# Supplementary material for: Integrating ensemble machine learning and multi-omics approaches to identify Dp44mT as a novel anti-Candida albicans agent targeting cellular iron homeostasis
Source: Front Pharmacol. 2025 Apr 24;16:1574990. doi: 10.3389/fphar.2025.1574990 (PMC12058677; doi:10.3389/fphar.2025.1574990)
Supplement: Supplementary file 1 [file Table1.xlsx]

## Sheet: Table 1
Supplementary Table 1 The optimal parameters for machine learning models.
Name	Category	Optimize parameters
LR	ML	C: 0.024582789737444283; solver: saga
SVM	ML	cost (C): 0.001755627467356762, sigma (σ): 302.9677024437776，Kernel: linear
RF	ML	n_estimators:1880; max_depth:15;min_samples_split:2;min_samples_leaf:1.
LightGBM	ML	lambda_l1:0.0005475117360770151;lambda_l2:0.0012381639927670613;num_leaves:205;learning_rate:0.03391131222979267;feature_fraction:0.47573669452466805;bagging_fraction:0.968211193756231;bagging_freq:4;min_child_samples:11
KNN	ML	n_neighbors:7; weights: distance; p: 2
NB	ML	var_smoothing:3.0921004126048622e-06
DT	ML	max_depth:6; min_samples_split:11
AdaBoost	ML	n_estimators:317; learning_rate:0.9921724759146394
Catboost	ML	iterations:754; learning_rate:0.003298043880841709; depth:10; l2_leaf_reg:0.040333261661750955; border_count:182
XGBoost	ML	max_depth:6;learning_rate:0.02570253292789828;n_estimators:700;gamma:4.800902929471012e-07;subsample: 0.6161651914191815;colsample_bytree:0.8260735863545234;min_child_weight:1.4263982542743962e-05
MLP	DL	hidden_layer_sizes:200;alpha:0.0012486680121093455;max_iter:1909
RF+CatBoost	Ensemble model	rf_n_estimators:120;rf_max_depth:13;rf_min_samples_split:7;rf_min_samples_leaf:3;catboost_iterations:736;catboost_learning_rate:0.004647006049432279; catboost_depth:10;catboost_l2_leaf_reg:0.027887800313146995; catboost_border_count:80
Notes: Random Forest (RF), Categorical Boosting (CatBoost), Light Gradient Boosting (LightGBM), Logistic Regression (LR), K-Nearest Neighbors (KNN), Extreme Gradient Boosting (XGBoost), Multilayer Perceptron (MLP), Support Vector Machine (SVM), Adaptive Boosting (AdaBoost), Naïve Bayes (NB), and Decision Tree (DT).

## Sheet: Table 2
Supplementary Table 2. The SMILES, classification and sets of compounds
nubmer	name	SMILES	classification	sets
1	sesquiterpenes from Soroseris 2	CC12CC(OC(=O)c3ccccc3)C(CC1=O)C2(C)C	0	training set
2	egonol derivatives E	CCN(CC)CCCc1cc(OC)c2oc(-c3ccc4c(c3)OCO4)cc2c1	0	training set
3	novel quinazolinones 6a	O=C1c2ccccc2N2C(=NNC(=S)N2c2ccccc2)N1c1ccccc1	1	training set
4	erycibenin A	CC(C)(O)[C@@H](O)Cc1c(O)cc2occ(-c3ccc(O)cc3)c(=O)c2c1O	1	training set
5	5,6,7,8-tetrahydroimidazo[1,2-a]pyridine derivatives 2E	O=C(N/N=C/c1ccc([N+](=O)[O-])cc1)c1cn2c(n1)CCCC2	0	training set
6	2-(2,4-difluorophenyl)-1-[(1H-indol-3-ylmethyl)methylamino]-3-(1H-1,2,4-triazol-1-yl)propan-2-ols 5B	CN(Cc1cn(C(=O)OC(C)(C)C)c2ccccc12)CC(O)(Cn1cncn1)c1ccc(F)cc1F	1	training set
7	NPD5296	CC1(C)[C@@H]2CC[C@@H](C2)[C@]1(C)c1ccccc1O	1	training set
8	N-(3-amino-2- hydroxypropyl)benzenesulfonamide	O=S(=O)(NCCO)c1ccccc1	0	training set
9	8-deoxytrichothecin	C/C=C\C(=O)O[C@@H]1C[C@H]2O[C@@H]3C=C(C)CC[C@]3(C)[C@]1(C)[C@]21CO1	1	training set
10	phytosphingolipid analogues 9A	CCCCCCCCCCCCCC/C=C/[C@@H](N)CO	0	training set
11	1H/-imidazoles 6c	C=CCC(Cn1ccnc1)(N=[N+]=[N-])c1ccc(Cl)cc1Cl	1	training set
12	R-135853	C=C(C)CN1CC(OCC23C[C@@H]4[C@H](C)CC[C@H]4C4(C=O)CC2C=C(C(C)C)[C@@]34C(O)O)O[C@H](C)[C@@H](O)C1	1	training set
13	egonol derivatives P	COc1cc(CC/C=C(\C=O)Cc2cc(OC)c3oc(-c4ccc5c(c4)OCO5)cc3c2)cc2cc(-c3ccc4c(c3)OCO4)oc12	1	training set
14	trifluoperazine	CN1CCN(CCCN2c3ccccc3Sc3ccc(C(F)(F)F)cc32)CC1	0	training set
15	Ciclopirox Derivative 16a	COc1ccccc1Cc1cc(C)cc(=O)n1O	1	training set
16	tetrahydrobenzothienopyrimidines 5A	C/C(=N/N)c1ccc(Nc2nc(C)nc3sc4c(c23)CCCC4)cc1	0	training set
17	benzimidazole derivatives 26	CC(C)(C)c1ccc(-c2nc3cc(Cl)c(Cl)cc3[nH]2)cc1	1	training set
18	amine-derived bis-azoles 5g	Cc1nc(ON=O)cn1CCN(CCn1cc(ON=O)nc1C)Cc1ccc(Cl)cc1Cl	0	training set
19	trans-Anethole	C/C=C/c1ccc(OC)cc1	0	training set
20	thiazole ring 4n	Cc1ccccc1C=NNc1nc(-c2ccc(Br)cc2)cs1	1	training set
21	Fischerellin A	CCCCCC#CC#C/C=C/CC(C)C[C@H]1C[C@@H](C)C(C2=C(O)C(C)N(C)C2=O)=N1	0	training set
22	egonol derivatives G	COc1cc(CCCN2CCOCC2)cc2cc(-c3ccc4c(c3)OCO4)oc12	1	training set
23	xanthatin	C=C1C(=O)O[C@H]2C[C@H](C)C(/C=C/C(C)=O)=CC[C@H]12	0	training set
24	Waikialide B	C/C=C/C=C/C=C/[C@H]1C[C@@H](O)C[C@@H](O)[C@@H]1C	0	training set
25	sch 725681	CCC/C=C\C=C/CCc1cc(O)cc(O)c1	0	training set
26	benzoxazine analogues 5	CN1C(=O)COc2ccc(C(Cn3ccnc3)OCc3ccc(Cl)cc3)cc21	1	training set
27	1H-benzimidazole derivatives 21	CCN(CC)CCNC(=O)c1ccc(-c2nc3ccccc3n2Cc2ccc(Cl)cc2)cc1	1	training set
28	Myristic Acid Derivative 3l	CCCCCCCCCCCCCC(=O)Nc1ccc(OCC)cc1	1	training set
29	psoralen	O=c1ccc2cc3ccoc3cc2o1	0	training set
30	(+)-Medioresinol	COc1cc([C@H]2OC[C@@H]3[C@@H](c4cc(OC)c(O)c(OC)c4)OC[C@H]23)ccc1O	1	training set
31	Hapalonamide H	[C-]#[N+][C@@H]1[C@H]2C(=O)c3c(NC=O)cccc3C(C)(C)[C@@H]2CC[C@]1(C)C=C	1	training set
32	farnesoic acid derivatives 3A	COC(=O)/C=C(\C)CC/C=C(\C)CCC=C(C)C	0	training set
33	3-(Arylacetylamino)-N-methylbenzamides 4F	O=C(Cc1cccc(Br)c1)Nc1cccc(C(=O)NO)c1	0	training set
34	purinylthiazolylethanone derivatives 4	O=C(Cn1cnc2c(Cl)ncnc21)c1nccs1	0	training set
35	P-cresol	Cc1ccc(O)cc1	1	training set
36	swinholide I	CO[C@H]1C[C@@H]2CC=C[C@@H](C[C@@H](O)C/C=C(C)/C=C/C(=O)O[C@H]([C@@H](C)[C@@H](O)[C@@H](C)CC(O)[C@H]3C[C@H](OC)C[C@H](C)O3)[C@@H](C)[C@H](O)C[C@H](O)[C@H](C)[C@@H](OC)C[C@@H]3CC=C[C@@H](C[C@@H](O)C/C=C(C)/C=C/C(=O)O[C@H]([C@@H](C)[C@@H](O)[C@@H](C)CC[C@H]4C[C@H](OC)C[C@H](C)O4)[C@@H](C)[C@H](O)C[C@H](O)[C@@H]1C)O3)O2	1	training set
37	Nitropropenyl Benzodioxole	O=[N+]([O-])CC=CC1Oc2ccccc2O1	1	training set
38	Forazoline A	CO[C@H]1[S+]([O-])C2=CC(=O)[C@](C)(O[C@H]3CC[C@H](N(C)C)[C@@H](C)O3)[C@@H](O)CCC(C)=C[C@H]3[C@H](O[C@H]4CC[C@H](N(C)C)[C@@H](C)O4)C[C@@H](OC(=O)[C@@H]4CSC(=N4)[C@]1(C)N2)[C@@](C)(Cl)[C@@H]3C	1	training set
39	Carvone	C=C(C)C1CC=C(C)C(=O)C1	0	training set
40	thiosemicarbazone derivatives 3D	CN(C)c1ccc(/C=N/NC(=S)Nc2ccc(C(=O)O)cc2)cc1	1	training set
41	benzothiazole class 7E	CC(=O)Oc1ccccc1-c1nnc(Nc2nc3ccc(Cl)cc3s2)o1	1	training set
42	multiplolide A	C[C@@H]1C[C@@H](O)[C@@H](O)/C=C/[C@@H]2O[C@@H]2C(=O)O1	1	training set
43	5,6,7,8-tetrahydroimidazo[1,2-a]pyridine derivatives 2A	Cc1ccc(/C=N/NC(=O)c2cn3c(n2)CCCC3)cc1	0	training set
44	13-acetyl solstitialin A	C=C1CC[C@@H]2[C@H](OC(=O)[C@]2(O)COC(C)=O)[C@H]2C(=C)[C@@H](O)C[C@@H]12	0	training set
45	LOC14	O=C(C1CC1)N1CCN(Cn2sc3ccccc3c2=O)CC1	1	training set
46	Neopeltolide	CCC[C@@H]1C[C@H](OC)C[C@H](C)C[C@@H]2C[C@@H](OC(=O)/C=C\CCc3coc(/C=C\CNC(=O)OC)n3)C[C@H](CC(=O)O1)O2	1	training set
47	4-aryl-5-isopropoxycarbonyl-6-methyl-3,4-dihydropyrimidinones 4f	CC1=C(C(=O)OC(C)C)C(c2ccc([N+](=O)[O-])cc2)NC(=O)N1	1	training set
48	Myristic Acid Derivative 3k	CCCCCCCCCCCCCC(=O)Nc1cccc(C)c1	1	training set
49	Plumbagin	CC1=CC(=O)c2c(O)cccc2C1=O	1	training set
50	pyridinyl and pyridinylvinyl substituted quinolines 7	Clc1ccc2nc(-c3cccnc3)ccc2c1	0	training set
51	1,2,4-triazole derivatives 4C	c1ccc(Nc2nc(CCn3cnc4ccccc43)n[nH]2)cc1	0	training set
52	hyrtiosin A 5	O=C(CO)c1c[nH]c2ccc(O)cc12	0	training set
53	BAY 11-7082	Cc1ccc(S(=O)(=O)/C=C/C#N)cc1	1	training set
54	4-phenyl/cyclohexyl-5-(1-phenoxyethyl)-3-[N-(2-thiazolyl)acetamido]thio-4H-1,2,4-triazole derivatives 5C	CCOC(=O)Cc1csc(NC(=O)CSc2nnc(C(C)Oc3ccccc3)n2-c2ccccc2)n1	1	training set
55	fumarprotocetraric acid	Cc1cc(O)c(C=O)c2c1C(=O)Oc1c(COC(=O)/C=C/C(=O)O)c(O)c(C(=O)O)c(C)c1O2	0	training set
56	DFP derivative 3b	Cc1c(O)c(=O)ccn1CCCCc1ccccc1	1	training set
57	4-arylhydrazono-2-pyrazoline-5-one derivatives 7	CC1=NNC(=O)/C1=N\Nc1ccc(C(=O)N/N=C/c2ccc(F)cc2)cc1	0	training set
58	3-Aryl-4-acyloxyethoxyfuran-2(5H)-ones d4	CCCCCC(=O)OCCOC1=C(c2ccccc2)C(=O)OC1	1	training set
59	chloroquine	CCN(CC)CCCC(C)Nc1ccnc2cc(Cl)ccc12	0	training set
60	diphenyl ether 1	COC(=O)c1cc(O)cc(O)c1Oc1cc(C)cc(OC)c1C(=O)OC	1	training set
61	triazolylmercaptomethyl-1,3,4-thiadiazole analogs 12	O=C(CSc1nnc(-c2ccco2)n1-c1ccc(Br)cc1)NNC(=S)Nc1ccc([N+](=O)[O-])cc1	1	training set
62	anhydrofulvic acid	CC1=Cc2oc3cc(O)c(O)c(C(=O)O)c3c(=O)c2CO1	1	training set
63	teriflunomide	C/C(O)=C(\C#N)C(=O)Nc1ccc(C(F)(F)F)cc1	0	training set
64	Corydaldine	COc1cc2c(cc1OC)C(=O)NCC2	1	training set
65	new substituted purine derivatives 5	CCn1c(NCC(C)C)nc2c(N)ncnc21	0	training set
66	farnesoic acid derivatives 3B	CC(C)=CCC/C(C)=C/CC/C(C)=C/C(=O)OCc1ccccc1	0	training set
67	niflumic acid	O=C(O)c1cccnc1Nc1cccc(C(F)(F)F)c1	0	training set
68	egonol derivatives D	COc1cc(CCCOC(C)=O)cc2cc(-c3ccc4c(c3)OCO4)oc12	0	training set
69	econazole	Clc1ccc(COC(Cn2ccnc2)c2ccc(Cl)cc2Cl)cc1	1	training set
70	2-hydroxyisocaproic acid	CC(C)CC(O)C(=O)O	0	training set
71	EPAEE	CC/C=C\C/C=C\C/C=C\C/C=C\C/C=C\CCCC(=O)OCC	1	training set
72	new substituted purine derivatives 26	COc1ccc(CNc2ncnc3c2ncn3C2CCCC2)cc1	1	training set
73	Talaroisocoumarin A	CC(=O)CCC[C@@H]1Cc2ccc(O)c(O)c2C(=O)O1	1	training set
74	1,2,4-triazolium derivatives 5b	CCCCCCCC[n+]1cnn(Cc2ccc(Cl)cc2Cl)c1	1	training set
75	CYP51/HDAC dual inhibitors A1	O=C(CCCOc1ccc(CN2CCN(CC(O)(Cn3cncn3)c3ccc(F)cc3F)CC2)cc1)NO	1	training set
76	Licofelone	CC1(C)Cc2c(-c3ccccc3)c(-c3ccc(Cl)cc3)c(CC(=O)O)n2C1	0	training set
77	Amphidinol 18	C=C/C=C/CC/C=C/C=C/C=C/CC/C=C/[C@H](O)[C@H](O)[C@@H]1O[C@@H]([C@H](O)[C@H](O)C(=C)CC[C@@H](O)C2C[C@@H](O)[C@@H](O)[C@H]([C@@H](O)[C@H](O)/C=C(\C)CCC(O)CC(O)C(O)C(C)CC(O)C(O)CC(C)CCC(O)CC(=O)CC(O)CCCC(O)CCCCC(O)CO)O2)C[C@@H](O)[C@H]1O	1	training set
78	EM-01D2	c1ccc(-c2csc(NN=C3CCCCC3)n2)cc1	1	training set
79	phenylacetamides 2B	Nc1ccc(NC(=O)c2ccccc2)c(O)c1	0	training set
80	Bafilomycin C1	CO/C1=C\C(C)=C\[C@@H](C)[C@@H](O)[C@@H](C)C/C(C)=C/C=C\[C@H](OC)C([C@@H](C)[C@@H](O)[C@H](C)[C@@]2(O)C[C@@H](OC(=O)/C=C/C(=O)O)[C@H](C)[C@@H](C(C)C)O2)OC1=O	1	training set
81	N-methyltyroscherin	CC[C@@H](C)C[C@@H](C)C=CCC[C@@H](O)[C@H](Cc1ccc(O)cc1)N(C)C	1	training set
82	quinolinequinones 1	COC(=O)c1ccccc1NC1=C(Cl)C(=O)c2ncccc2C1=O	0	training set
83	risedronate	O=P(O)(O)C(O)(Cc1cccnc1)P(=O)(O)O	0	training set
84	alterperylenol	O=C1C[C@H](O)[C@@H]2c3c(ccc(O)c31)-c1ccc(O)c3c1[C@@]2(O)C=CC3=O	0	training set
85	2-Arylidene-4-(4-phenoxy-phenyl) 27	O=C1/C(=C/c2ccc3c(c2)OCO3)C=C(c2ccc(Oc3ccccc3)cc2)N1Cc1ccccc1	0	training set
86	Chelerythrine	COc1ccc2c(c[n+](C)c3c4cc5c(cc4ccc23)OCO5)c1OC	1	training set
87	SH9051	O=C1/C(=C/c2ccccn2)Oc2ccccc21	1	training set
88	propanamide derivatives 18	O=C(NCc1ccc(Cl)cc1)c1cn(Cc2ccccc2)c2ccccc12	1	training set
89	tetrahydrobenzothienopyrimidines 17C	Cc1nc(Nc2ccc(C3=NC(=O)NC(c4ccc(Br)cc4)C3)cc2)c2c3c(sc2n1)CCCC3	0	training set
90	Hibicuslide C	COc1c(C)cc2ccc(O)c(C=O)c2c1O	1	training set
91	aspirochlorine	CON1C(=O)[C@H]2NC(=O)[C@]13Oc1cc(O)c(Cl)cc1[C@@H]3SS2	1	training set
92	2-(2,4-difluorophenyl)-1-[(1H-indol-3-ylmethyl)methylamino]-3-(1H-1,2,4-triazol-1-yl)propan-2-ols 6A	CN(Cc1c[nH]c2cc3c(cc12)OCO3)CC(O)(Cn1cncn1)c1ccc(F)cc1F	1	training set
93	Dicyclomine	CCN(CC)CCOC(=O)C1(C2CCCCC2)CCCCC1	0	training set
94	6,8-dibromo-4(3H)quinazolinone derivatives 6A	O=C(NN1C(=O)C(CN2CCCCC2)SC1c1ccccc1)c1ccc(-n2c(-c3ccccc3)nc3c(Br)cc(Br)cc3c2=O)cc1	1	training set
95	novel sordaricin derivatives 10	CC(C)C1=CC2CC3(C=O)[C@@H]4CC[C@@H](C)[C@H]4CC2(CSC2CCCCC2)C13C(=O)O	1	training set
96	(Z)-N-(2-(4,6-dimethoxy-1,3,5-triazin-2-yl)vinyl)-4-methoxyaniline	COc1ccc(N/C=C\c2nc(OC)nc(OC)n2)cc1	0	training set
97	bis-imidazole derivatives 1g	O=C(c1ccc([N+](=O)[O-])cc1)C(Cn1ccnc1)Cn1ccnc1	0	training set
98	2/3-arylthio- and 2,3-bis(arylthio)-5-hydroxy-/5-methoxy-1,4-naphthoquinones 4a	O=C1C(Cl)=C(Nc2ccc(F)cc2)C(=O)c2ccccc21	1	training set
99	resveratrol derivatives 1g	COC(=O)c1cc(O)cc(/C=C/c2ccc(O)cc2)c1	0	training set
100	Centaurepensin	C=C1CC(OC(=O)C(C)(O)CCl)C2C(=C)C(=O)OC2C2C1CC(O)C2(O)CCl	0	training set
101	amine-derived bis-azoles 5h	CCc1nc(C)cn1CCN(CCn1cc(C)nc1CC)Cc1ccc(Cl)cc1Cl	1	training set
102	tamoxifen	CC/C(=C(\c1ccccc1)c1ccc(OCCN(C)C)cc1)c1ccccc1	1	training set
103	multisubstituted benzazole derivatives 12c	Cc1ccc2[nH]c(CCc3ccccc3)nc2c1	1	training set
104	Ibrexafungerp	CC(C)[C@@H](C)[C@@]1(C)CC[C@]2(C)[C@H]3CC[C@H]4[C@@]5(C)COC[C@@]4(C[C@@H](n4ncnc4-c4ccncc4)[C@@H]5OC[C@](C)(N)C(C)(C)C)C3=CC[C@@]2(C)[C@@H]1C(=O)O	1	training set
105	Alexidine Dihydrochloride	CCCCC(CC)CN=C(N)NC(N)=NCCCCCCN=C(N)NC(N)=NCC(CC)CCCC	1	training set
106	ketoxime derivatives 6A	CC1(c2ccccc2)CC(C(=NOCc2ccccc2)c2cc3ccccc3o2)C1	0	training set
107	Diazepam	CN1C(=O)CN=C(c2ccccc2)c2cc(Cl)ccc21	0	training set
108	new substituted purine derivatives 22	Clc1ccc(CNc2ncnc3c2ncn3C2CCCC2)cc1	1	training set
109	Isoquercitrin	O=c1c(O[C@@H]2O[C@H](CO)[C@@H](O)[C@H](O)[C@H]2O)c(-c2ccc(O)c(O)c2)oc2cc(O)cc(O)c12	1	training set
110	Caffeic acid phenethyl ester	O=C(/C=C/c1ccc(O)c(O)c1)OCCc1ccccc1	0	training set
111	CBR-5884	CCOC(=O)c1sc(NC(=O)c2ccco2)c(SC#N)c1C	1	training set
112	pyrazoline derivatives A1	O=C(CSc1nc2ccccc2[nH]1)N1N=C(c2ccco2)CC1c1ccc(Cl)cc1	0	training set
113	Borneol	CC1(C)C2CCC1(C)C(O)C2	1	training set
114	Sulforaphane	C[S+]([O-])CCCCN=C=S	0	training set
115	Zearalenone	C[C@H]1CCCC(=O)CCC/C=C/c2cc(O)cc(O)c2C(=O)O1	0	training set
116	Cinnamodial	CC(=O)O[C@@H]1C=C(C=O)[C@](O)(C=O)[C@@]2(C)CCCC(C)(C)[C@H]12	1	training set
117	aminosulphoxide and disulphide derivatives 31	[O-][S+](c1ccccc1)c1c(Sc2ccc(Br)cc2)c(O)c2ccccc2c1O	1	training set
118	ritonavir	CC(C)c1nc(CN(C)C(=O)N[C@H](C(=O)N[C@@H](Cc2ccccc2)C[C@H](O)[C@H](Cc2ccccc2)NC(=O)OCc2cncs2)C(C)C)cs1	1	training set
119	ketoxime derivatives 2	CC1(c2ccccc2)CC(C(=O)c2cc3ccccc3o2)C1	0	training set
120	Indole-Acrylonitrile Derivatives 2x	N#C/C(=C\c1ccc[nH]1)c1cc2ccccc2[nH]1	1	training set
121	tyroscherin	CC[C@H](C)C[C@H](C)/C=C/CC[C@@H](O)[C@@H](Cc1ccc(O)cc1)NC	1	training set
122	Hinokitiol	CC(C)c1cccc(O)c(=O)c1	1	training set
123	Egonol	COc1cc(CCCO)cc2cc(-c3ccc4c(c3)OCO4)oc12	1	training set
124	carbazole derivatives 3A	c1ccc2c(c1)c1ccccc1n2Cc1ccc(Cn2cncn2)cc1	1	training set
125	chlorokojic acid derivatives 4	CC(C)(C)OC(=O)N1CCN(Cc2oc(CCl)cc(=O)c2O)CC1	1	training set
126	morpholine derivatives 2a	C1COCCN1	0	training set
127	hydrazone derivatives 1D	Clc1ccc(-c2csc(NN=C(Cc3ccccc3)Cc3ccccc3)n2)cc1	1	training set
128	amine-derived bis-azoles 5a	Fc1ccc(CN(CCn2ccnc2)CCn2ccnc2)c(F)c1	0	training set
129	farnesoic acid derivatives 5D	C=CCNC(=O)/C=C(\C)CC/C=C(\C)CCC=C(C)C	0	training set
130	6-Shogaol	CCCCC/C=C/C(=O)CCc1ccc(O)c(OC)c1	0	training set
131	Siramesine	Fc1ccc(-n2cc(CCCCN3CCC4(CC3)OCc3ccccc34)c3ccccc32)cc1	1	training set
132	primycin	CCCCC1C(=O)OC(C(C)C(O)CCCN=C(N)N)C(C)/C=C(\C)CCCCC(O)CC(O)CC(O)CC(O)CC(O)C(OC2OC(CO)C(O)C2O)/C=C(\C)C(O)CCCC(O)CCCC(O)CCC(C)C1O	1	training set
133	morpholine derivatives 1c	Cc1c(O)ccc(O)c1C	0	training set
134	chlorokojic acid derivatives 7	CC(=O)C1(c2ccccc2)CCN(Cc2oc(CCl)cc(=O)c2O)CC1	1	training set
135	benzo[b]thiophene series 1C	Cc1sc2c(C)c(Nc3cccnc3Cl)ccc2c1C	1	training set
136	4-phenyl/cyclohexyl-5-(1-phenoxyethyl)-3-[N-(2-thiazolyl)acetamido]thio-4H-1,2,4-triazole derivatives 5A	CC(Oc1ccccc1)c1nnc(SCC(=O)Nc2nccs2)n1-c1ccccc1	1	training set
137	Tropolone	O=c1cccccc1O	0	training set
138	VT-1598	N#Cc1ccc(COc2ccc(C#Cc3ccc(C(F)(F)[C@](O)(Cn4cnnn4)c4ccc(F)cc4F)nc3)cc2)cc1	1	training set
139	steroidal quinolines 7F	CC(C)CCC[C@@H](C)[C@H]1CCC2C3CC[C@H]4Cc5nc6ccccc6cc5C[C@]4(C)C3CC[C@@]21C	1	training set
140	enniatin A	CC[C@H](C)[C@H]1C(=O)O[C@H](C(C)C)C(=O)N(C)[C@@H]([C@@H](C)CC)C(=O)O[C@H](C(C)C)C(=O)N(C)[C@@H]([C@@H](C)CC)C(=O)O[C@H](C(C)C)C(=O)N1C	1	training set
141	oxadiazoline-2-thiones 4E	S=c1oc(C23CC4CC(CC(C4)C2)C3)nn1CNc1ccc(Cl)cc1	0	training set
142	ethyl caffeate	CCOC(=O)/C=C/c1ccc(O)c(O)c1	0	training set
143	clorgyline	C#CCN(C)CCCOc1ccc(Cl)cc1Cl	0	training set
144	fungichromin	CCCCC[C@@H](O)[C@H]1C(=O)O[C@H](C)[C@@H](O)/C=C/C=C/C=C/C=C/C=C(\C)[C@@H](O)[C@H](O)[C@H](O)C[C@H](O)C[C@H](O)C[C@H](O)C[C@H](O)C[C@@H]1O	1	training set
145	1'-Acetoxychavicol acetate	C=C[C@H](OC(C)=O)c1ccc(OC(C)=O)cc1	0	training set
146	Toxyloxanthone C	CC1Oc2cc3oc4c(O)c(O)ccc4c(=O)c3c(O)c2C1(C)C	1	training set
147	Benzothiazole Derivatives 10a	c1csc(-c2nc3ccccc3s2)c1	0	training set
148	multisubstituted benzazole derivatives 7p	Clc1ccc2[nH]c(CCc3ccccc3)nc2c1	1	training set
149	T-2307	N=C(N)c1ccc(OCCCC2CCN(CCCOc3ccc(C(=N)N)cc3)CC2)cc1	1	training set
150	acetic acid ethyl esters 3D	CCOC(=O)Cc1csc(NC(=O)CSC(=S)N2CCCC2)n1	0	training set
151	triazolylmercaptomethyl-1,3,4-thiadiazole analogs 13	CCNc1nnc(CSc2nnc(-c3ccco3)n2-c2ccc(Br)cc2)s1	1	training set
152	Monolaurin	CCCCCCCCCCCC(=O)OCC(O)CO	1	training set
153	13-Hydroxy dechlorofontonamide	C=C[C@]1(C)C=C2C(=O)c3c(NC=O)cccc3C(C)(C)[C@H]2C[C@H]1O	0	training set
154	deacetylserrulatin B	CC(=O)O[C@@H]1[C@@H](OC(C)=O)[C@@H](OC(C)=O)[C@@](C)(O)/C=C2\[C@@H](OC(=O)c3ccccc3)[C@H](C)C[C@]2(OC(C)=O)C(=O)[C@@H](C)/C=C/C1(C)C	1	training set
155	isobavachalcone	CC(C)=CCc1c(O)ccc(C(=O)/C=C/c2ccc(O)cc2)c1O	1	training set
156	hemimycalins D	N=C1NC(=O)/C(=C\c2ccc(O)cc2)N1	1	training set
157	Triclosan	Oc1cc(Cl)ccc1Oc1ccc(Cl)cc1Cl	1	training set
158	novel quinazolinones 4a	O=c1c2ccccc2n2c(-c3ccccc3)nnc2n1-c1ccccc1	1	training set
159	aminosulphoxide and disulphide derivatives 13	COc1ccc(NC2=C([S+]([O-])c3ccccc3)C(=O)c3ccccc3C2=O)cc1	1	training set
160	hydroxychavicol	C=CCc1ccc(O)c(O)c1	0	training set
161	6-Nonadecynoic acid	CCCCCCCCCCCCC#CCCCCC(=O)O	1	training set
162	egonol derivatives B	COc1cc(CCCOS(=O)(=O)O)cc2cc(-c3ccc4c(c3)OCO4)oc12	0	training set
163	4-phenyl/cyclohexyl-5-(1-phenoxyethyl)-3-[N-(2-thiazolyl)acetamido]thio-4H-1,2,4-triazole derivatives 4A	CC(Oc1ccccc1)c1n[nH]c(=S)n1-c1ccccc1	1	training set
164	benzbromarone	CCc1oc2ccccc2c1C(=O)c1cc(Br)c(O)c(Br)c1	0	training set
165	naphthoquinone amide derivatives 9a	COC(=O)CNC(=O)CSC1=CC(=O)c2cccc(OC)c2C1=O	1	training set
166	4-arylhydrazono-2-pyrazoline-5-one derivatives 12	CC1=NNC(=O)/C1=N\Nc1ccc(-c2n[nH]c(=S)o2)cc1	0	training set
167	thiosemicarbazone derivatives 4D	CN(C)c1ccc(/C=N/NC(=S)Nc2ccc(C(=O)NO)cc2)cc1	1	training set
168	ethyl 2-amino-4-methylthiazole-5-carboxylate derivatives 12b	Cc1nc(NC(=S)NC2CCCCC2)sc1C(=O)NN	0	training set
169	NPD6433_3	CCOC(=O)c1[nH]c2ccccc2c1/N=N/N1CCCC(C)C1	1	training set
170	2-Hydroxy-frigocyclinone	CC1OC(c2ccc3c(c2O)C(=O)c2ccc4c(c2C3=O)C(=O)C(O)C(C)(O)C4)CCC1N(C)C	1	training set
171	analogs of fatty acids 7	CCCc1cc(CCCCCCCCC(=O)OC)on1	0	training set
172	aminosulphoxide and disulphide derivatives 10	O=C1C(Nc2ccc(Cl)cc2)=C([S+]([O-])c2ccccc2)C(=O)c2ccccc21	1	training set
173	enynediesters and acetylenic compounds 7	O=S(=O)(C#C/C=C/S(=O)(=O)c1ccccc1)c1ccccc1	0	training set
174	Atazanavir	COC(=O)N[C@H](C(=O)N[C@@H](Cc1ccccc1)[C@@H](O)CN(Cc1ccc(-c2ccccn2)cc1)NC(=O)[C@@H](NC(=O)OC)C(C)(C)C)C(C)(C)C	0	training set
175	benzoxazoles 1A	CC(C)(C)c1ccc(-c2nc3ccc([N+](=O)[O-])cc3o2)cc1	0	training set
176	Drimendiol biotransformation 1	CC1(C)CCC[C@@]2(C)[C@H]1CC=C(CO)[C@]2(O)CO	1	training set
177	3-geranyl-2,4,6-trihydroxybenzophenone	CC(C)=CCC/C(C)=C/Cc1c(O)cc(O)c(C(=O)c2ccccc2)c1O	1	training set
178	N,N¡ä-dicyclohexylcarbodiimide	C(=NC1CCCCC1)=NC1CCCCC1	1	training set
179	lawsone	O=C1C=C(O)c2ccccc2C1=O	0	training set
180	Citral	CC(C)=CCC/C(C)=C/C=O	0	training set
181	COTI-2	S=C(NN=C1CCCc2cccnc21)N1CCN(c2ccccn2)CC1	1	training set
182	3-Aryl-4-acyloxyethoxyfuran-2(5H)-ones d18	O=NOc1ccc(C(=O)OCCOC2=C(c3ccccc3)C(=O)OC2)cc1	1	training set
183	keisslone	CC(=O)[C@@H]1[C@H](O)[C@@H](O)C(=O)C=C[C@H]1C	0	training set
184	phytosphingolipid analogues 9B	CCCCCCCCCCCCCC/C=C/[C@@H](N)CN	0	training set
185	Octyl gallate	CCCCCCCCOC(=O)c1cc(O)c(O)c(O)c1	1	training set
186	benzo[b]thiophene series 1A	Cc1sc2c(C)c(Nc3ccccc3Cl)ccc2c1C	0	training set
187	diarylpiperidin-4-ones 38	CC1C(=O)CC(c2ccc(Cl)cc2)N(OCCc2nc3ccccc3o2)C1c1ccc(Cl)cc1	1	training set
188	3-azolyl-4-chromanone phenylhydrazones 3a	c1ccc(N/N=C2/c3ccccc3OCC2n2cncn2)cc1	1	training set
189	imidazo(4,5-b)pyridinylethoxypiperidones 37	O=C1CC(c2ccc(Cl)cc2)N(OCCc2nc3cccnc3[nH]2)C(c2ccc(Cl)cc2)C1	1	training set
190	pyrimethamine	CCc1nc(N)nc(N)c1-c1ccc(Cl)cc1	0	training set
191	ethyl 2-amino-4-methylthiazole-5-carboxylate derivatives 4	CCOC(=O)c1sc(NC(=O)c2cc(OC)c(OC)c(OC)c2)nc1C	0	training set
192	actofunicone	COC(=O)c1cc(OC)cc(OC)c1C(=O)c1coc(C[C@H](C)OC(C)=O)cc1=O	0	training set
193	YM-215343	C[C@H]1CC[C@H]2[C@@H](C=C[C@H](C)[C@@H]2C(=O)c2c(O)c(C3(O)CCC(=O)C4OC43)c[nH]c2=O)C1	1	training set
194	5-Hydroxytryptamine	NCCc1c[nH]c2ccc(O)cc12	0	training set
195	3-n-butyl-4,5-dihydrophthalide	CCCCC1OC(=O)C2=C1CCC=C2	0	training set
196	5-phenylthiophene derivative 14a	O=C(NC(Cn1ccnc1)C(=O)c1ccccc1)c1noc2c1CCc1ccccc1-2	1	training set
197	4-aryl-5-isopropoxycarbonyl-6-methyl-3,4-dihydropyrimidinones 4b	CC1=C(C(=O)OC(C)C)C(c2ccc(Cl)cc2)NC(=O)N1	1	training set
198	indole-3-aldehyde hydrazide/hydrazone derivatives 1K	COc1ccc(C(=O)N/N=C/c2c[nH]c3ccccc23)cc1	0	training set
199	multisubstituted benzazole derivatives 5k	c1ccc(SCc2nc3ccccc3o2)cc1	1	training set
200	Cardanol	C=CC/C=C\C/C=C\CCCCCCCc1cccc(O)c1	0	training set
201	Perillyl Alcohol	C=C(C)C1CC=C(CO)CC1	0	training set
202	enynediesters and acetylenic compounds 11	O=C(C#Cc1ccccc1)c1ccccc1	1	training set
203	farnesoic acid derivatives 5B	CNC(=O)/C=C(\C)CC/C=C(\C)CCC=C(C)C	0	training set
204	Talaflavuterpenoid A	C[C@H]1CCC=C2C(=O)C=C[C@H]([C@]3(C)CO3)[C@@]21C	0	training set
205	oxadiazol-5(4H)-one 9	CC(C)(C)OC(=O)N1CCC(n2cc(-c3noc(=O)[nH]3)nn2)CC1	1	training set
206	steroidal quinolines 7E	CC(=O)O[C@H]1CC[C@@]2(C)C(=CCC3C4Cc5cc6cc7ccccc7cc6nc5[C@@]4(C)CCC32)C1	1	training set
207	Budesonide	CCCC1O[C@@H]2C[C@H]3[C@@H]4CCC5=CC(=O)C=C[C@]5(C)[C@H]4[C@@H](O)C[C@]3(C)[C@]2(C(=O)CO)O1	1	training set
208	Toyocamycin	N#Cc1cn([C@@H]2O[C@H](CO)[C@@H](O)[C@H]2O)c2ncnc(N)c12	1	training set
209	new substituted purine derivatives 10	C1=C(CCNc2ncnc3[nH]cnc23)CCCC1	1	training set
210	3-acetylbenzamide	CC(=O)c1cccc(C(N)=O)c1	0	training set
211	Brefeldin A	C[C@H]1CCC/C=C/[C@@H]2C[C@H](O)C[C@H]2[C@H](O)/C=C/C(=O)O1	1	training set
212	Bisabosqual A	CC(C)=CCC[C@]1(C)Oc2cc(C=O)c(C=O)c3c2[C@H]2[C@@H](O3)[C@@](C)(O)CC[C@H]21	1	training set
213	acremonisol A	CCCc1c(Cl)c(OC)cc(OC)c1C(=O)O	0	training set
214	Tunicamycin E	CCCC(C)CCCCCC/C=C/C(=O)N[C@H]1[C@H](O[C@H]2O[C@H](CO)[C@@H](O)[C@H](O)[C@H]2NC(C)=O)O[C@H](C[C@@H](O)[C@H]2O[C@@H](n3ccc(=O)[nH]c3=O)[C@H](O)[C@@H]2O)[C@H](O)[C@@H]1O	1	training set
215	chlorokojic acid derivatives 5	O=c1cc(CCl)oc(CN2CCC(O)(c3ccc(Br)cc3)CC2)c1O	1	training set
216	synthetic chalcones 11	O=C(/C=C/c1ccc(O)c(O)c1)c1ccccc1	0	training set
217	3-azolyl-4-chromanone phenylhydrazones 2b	CC1Oc2ccccc2C(=O)C1n1ccnc1	0	training set
218	hexahydrodibenzopyrans 3	C=C(C)[C@H]1CC[C@H](C)C[C@@H]1c1c(O)cc(/C=C/c2ccccc2)cc1O	1	training set
219	farnesoic acid derivatives 2	CC(C)=CCC/C(C)=C/CC/C(C)=C/CO	0	training set
220	Zerumbone	C/C1=C\CC(C)(C)/C=C/C(=O)/C(C)=C/CC1	0	training set
221	Plagiochin E	Oc1ccc2c(c1)CCc1ccc(O)c(c1)Oc1ccc(cc1)CCc1cccc(O)c1-2	1	training set
222	2-methoxy-5-(1 '2 3'-trihydroxypropyl)-phenyl- 1-0-(6"-galloyl)-beta-D-glucopyranoside	COc1ccc(C(O)C(O)CO)cc1O[C@@H]1OC(COC(=O)c2cc(O)c(O)c(O)c2)[C@@H](O)C(O)C1O	1	training set
223	resveratrol derivatives 2b	COc1ccc(/C=C/c2cc(OC)cc3c2[C@H](c2cc(OC)cc(OC)c2)[C@@H](c2ccc(OC)cc2)O3)cc1	0	training set
224	2,3-dihydro-5-hydroxy-2-methyl-4H-1-benzopyran-4-one	CC1CC(=O)c2c(O)cccc2O1	0	training set
225	Colistin	CCC(C)CCCC(=O)N[C@@H](CCN)C(=O)N[C@H](C(=O)N[C@@H](CCN)C(=O)N[C@H]1CCNC(=O)[C@H]([C@@H](C)O)NC(=O)[C@H](CCN)NC(=O)[C@H](CCN)NC(=O)[C@H](CC(C)C)NC(=O)[C@@H](CC(C)C)NC(=O)[C@H](CCN)NC1=O)[C@@H](C)O	1	training set
226	Justicidin B	COc1cc2cc3c(c(-c4ccc5c(c4)OCO5)c2cc1OC)C(=O)OC3	1	training set
227	egonol derivatives L	COc1cc(CC/C=N/NC(N)=O)cc2cc(-c3ccc4c(c3)OCO4)oc12	1	training set
228	Prodigiosin	CCCCCc1cc(/C=C2\N=C(c3ccc[nH]3)C=C2OC)[nH]c1C	1	training set
229	rifapentine	CO[C@H]1/C=C/O[C@@]2(C)Oc3c(C)c(O)c4c(O)c(c(/C=N/N5CCN(C6CCCC6)CC5)c(O)c4c3C2=O)NC(=O)/C(C)=C\C=C\[C@H](C)[C@H](O)[C@@H](C)[C@@H](O)[C@@H](C)[C@H](OC(C)=O)[C@@H]1C	0	training set
230	pantoprazole	COc1ccnc(C[S+]([O-])c2nc3ccc(OC(F)F)cc3[nH]2)c1OC	0	training set
231	analogs of fatty acids 6	CCCc1cc(CCCCCCCCC(=O)O)on1	0	training set
232	Caffeic acid	O=C(O)/C=C/c1ccc(O)c(O)c1	0	training set
233	Theophylline	Cn1c(=O)c2[nH]cnc2n(C)c1=O	0	training set
234	1H-benzimidazole derivatives 30	CONC(=O)c1ccc(-c2nc3ccccc3n2OC)cc1	0	training set
235	chlorimuron ethyl	CCOC(=O)c1ccccc1S(=O)(=O)NC(=O)Nc1nc(Cl)cc(OC)n1	1	training set
236	1,2,4-triazole derivative 13A	Nc1nc(C(=O)Nc2ccccc2)n[nH]1	0	training set
237	Citral derivative2	CC(C)=CCC/C(C)=C/C=N/NC(N)=O	1	training set
238	2-Arylidene-4-(4-phenoxy-phenyl) 23	O=C1NC(c2ccc(Oc3ccccc3)cc2)=C/C1=C/c1cccs1	1	training set
239	2-Arylidene-4-(4-phenoxy-phenyl) 15	O=C1OC(c2ccc(Oc3ccccc3)cc2)=C/C1=C/c1ccc2c(c1)OCO2	0	training set
240	Tramadol	COc1cccc([C@@]2(O)CCCC[C@@H]2CN(C)C)c1	0	training set
241	Thiosemicarbazone Derivative 19k	S=C(N/N=C/c1ccc(Br)cn1)Nc1ccc(Br)cc1	1	training set
242	Pleofungin A	CC[C@H](C)[C@H](NC)C(=O)N[C@@H]1C(=O)O[C@@H](C(C)C)C(=O)O[C@@H](CC(C)C)C(=O)N[C@@H]([C@@H](C)CC)C(=O)N(C)[C@@H](CC(C)C)C(=O)N[C@@H]([C@@H](C)O)C(=O)N(C)[C@@H](C(C)C)C(=O)N[C@@H](C)C(=O)N(C)[C@@H](CC(C)C)C(=O)O[C@@H]1C	1	training set
243	triazole-thiazolidinedione hybrids 13a	CN(CCOc1ccc(CC2SC(=O)N(CC(O)(Cn3cncn3)c3ccc(F)cc3F)C2=O)cc1)c1ccccn1	1	training set
244	multisubstituted benzazole derivatives 7e	COC(=O)c1ccc2[nH]c(COc3ccccc3)nc2c1	1	training set
245	diclofenac	O=C(O)Cc1ccccc1Nc1c(Cl)cccc1Cl	0	training set
246	Myristic Acid Derivative 3o	CCCCCCCCCCCCCC(=O)NN(C)c1ccccc1	1	training set
247	3-(Arylacetylamino)-N-methylbenzamides 7H	CNC(=O)c1cccc(NC(=O)Cc2cccc(OC)c2)c1	0	training set
248	1,2,4-triazolium derivatives 5f	OCC[n+]1cnn(Cc2ccc(Cl)cc2Cl)c1	0	training set
249	multisubstituted benzazole derivatives 7c	O=[N+]([O-])c1ccc2[nH]c(COc3ccccc3)nc2c1	1	training set
250	Indolo[3,2?a]carbazoles 1	Oc1cc2[nH]c3ccc4c5ccc(Br)cc5[nH]c4c3c2cc1O	1	training set
251	multisubstituted benzazole derivatives 6a	c1ccc(OCc2nc3ccccc3s2)cc1	0	training set
252	1H-benzimidazole derivatives 33	NC(=O)c1ccc(-c2nc3ccccc3n2OCc2ccccc2)cc1	0	training set
253	Cordiaquinone B	C[C@@H]1CC(=O)[C@H](C)[C@H](C)C1CCc1ccc2c(c1)C(=O)C=CC2=O	1	training set
254	phorbasin H	CC(C)=CCCC(C)/C=C/C=C(\C)C1CCC(C(=O)O)CC1	0	training set
255	4-arylhydrazono-2-pyrazoline-5-one derivatives 8	CCn1c(-c2ccc(N/N=C3\C(=O)NN=C3C)cc2)n[nH]c1=S	0	training set
256	Cordiaquinone K	C=C1CCC(=O)C(C)(C)[C@H]1CCc1ccc2c(c1)C(=O)C=CC2=O	1	training set
257	terpinen-4-ol	CC1=CCC(O)(C(C)C)CC1	1	training set
258	2-styryl benzimidazoles 6	O=[N+]([O-])c1ccc2nc(/C=C/c3cccc(O)c3)[nH]c2c1	0	training set
259	egonol derivatives A	COc1cc(CCCOC(=O)CCl)cc2cc(-c3ccc4c(c3)OCO4)oc12	0	training set
260	morpholine derivatives 3b	CC1=C(C)C(=O)C(N2CCOCC2)=CC1=O	0	training set
261	Fischerellin B	CCCCCC#CC#C/C=C/CCCC[C@H]1C[C@@H](C)C(=O)N1	0	training set
262	Cycloheximide	C[C@H]1C[C@H](C)C(=O)[C@H]([C@H](O)CC2CC(=O)NC(=O)C2)C1	0	training set
263	hetero-1,4-naphthoquinones 3e	N#Cc1ccccc1NC1=C(Br)C(=O)c2ccccc2C1=O	1	training set
264	pyrano[2,3-c]pyridazine derivatives 3a	COc1cc(OC)c(C2c3cc(-c4ccc(C)cc4)nnc3Oc3nsc(=S)c(N)c32)c(OC)c1	1	training set
265	minocycline	CN(C)c1ccc(O)c2c1C[C@H]1C[C@H]3[C@H](N(C)C)C(=O)C(C(N)=O)=C(O)[C@@]3(O)C(=O)C1=C2O	0	training set
266	dibenzofuran bis(bibenzyl)s 7	COc1ccc2cc1Oc1ccc(cc1)CCc1cccc(C)c1Oc1cccc(c1)CC2	0	training set
267	coruscanone A analogues 39	COC(/C=C/c1ccccc1)=C1\C(=O)C=C(c2ccccc2)C1=O	1	training set
268	Myristic Acid Derivative 3n	CCCCCCCCCCCCCC(=O)NN1CCOCC1	1	training set
269	R-120758	C[C@@H](SC1COC(/C=C/C=C/c2ccc(C#N)cc2F)OC1)[C@](O)(Cn1cncn1)c1ccc(F)cc1F	1	training set
270	new substituted purine derivatives 29	C1=C(CCNc2ncnc3c2ncn3C2CCCC2)CCCC1	1	training set
271	multisubstituted benzazole derivatives 7b	Clc1ccc2[nH]c(COc3ccccc3)nc2c1	1	training set
272	Chavicol acetate	C=CCc1ccc(OC(C)=O)cc1	0	training set
273	chlorpromazine	CN(C)CCCN1c2ccccc2Sc2ccc(Cl)cc21	0	training set
274	Thiosemicarbazone Derivative 19aj	C/C(=N\NC(=S)NC1CCCCC1)c1ccccn1	1	training set
275	DFD-VI-15	CN(Cc1ccccc1)C(=O)Cn1sc2ccccc2c1=O	1	training set
276	Yanuthone K	CC(=O)O[C@@H]1C(C)=CC(=O)[C@@]2(C/C=C(\C)CC/C=C(\C)CCC=C(C)C)O[C@H]12	1	training set
277	enynediesters and acetylenic compounds 3	CCOC(=O)C#C/C=C/C(=O)OCC	1	training set
278	benzo[b]thiophene series 4	Cc1sc2c(C)c3[nH]c4cccnc4c3cc2c1C	1	training set
279	BD-I-186	O=C(Cn1sc2ccccc2c1=O)Nc1ccccc1Oc1ccccc1	1	training set
280	thiazolo[4,5-d]pyrimidines 9A	Cc1ccc(-c2nn(-c3ccccc3)cc2/C=N/N2SC(C(N)=O)=C(N)N2c2ccccc2)cc1	0	training set
281	ketoxime derivatives 7B	CC1(c2ccccc2)CC(C(=NOCC(O)CN=[N+]=[N-])c2cc3ccccc3o2)C1	0	training set
282	2,5-Bis(1,1,3,3-tetramethylbutyl) hydroquinone	CC(C)(C)CC(C)(C)c1cc(O)c(C(C)(C)CC(C)(C)C)cc1O	0	training set
283	benzothiazole class 6C	Clc1ccc(-c2nn3c(Nc4nc5ccc(Cl)cc5s4)nnc3s2)c(Cl)c1	1	training set
284	new substituted purine derivatives 11	CN1CCN(Nc2ncnc3[nH]cnc23)CC1	1	training set
285	Muyocopronol B	CCC(C)CC(/C=C(\C)[C@@H](O)[C@@H](C)/C=C(\C)[C@@H](O)[C@@H](C)/C=C(\C)[C@@H](O)[C@@H](C)/C=C/[C@@H](O)[C@@H](C)C(=O)O[C@H]([C@H](O)CO)[C@H](O)[C@H](O)CO)CO	1	training set
286	new substituted purine derivatives 12	c1ccc(NCCNc2ncnc3[nH]cnc23)cc1	1	training set
287	dihydrobenzo[g]quinoxaline-5,10-diones 11	Cc1[nH]c2c(=O)c3ccccc3c(=O)c=2n(C(C)C)c1O	1	training set
288	1H/-imidazoles 5a	CCCCC(O)(Cn1ccnc1)c1ccc(Cl)cc1Cl	0	training set
289	4-aryl-5-isopropoxycarbonyl-6-methyl-3,4-dihydropyrimidinones 4h	CC1=C(C(=O)OC(C)C)C(c2ccccc2)NC(=S)N1	0	training set
290	oxadiazol-5(4H)-one 7	CC(C)(C)OC(=O)N1CCC(n2cc(C#N)nn2)CC1	0	training set
291	hemimycalins E	CN1C(=N)N(C)/C(=C(\c2ccc(O)cc2)N(C)C=O)C1=O	1	training set
292	fludioxonil	N#Cc1c[nH]cc1-c1cccc2c1OC(F)(F)O2	1	training set
293	Cocultimycin A	C[C@@H](CCCCCCCCC/C=C/C[C@H](O)CCC[C@H](O)CCCCCCCO[C@@H]1OC(CO)C(O)[C@H](O)C1O)/C(O)=C1/C(=O)N2C[C@H](O)C[C@@]2(C)C1=O	1	training set
294	2/3-arylthio- and 2,3-bis(arylthio)-5-hydroxy-/5-methoxy-1,4-naphthoquinones 5a	Cc1ccc(SC2=CC(=O)c3c(O)cccc3C2=O)cc1	1	training set
295	substituted isoxazolecarbaldehydes 1M	O=Cc1cc(-c2ccc([N+](=O)[O-])cc2)no1	0	training set
296	andrographolide	C=C1CC[C@H]2[C@@](C)(CC[C@@H](O)[C@@]2(C)CO)[C@@H]1C/C=C1/C(=O)OC[C@H]1O	1	training set
297	Thiocarbamic acid, N,N-dimethyl, S-1,3-diphenyl-2-butenyl ester	C/C(=C\C(SC(=O)N(C)C)c1ccccc1)c1ccccc1	1	training set
298	dihydro-N-caffeoyltyramine	O=C(CCc1ccc(O)c(O)c1)NCCc1ccc(O)cc1	1	training set
299	Aminothioxanthones 1	CCCOc1ccc(NCCN(CC)CC)c2c(=O)c3ccccc3sc12	1	training set
300	cis-stilbenoids 3	O=c1occ2c3c(ccc(O)c13)Oc1ccccc1-2	0	training set
301	benzethonium chloride£¨BztCl£©	CC(C)(C)CC(C)(C)c1ccc(OCCOCC[N+](C)(C)Cc2ccccc2)cc1	1	training set
302	arteether	CCO[C@H]1O[C@@H]2O[C@@]3(C)CC[C@H]4[C@H](C)CC[C@@H]([C@H]1C)[C@]42OO3	0	training set
303	2-Chloro-3-hydrazinylquinoxaline	NNc1nc2ccccc2nc1Cl	0	training set
304	ponatinib	Cc1ccc(C(=O)Nc2ccc(CN3CCN(C)CC3)c(C(F)(F)F)c2)cc1C#Cc1cnc2cccnn12	1	training set
305	3-[2-(4-(4-methoxyphenyl)thiazol-2-yl)hydrazino)]butan-1-ol	COc1ccc(-c2csc(N/N=C(\C)CCO)n2)cc1	1	training set
306	multisubstituted benzazole derivatives 5e	COC(=O)c1ccc2oc(COc3ccccc3)nc2c1	1	training set
307	tetrahydrobenzothienopyrimidines 13B	Cc1nc(Nc2ccc(C3=NOC(c4ccc([N+](=O)[O-])cc4)C3)cc2)c2c3c(sc2n1)CCCC3	0	training set
308	Hoechst 33258	CN1CCN(c2ccc3nc(-c4ccc5nc(-c6ccc(O)cc6)[nH]c5c4)[nH]c3c2)CC1	1	training set
309	N-phenyl-beta-amino-naphthalene	c1ccc(Nc2ccc3ccccc3c2)cc1	0	training set
310	purinylthiazolylethanone derivatives 5	O=C(Cn1cnc2c(N3CCNCC3)ncnc21)c1nccs1	1	training set
311	rubrorotiorin	CC[C@H](C)/C=C(C)/C=C/C1=CC2=C(Cl)C(=O)[C@@]3(C)OC(=O)C(C(C)=O)=C3C2=CO1	1	training set
312	32,33-didehydroroflamycoin	CC1=CC=CC=CC=CC=CCC2CC(O)CC(O)(CC(O)CC(O)CC(O)CC(O)CC(O)CC(O)CC(O)C=CC(C)C(C(C)C)OC1=O)O2	1	training set
313	pentamidine	N=C(N)c1ccc(OCCCCCOc2ccc(C(=N)N)cc2)cc1	1	training set
314	Capsaicin	COc1cc(CNC(=O)CCCC/C=C/C(C)C)ccc1O	1	training set
315	coumarin triazole derivatives 4a	Cc1cc(=O)oc2cc(OCCCCBr)ccc12	0	training set
316	6-Gingerol	CCCCC[C@H](O)CC(=O)CCc1ccc(O)c(OC)c1	0	training set
317	Atorvastatin	CC(C)c1c(C(=O)Nc2ccccc2)c(-c2ccccc2)c(-c2ccc(F)cc2)n1CC[C@@H](O)C[C@@H](O)CC(=O)O	1	training set
318	2-styryl benzimidazoles 8	COc1ccc(/C=C/c2nc3ccc(Br)cc3[nH]2)cc1OC	1	training set
319	carbazole derivatives 1C	BrCCCCCCn1c2ccccc2c2ccccc21	0	training set
320	Efinaconazole	C=C1CCN([C@H](C)[C@](O)(Cn2cncn2)c2ccc(F)cc2F)CC1	1	training set
321	sulfonamide derivatives 6f	COc1cc(NC(=O)c2ccc(C(F)(F)F)cc2)ccc1-n1cnc(Cl)c1	1	training set
322	4-(2,4,7-trioxa-bicyclo[4.1.0]heptan-3-yl) phenol	Oc1ccc(C2OCC3OC3O2)cc1	1	training set
323	methylene-bis-tetrahydro[1,3]thiazolo[4,5-c]isoxazoles 6B	COc1ccc(Cc2ccc(OC)c(C3SC4C(=NOC4c4ccc(F)cc4)N3c3ccc(Cl)cc3)c2)cc1C1SC2C(=NOC2c2ccc(F)cc2)N1c1ccc(Cl)cc1	1	training set
324	benzoxazoles 1M	Cc1ccc(Cc2nc3cc([N+](=O)[O-])ccc3o2)cc1	1	training set
325	Plumieride	COC(=O)C1=CO[C@@H](O[C@@H]2O[C@H](CO)[C@@H](O)[C@H](O)[C@H]2O)[C@H]2[C@@H]1C=C[C@@]21C=C([C@H](C)O)C(=O)O1	1	training set
326	5-Methoxycanthin-6-one	COc1cc2nccc3c4ccccc4n(c1=O)c23	0	training set
327	azole-bonded ¦Â-hydroxypropyl oxime O-ethers 18a	OC(CON=C(c1ccccc1)c1ccccc1)Cn1ccnc1	1	training set
328	borrelidin	C[C@@H]1C[C@H](C)[C@@H](O)CC(=O)O[C@H]([C@@H]2CCC[C@H]2C(=O)O)C/C=C/C=C(/C#N)[C@H](O)[C@@H](C)C[C@H](C)C1	0	training set
329	Rafoxanide	O=C(Nc1ccc(Oc2ccc(Cl)cc2)c(Cl)c1)c1cc(I)cc(I)c1O	1	training set
330	pseudolaric acid B	COC(=O)C1=CC[C@]23CC[C@H]([C@@]2(OC(C)=O)CC1)[C@@](C)(/C=C/C=C(\C)C(=O)O)OC3=O	1	training set
331	12-hydroxy isolaurene	CC1=C(C)[C@@](C)(c2ccc(CO)cc2)CC1	0	training set
332	p-methoxybenzylisothiocyanate	COc1ccc(CN=C=S)cc1	1	training set
333	tetrahydrobenzothienopyrimidines 15G	Cc1nc(Nc2ccc(C3=NN(c4ccccc4)C(c4ccc(Br)cc4)C3)cc2)c2c3c(sc2n1)CCCC3	0	training set
334	Palmatine	COc1cc2c(cc1OC)-c1cc3ccc(OC)c(OC)c3c[n+]1CC2	0	training set
335	(22E,24R)-Cerevisterol	CC(C)C(C)/C=C/[C@@H](C)[C@H]1CCC2C3C[C@@H](O)[C@@]4(O)C[C@@H](O)CC[C@]4(C)C3CC[C@@]21C	0	training set
336	Grisofulvin	COC1=CC(=O)C[C@@H](C)[C@]12Oc1c(Cl)c(OC)cc(OC)c1C2=O	0	training set
337	tetrahydrobenzothienopyrimidines 15E	Cc1nc(Nc2ccc(C3=NN(c4ccc([N+](=O)[O-])cc4[N+](=O)[O-])C(c4ccc([N+](=O)[O-])cc4)C3)cc2)c2c3c(sc2n1)CCCC3	0	training set
338	pyrrolidinyl sordaricin derivatives 21	CC(C)C1=CC2CC3(C=O)[C@@H]4CC[C@@H](C)[C@H]4CC2(CS[C@@H]2C[C@H](C)N(Cc4ccccc4)C2)C13C(=O)O	1	training set
339	hetero-1,4-naphthoquinones 5a	NC1=C(Sc2ccccc2)C(=O)c2ccccc2C1=O	1	training set
340	bromophenols 4	COCc1c(Br)c(O)c(O)c(Br)c1Cc1c(Br)c(O)c(O)c(Br)c1Br	1	training set
341	thiosemicarbazone derivatives 3K	C/C(=N\NC(=S)Nc1ccc(C(=O)O)cc1)c1cccc([N+](=O)[O-])c1	1	training set
342	Aminopiperidine Derivatives 1A	COC(CCN(C)C1CCN(c2ccc(Br)cc2)CC1)c1ccc(Cl)cc1	1	training set
343	Pericoterpenoid A	CC(C)c1ccc(CO)c2ccc(C(=O)O)cc12	0	training set
344	2/3-arylthio- and 2,3-bis(arylthio)-5-hydroxy-/5-methoxy-1,4-naphthoquinones 5b	O=C1C(Sc2ccc(Cl)cc2)=CC(=O)c2c(O)cccc21	1	training set
345	ferulic acid	COc1cc(/C=C/C(=O)O)ccc1O	0	training set
346	Floricolin C	COC1=C(c2ccccc2O)C(=O)C=C(c2ccccc2)C1=O	1	training set
347	synthetic chalcones 23	O=C(/C=C/c1ccccc1O)c1ccc(Cl)cc1	0	training set
348	benzothiazole class 7A	Clc1ccc2nc(Nc3nnc(-c4ccccc4)o3)sc2c1	1	training set
349	Riparin E	O=C(NCCc1ccccc1)c1c(O)cccc1O	0	training set
350	benzo[b]thiophene series 2B	COc1ccc2c(c1)[nH]c1c(C)c3sc(C)c(C)c3cc12	1	training set
351	GW 471558	C=CCN1C[C@@H](C)O[C@@H](OC)C1	1	training set
352	1,8-cineole	CC12CCC(CC1)C(C)(C)O2	0	training set
353	Miltefosine	CCCCCCCCCCCCCCCCOP(=O)([O-])OCC[N+](C)(C)C	1	training set
354	1H/-imidazoles 6a	CCCCC(Cn1ccnc1)(N=[N+]=[N-])c1ccc(Cl)cc1Cl	1	training set
355	ravuconazole	C[C@@H](c1nc(-c2ccc(C#N)cc2)cs1)[C@](O)(Cn1cncn1)c1ccc(F)cc1F	1	training set
356	diplopyrone C	CC1OC1C=CC1OC(=O)C=CC1O	1	training set
357	Actinomycin X2	Cc1c2oc3c(C)ccc(C(=O)NC4C(=O)NC(C(C)C)C(=O)N5CCCC5C(=O)N(C)CC(=O)N(C)C(C(C)C)C(=O)OC4C)c3nc-2c(C(=O)NC2C(=O)NC(C(C)C)C(=O)N3CC(=O)CC3C(=O)N(C)CC(=O)N(C)C(C(C)C)C(=O)OC2C)c(N)c1=O	0	training set
358	Equol	Oc1ccc([C@H]2COc3cc(O)ccc3C2)cc1	0	training set
359	amine-derived bis-azoles 3a	Fc1ccc(CN(CCBr)CCBr)c(F)c1	1	training set
360	divaricatic acid	CCCc1cc(OC(=O)c2c(O)cc(OC)cc2CCC)cc(O)c1C(=O)O	1	training set
361	(-)-cubebin	O[C@H]1OC[C@H](Cc2ccc3c(c2)OCO3)[C@H]1Cc1ccc2c(c1)OCO2	0	training set
362	latrunculin T	C/C(=C/C(=O)O)CC/C=C\[C@@H](C)CC[C@H](O)C/C=C/C(=O)c1csc(=O)[nH]1	1	training set
363	Albaconazole	C[C@@H](n1cnc2cc(Cl)ccc2c1=O)[C@](O)(Cn1cncn1)c1ccc(F)cc1F	1	training set
364	Domiphen	CCCCCCCCCCCC[N+](C)(C)CCOc1ccccc1	1	training set
365	phomopsin A	C=C(C)[C@@H]1NC(=O)[C@@H](NC)[C@@H](O)c2cc(Cl)c(O)c(c2)O[C@](C)(CC)[C@@H](C(=O)N2CC=C[C@H]2C(=O)N/C(C(=O)N/C(=C/C(=O)O)C(=O)O)=C(\C)CC)NC1=O	0	training set
366	multisubstituted benzazole derivatives 7m	COC(=O)c1ccc2[nH]c(CSc3ccccc3)nc2c1	1	training set
367	Scopoletin	COc1cc2ccc(=O)oc2cc1O	0	training set
368	new benzoxazoles 3H	CCS(=O)(=O)c1ccc2oc(-c3ccc([N+](=O)[O-])cc3)nc2c1	0	training set
369	Dracorhodin perchlorate	COc1c(C)c(O)cc2[o+]c(-c3ccccc3)ccc12.[O-][Cl+3]([O-])([O-])[O-]	1	training set
370	carbazole derivatives 4	Clc1ccc(C[n+]2cnn(Cc3ccc(Cn4c5ccccc5c5ccccc54)cc3)c2)c(Cl)c1	1	training set
371	SABINENE	C=C1CCC2(C(C)C)CC12	0	training set
372	paecilin A	COC(=O)C1(C2OC(=O)CC2C)CC(=O)c2c(O)ccc(-c3ccc(O)c4c3OC(C(=O)OC)(C3OC(=O)CC3C)CC4=O)c2O1	1	training set
373	steroidal quinolines 7H	COc1ccc2nc3c(cc2c1)C[C@]1(C)C2CC[C@@]4(C)C(CC[C@@H]4[C@H](C)CCCC(C)C)C2CC[C@H]1C3	1	training set
374	riboflavin	Cc1cc2nc3c(=O)[nH]c(=O)nc-3n(C[C@H](O)[C@H](O)[C@H](O)CO)c2cc1C	0	training set
375	Trans-p-coumaryl diacetate	CC(=O)OC/C=C/c1ccc(OC(C)=O)cc1	0	training set
376	auranofin	CC(=O)OCC1OC([S-])C(OC(C)=O)C(OC(C)=O)C1OC(C)=O.CCP(CC)CC.[Au+]	1	training set
377	benzothiazole class 6F	Clc1ccc2nc(Nc3nnc4sc(Oc5ccccc5)nn34)sc2c1	1	training set
378	CpdLC-6888	O=[N+]([O-])c1ccc(NCCOC23CC4CC(CC(C4)C2)C3)nc1	1	training set
379	novel 2-[[(benzoxazole/benzimidazole-2-yl)sulfanyl] acetylamino]thiazoles 3a	CCOC(=O)c1csc(NC(=O)CSc2nc3ccccc3o2)n1	0	training set
380	Flindersine	CC1(C)C=Cc2c(c3ccccc3[nH]c2=O)O1	0	training set
381	multisubstituted benzazole derivatives 11a	c1ccc(OCc2nc3ncccc3o2)cc1	1	training set
382	DFD-V-49	O=C(Cn1sc2ccccc2c1=O)NNC(=O)c1cccc(Cl)c1	1	training set
383	oxadiazoline-2-thiones 2	S=c1[nH]nc(C23CC4CC(CC(C4)C2)C3)o1	0	training set
384	thiosemicarbazone derivatives 4A	COc1ccc(/C=N/NC(=S)Nc2ccc(C(=O)NO)cc2)cc1	1	training set
385	Fumiquinazoline H	CC(C)C[C@@H]1NC2N(C1=O)c1ccccc1[C@]21C[C@@H]2C(=O)N[C@](C)(O1)c1nc3ccccc3c(=O)n12	0	training set
386	Cordiaquinone J	CC1(C)[C@@H]2CC[C@@](C)(O2)[C@@H]1CCc1ccc2c(c1)C(=O)C=CC2=O	1	training set
387	Epidrimendiol	CC1(C)CCC[C@]2(C)[C@H](CO)C(CO)=CC[C@@H]12	1	training set
388	thonningianin A	O=C(O[C@@H]1[C@@H](O)[C@H](Oc2cc(O)c(C(=O)CCc3ccccc3)c(O)c2)O[C@@H]2COC(=O)c3cc(O)c(O)c(O)c3-c3c(cc(O)c(O)c3O)C(=O)O[C@H]21)c1cc(O)c(O)c(O)c1	1	training set
389	4-methoxyacetophenone	COc1ccc(C(C)=O)cc1	1	training set
390	sesamin	c1cc2c(cc1[C@H]1OC[C@@H]3[C@@H](c4ccc5c(c4)OCO5)OC[C@H]13)OCO2	0	training set
391	Protopine	CN1CCc2cc3c(cc2C(=O)Cc2ccc4c(c2C1)OCO4)OCO3	1	training set
392	multisubstituted benzazole derivatives 7j	c1ccc(SCc2nc3ccccc3[nH]2)cc1	1	training set
393	ethyl 2-amino-4-methylthiazole-5-carboxylate derivatives 8a	CCOC(=O)c1sc(NC(=O)CN2CCOCC2)nc1C	0	training set
394	egonol derivatives N	COc1cc(CC/C=N/O)cc2cc(-c3ccc4c(c3)OCO4)oc12	0	training set
395	triazole and benzotriazole derivatives 8	CCCCCCCCn1cncn1	1	training set
396	(2-benzofuryl)carboxamido]benzoxazoles 8	O=C(Nc1ccc2oc(Cc3ccccc3)nc2c1)c1cc2ccccc2o1	1	training set
397	sulfadiazine	Nc1ccc(S(=O)(=O)Nc2ncccn2)cc1	0	training set
398	Arteannuin B	C=C1C(=O)O[C@@]23[C@H]1CC[C@@H](C)[C@@H]2CC[C@@]1(C)O[C@H]13	0	training set
399	Fluoxetine	CNCCC(Oc1ccc(C(F)(F)F)cc1)c1ccccc1	0	training set
400	thiazolyl and thiadiazolyl derivatives 4C	CN(C)/C=N/S(=O)(=O)c1ccc(-n2cc(/C=N\N=c3/scc(-c4ccc(Br)cc4)n3-c3ccc(Cl)cc3)c(-c3ccccc3)n2)cc1	1	training set
401	2-styryl benzimidazoles 12	Oc1cccc(/C=C/c2nc3ccc(Br)cc3[nH]2)c1	1	training set
402	ethyl 2-amino-4-methylthiazole-5-carboxylate derivatives 5a	CCOC(=O)c1sc(NS(=O)(=O)c2ccccc2)nc1C	0	training set
403	Yatakemycin	COc1cc2[nH]c(C(=O)N3C[C@@H]4C[C@]45C3=CC(=O)c3[nH]c(C(=O)N4CCc6c4c(O)c(OC)c4[nH]c(C(=O)SC)cc64)cc35)cc2cc1O	1	training set
404	indolone-N-oxide derivatives 52	O=C1C(c2ccccc2)=[N+]([O-])c2ccccc21	1	training set
405	2-methyl-3-heptyl-prodiginine	CCCCCCCC1=C/C(=C\c2[nH]c(-c3ccc[nH]3)cc2O)N=C1C	1	training set
406	N-substituted derivatives 1I	COC(=O)/C=C/n1cc(-c2ccc(Cl)cc2)c(C(c2ccccc2)n2ccnc2)c1	1	training set
407	kanzonol C	CC1(C)C=Cc2c(ccc3cc(-c4ccc(O)cc4O)c(=O)oc23)O1	1	training set
408	valinomycin	CC(C)[C@@H]1NC(=O)[C@H](C)OC(=O)[C@@H](C(C)C)NC(=O)[C@@H](C(C)C)OC(=O)[C@H](C(C)C)NC(=O)[C@H](C)OC(=O)[C@@H](C(C)C)NC(=O)[C@@H](C(C)C)OC(=O)[C@H](C(C)C)NC(=O)[C@H](C)OC(=O)[C@@H](C(C)C)NC(=O)[C@@H](C(C)C)OC1=O	1	training set
409	PYED-1	CC(=O)OCC(=O)[C@@]12O[C@@H]1CC1C3CCC4=CC(=O)C=C[C@]4(C)C3[C@@H](O)C[C@@]12C	1	training set
410	Posaconazole	CC[C@@H]([C@H](C)O)n1ncn(-c2ccc(N3CCN(c4ccc(OC[C@@H]5CO[C@@](Cn6cncn6)(c6ccc(F)cc6F)C5)cc4)CC3)cc2)c1=O	1	training set
411	linalool	C=CC(C)(O)CCC=C(C)C	0	training set
412	2-Hydroxy-tetrangomycin	C[C@@]1(O)Cc2ccc3c(c2C(=O)C1O)C(=O)c1cccc(O)c1C3=O	1	training set
413	bromodichloromethyl-4-chloro-3-nitrophenyl sulfone	O=[N+]([O-])c1cc(S(=O)(=O)C(Cl)(Cl)Br)ccc1Cl	1	training set
414	Trans-N-(p-coumaroyl) serotonin	O=C(/C=C/c1ccc(O)cc1)NCCc1c[nH]c2ccc(O)cc12	0	training set
415	Quinalizarin	O=C1c2ccc(O)c(O)c2C(=O)c2c(O)ccc(O)c21	1	training set
416	notoamide B	CC1(C)C=Cc2c(ccc3c2NC(=O)[C@@]32C[C@@]34NC(=O)[C@]5(CCCN5C3=O)C[C@H]4C2(C)C)O1	0	training set
417	analogs of fatty acids 9	CCCCCCC(O)Cc1c(CCC)noc1CCCCCCCC(=O)OC	1	training set
418	1-(3,5-diaryl-4,5-dihydro-1H-pyrazol-4-yl)-1H-imidazole derivatives 1a	c1ccc(C2=NNC(c3ccccc3)C2n2ccnc2)cc1	1	training set
419	benzimidazole derivatives 19	CCOc1cc2c(cc1Cl)nc(-c1ccc(Cl)cc1)n2C1CCCC1	1	training set
420	carbazole derivatives 1A	BrCc1ccc(Cn2c3ccccc3c3ccccc32)cc1	0	training set
421	indole-3-carbinol	OCc1c[nH]c2ccccc12	1	training set
422	N-aryl maleimide derivatives 5b	CCOP(=O)(OCC)C(O)C1=C(N(C)C)C(=O)N(c2ccc(Br)cc2)C1=O	1	training set
423	silymarin	COc1cc(C2Oc3cc(C4Oc5cc(O)cc(O)c5C(=O)C4O)ccc3OC2CO)ccc1O	1	training set
424	Amathamide A	COc1cc(/C=C/NC(=O)C2CCCN2C)c(Br)cc1Br	0	training set
425	Delta-3-Carene	CC1=CCC2C(C1)C2(C)C	0	training set
426	clioquinol	Oc1c(I)cc(Cl)c2cccnc12	1	training set
427	Sophorolipid	CC(=O)OC[C@H]1O[C@@H](O[C@@H]2[C@@H](O)[C@H](O)[C@@H](COC(C)=O)O[C@H]2OC(C)CCCCCC/C=C/CCCCCCCC(=O)O)[C@H](O)[C@@H](O)[C@@H]1O	1	training set
428	8-methyl-7,9-diaryl-1,2,4,8-tetraazaspiro[4.5]decan-3-thiones 29	CN1C(c2ccc(Cl)cc2)CC2(CC1c1ccc(Cl)cc1)NNC(=S)N2	1	training set
429	hassallidin A	C/C=C1\NC(=O)[C@H](Cc2ccc(O)cc2)NC(=O)[C@H]([C@@H](C)O)NC(=O)[C@@H](NC(=O)[C@@H](NC(=O)C(O)C(O)CCCCCCCCCCC)[C@@H](C)O)[C@@H](C)OC(=O)[C@H](CCC(N)=O)NC(=O)[C@H]([C@@H](C)O[C@@H]2O[C@H](CO)[C@@H](O)[C@H](O)[C@@H]2O)N(C)C(=O)CNC(=O)[C@H](CCC(N)=O)NC1=O	1	training set
430	Licochalcone A	C=CC(C)(C)c1cc(/C=C/C(=O)c2ccc(O)cc2)c(OC)cc1O	1	training set
431	(2-benzofuryl)carboxamido]benzoxazoles 3	O=C(Nc1ccc2oc(-c3ccccc3Br)nc2c1)c1cc2ccccc2o1	0	training set
432	coumarin triazole derivatives 10d	Cc1cc(=O)oc2cc(OCc3ccc(COc4ccc5c(C)cc(=O)oc5c4)cc3)ccc12	0	training set
433	5-hydroxy-1H-indole-3-carboxylic acid methyl ester 3	COC(=O)c1c[nH]c2ccc(O)cc12	0	training set
434	thiosemicarbazone derivatives 3C	O=C(O)c1ccc(NC(=S)N/N=C/c2ccc(Cl)cc2)cc1	1	training set
435	thiazole ring 4a	COc1ccc(-c2csc(NN=Cc3ccccc3)n2)cc1	1	training set
436	2-Arylidene-4-(4-phenoxy-phenyl) 19	O=C1NC(c2ccc(Oc3ccccc3)cc2)=C/C1=C/c1ccccc1O	0	training set
437	phenazine-1-carboxamide	NC(=O)c1cccc2nc3ccccc3nc12	0	training set
438	Hapalindole X	C=C[C@H]1C[C@@H]2[C@H](c3c[nH]c4cccc(c34)C2(C)C)[C@@H](C)C1=C	1	training set
439	cholesterol-hydrazone derivatives 13	CCOC(=O)N/N=C1/C=C2C[C@@H](O)CC[C@]2(C)C2CC[C@@]3(C)C(CC[C@@H]3[C@H](C)CCCC(C)C)C12	1	training set
440	synthetic chalcones 8	O=C(/C=C/c1ccccc1O)c1ccccc1	0	training set
441	oxime ethers of oxiconazole 7B	C/C(=N\OC(Cn1ccnc1)c1ccc(Cl)cc1Cl)c1ccc(Cl)cc1Cl	1	training set
442	thymoquinone	CC1=CC(=O)C(C(C)C)=CC1=O	1	training set
443	Osthole	COc1ccc2ccc(=O)oc2c1CC=C(C)C	1	training set
444	4-Hydroxybenzaldehyde	O=Cc1ccc(O)cc1	0	training set
445	FTR1335	O=C(Nc1nc2ccc(NC(=O)[C@@H]3CCC[C@H](NCc4ccc5ccccc5c4)C3)cc2s1)C1CCCC1	1	training set
446	2-styryl benzimidazoles 10	Brc1ccc2nc(/C=C/c3ccc4c(c3)OCO4)[nH]c2c1	1	training set
447	uridine derivatives 1	O=C(OCC1OC(n2ccc(=O)[nH]c2=O)C(O)C1O)c1ccccc1O	0	training set
448	pogostone	Cc1cc(O)c(C(=O)CCC(C)C)c(=O)o1	1	training set
449	Indole-3-propionic acid	O=C(O)CCc1c[nH]c2ccccc12	1	training set
450	Azole antimicrobial pharmacophore-based tetrazoles 26	Clc1ccc(C(Cn2nnnc2Cc2ccccc2)OCc2nnc(Nc3ccccc3)o2)cc1	1	training set
451	amiodarone	CCCCc1oc2ccccc2c1C(=O)c1cc(I)c(OCCN(CC)CC)c(I)c1	1	training set
452	Flurbiprofen	CC(C(=O)O)c1ccc(-c2ccccc2)c(F)c1	0	training set
453	4-phenyl/cyclohexyl-5-(1-phenoxyethyl)-3-[N-(2-thiazolyl)acetamido]thio-4H-1,2,4-triazole derivatives 4D	CC(Oc1ccccc1)c1n[nH]c(=S)n1C1CCCCC1	1	training set
454	indolone-N-oxide derivatives 21	COc1ccc2c(c1)C(=O)C(c1ccc(Oc3ccc(Cl)cc3)cc1)=[N+]2[O-]	1	training set
455	liriodenine	O=C1c2ccccc2-c2c3c(cc4ccnc1c24)OCO3	1	training set
456	N-3mb-bs	CC(C)CCn1[se]c2ccccc2c1=O	1	training set
457	2-Arylidene-4-(4-phenoxy-phenyl) 11	O=C1OC(c2ccc(Oc3ccccc3)cc2)=C/C1=C\c1cccc([N+](=O)[O-])c1	1	training set
458	propanamide derivatives 32	O=C(CCc1c[nH]c2ccccc12)NCc1ccc(F)cc1F	1	training set
459	indole-3-aldehyde hydrazide/hydrazone derivatives 1N	O=C(N/N=C/c1c[nH]c2ccc(Br)cc12)c1ccncc1	0	training set
460	egonol derivatives R	COc1cc(CC/C=N/OC(=O)CCl)cc2cc(-c3ccc4c(c3)OCO4)oc12	1	training set
461	1H-benzimidazole derivatives 23	COC(=O)c1ccc2c(c1)nc(-c1ccc(C(=O)NCCN(C)C)cc1)n2Cc1ccc(Cl)cc1	0	training set
462	phenylthiosemicarbazones 11	Fc1cccc(C2NC(c3cccc(F)c3)C3CCCC2C3=NNC(=S)Nc2ccccc2)c1	1	training set
463	aloe-emodin	O=C1c2cccc(O)c2C(=O)c2c(O)cc(CO)cc21	0	training set
464	Guaiane sesquiterpenes 1	C[C@H]1CC[C@H]2[C@](C)(O)CC[C@@H]([C@@](C)(O)CO)C[C@@]12O	0	training set
465	dillapiol	C=CCc1cc2c(c(OC)c1OC)OCO2	0	training set
466	hetero-1,4-naphthoquinones 3c	O=C1C(Cl)=C(N(c2ccccc2)c2ccccc2)C(=O)c2ccccc21	1	training set
467	oxygenated cholesterol derivatives 4	CC(C)CCC[C@@H](C)[C@H]1CCC2C3C(CC[C@@]21C)[C@@]1(C)CCC(=O)CC1C[C@@H]3O	1	training set
468	Valproic Acid	CCCC(CCC)C(=O)O	1	training set
469	cholesterol-hydrazone derivatives 1	CC(C)[C@@H](CC[C@@H](C)[C@H]1CCC2C3C(CC[C@@]21C)[C@@]1(C)CC[C@H](NCCCNCCCCN)CC1C[C@H]3O)OOS(=O)O	1	training set
470	fumitremorgin C	COc1ccc2c3c([nH]c2c1)[C@H](C=C(C)C)N1C(=O)[C@@H]2CCCN2C(=O)[C@@H]1C3	0	training set
471	6,8-dibromo-4(3H)quinazolinone derivatives 4E	O=C(N/N=C/c1ccc(Cl)c(Cl)c1)c1ccc(-n2c(-c3ccccc3)nc3c(Br)cc(Br)cc3c2=O)cc1	1	training set
472	(2S,3R)-2-aminododecan-3-ol	CCCCCCCCC[C@@H](O)[C@H](C)N	1	training set
473	new substituted purine derivatives 4	CCn1c(NC2CCCC2)nc2c(N)ncnc21	1	training set
474	clotrimazole	Clc1ccccc1C(c1ccccc1)(c1ccccc1)n1ccnc1	1	training set
475	RO-09-4879	Cc1c(COc2ccc(F)c(F)c2F)oc2cccc(OCCCNCc3cccnc3)c12	1	training set
476	carbazole derivatives 2A	c1ccc2c(c1)c1ccccc1n2Cc1ccc(Cn2ccnc2)cc1	1	training set
477	4-hydroxy-3-(3-methyl-2-butenyl)acetophenone	CC(=O)c1ccc(O)c(CC=C(C)C)c1	0	training set
478	coruscanone A analogues 47	CCOC(/C=C/c1ccccc1)=C1\C(=O)C=C(C)C1=O	1	training set
479	hyrtiosin B 7	O=C(C(=O)c1c[nH]c2ccc(O)cc12)c1c[nH]c2ccc(O)cc12	0	training set
480	2/3-arylthio- and 2,3-bis(arylthio)-5-hydroxy-/5-methoxy-1,4-naphthoquinones 10	COc1cccc2c1C(=O)C=CC2=O	0	training set
481	Phloretin	O=C(CCc1ccc(O)cc1)c1c(O)cc(O)cc1O	0	training set
482	thiosemicarbazone derivatives 3A	COc1ccc(/C=N/NC(=S)Nc2ccc(C(=O)O)cc2)cc1	1	training set
483	N-substituted derivatives 1A	Clc1ccc(-c2c[nH]cc2C(c2ccccc2)n2ccnc2)cc1	1	training set
484	3-butyl-3-hydroxyphthalide	CCCCC1(O)OC(=O)c2ccccc21	0	training set
485	Pyrimidinetrione-imidazole 5i	CCCCc1nc(Cl)c(/C=C2\C(=O)NC(=O)N(Cc3ccc([N+](=O)[O-])cc3)C2=O)[nH]1	0	training set
486	resveratrol derivatives 1a	Oc1ccc(/C=C/c2cc(O)cc(O)c2)cc1	0	training set
487	Rosuvastatin	CC(C)c1nc(N(C)S(C)(=O)=O)nc(-c2ccc(F)cc2)c1/C=C/[C@@H](O)C[C@@H](O)CC(=O)O	1	training set
488	Aureobasidin A	CC[C@@H](C)[C@@H]1NC(=O)[C@@H]2CCCN2C(=O)[C@H](Cc2ccccc2)N(C)C(=O)[C@H](Cc2ccccc2)NC(=O)[C@H](C(C)C)N(C)C(=O)[C@@H]([C@H](C)CC)OC(=O)[C@H](C(C)(C)O)N(C)C(=O)[C@H](CC(C)C)NC(=O)[C@H](C(C)C)N(C)C1=O	1	training set
489	APX001A	Nc1ncccc1-c1cc(Cc2ccc(COc3ccccn3)cc2)no1	1	training set
490	Pyrogallol	Oc1cccc(O)c1O	0	training set
491	Weddellamycin	CC1/C=C\C=C\C=C/C=C/C2CC(=O)C3=C(O2)C(=O)CC3(C)/C=C/C=C\C=C/C(=O)NC1	1	training set
492	4-arylhydrazono-2-pyrazoline-5-one derivatives 14	CCn1c(-c2ccc(N/N=C3\C(=O)N(CCO)N=C3C)cc2)n[nH]c1=S	0	training set
493	Pyrimidinetrione-imidazole 3b	CCCCc1nc(Cl)c(/C=C2\C(=O)NC(=O)N(CCCC)C2=O)[nH]1	1	training set
494	PF1163A	CCC[C@H](O)C[C@@H]1CC[C@H](C)CCCCC(=O)N(C)[C@@H](Cc2ccc(OCCO)cc2)C(=O)O1	1	training set
495	ethyl 2-amino-4-methylthiazole-5-carboxylate derivatives 10b	Cc1nc(NC(=O)Nc2ccccc2)sc1C(=O)NN	1	training set
496	2-Chloro-1,3-dimethoxy-5-methylbenzene	COc1cc(C)cc(OC)c1Cl	0	training set
497	umbelliprenin	CC(C)=CCC/C(C)=C/CC/C(C)=C/COc1ccc2ccc(=O)oc2c1	0	training set
498	aliskiren	COCCCOc1cc(C[C@@H](C[C@H](N)[C@@H](O)C[C@H](C(=O)NCC(C)(C)C(N)=O)C(C)C)C(C)C)ccc1OC	0	training set
499	Pogostone analogues 4	Cc1cc(O)c(C(=O)CCCCc2ccccc2)c(=O)o1	0	training set
500	coruscanone A	COC(/C=C/c1ccccc1)=C1\C(=O)C=C(C)C1=O	1	training set
501	Indirubin	O=C1C(c2c(O)[nH]c3ccccc23)=Nc2ccccc21	1	training set
502	MMV688766	COc1ccc(-c2onc(C(F)(F)F)c2-c2ccc(Cl)cc2)c(O)c1	1	training set
503	synthetic chalcones 26	O=C(/C=C/c1ccc(O)c(O)c1)c1ccc(Cl)cc1	0	training set
504	3,3'-diindolylmethane	c1ccc2c(Cc3c[nH]c4ccccc34)c[nH]c2c1	0	training set
505	3-(Arylacetylamino)-N-methylbenzamides 1	CNC(=O)c1cccc(NC(=O)Cc2cccc(Br)c2)c1	0	training set
506	violacein	O=C1N=c2ccccc2=C1c1cc(-c2c[nH]c3ccc(O)cc23)[nH]c1O	1	training set
507	pyrazoline derivatives A18	O=C(CSc1nc2ccccc2o1)N1N=C(c2ccco2)CC1c1ccc2c(c1)OCO2	1	training set
508	benzoxazoles 3	CCc1ccc(-c2nc3cc(NC(=O)CN4CCOCC4)ccc3o2)cc1	0	training set
509	Roemerine	CN1CCc2cc3c(c4c2[C@H]1Cc1ccccc1-4)OCO3	0	training set
510	Tetrachlorohydroquinone	Oc1c(Cl)c(Cl)c(O)c(Cl)c1Cl	0	training set
511	Lovastatin	CC[C@H](C)C(=O)O[C@H]1C[C@@H](C)C=C2C=C[C@H](C)[C@H](CC[C@@H]3C[C@@H](O)CC(=O)O3)[C@H]21	1	training set
512	Majusculoic acid	CCC/C(Br)=C/C=C/CC[C@H]1C[C@@H]1CCC(=O)O	1	training set
513	propanamide derivatives 5	O=C(NCc1ccc(F)cc1)c1cc2ccccc2n1Cc1ccccc1	1	training set
514	emestrin	COc1ccc2cc1Oc1cc(ccc1O)[C@H](O)[C@]13SS[C@@]4(C(=O)N1C)[C@H](O)C1=COC=C[C@H](OC2=O)[C@H]1N4C3=O	1	training set
515	benzothiazole class 7G	O=[N+]([O-])c1ccc(-c2nnc(Nc3nc4ccc(Cl)cc4s3)o2)cc1	1	training set
516	Ikarugamycin	CC[C@H]1[C@@H]2C=C[C@@H]3[C@H]4C/C=C\C(=O)NCCC[C@@H]5NC(=O)/C(=C(O)/C=C/[C@@H]4C[C@@H]3[C@H]2C[C@H]1C)C5=O	1	training set
517	thiazolo[4,5-d]pyrimidines 12B	Cc1ccc(-c2nn(-c3ccccc3)cc2/C=N/N=c2\sc3c(=O)[nH]c(=S)[nH]c3n2-c2ccc(C)cc2)cc1	1	training set
518	2-Arylidene-4-(4-phenoxy-phenyl) 24	O=C1/C(=C\c2ccc(Cl)cc2)C=C(c2ccc(Oc3ccccc3)cc2)N1Cc1ccccc1	0	training set
519	Darapladib	CCN(CC)CCN(Cc1ccc(-c2ccc(C(F)(F)F)cc2)cc1)C(=O)Cn1c(SCc2ccc(F)cc2)nc(=O)c2c1CCC2	1	training set
520	dihydroxythiobenzamides 1	Cc1c(NC(=S)c2ccc(O)cc2O)c(=O)n(-c2ccccc2)n1C	1	training set
521	egonol derivatives 9	COc1cc(CCCC#N)cc2cc(-c3ccc4c(c3)OCO4)oc12	0	training set
522	halogenobenzene derivatives 1	Clc1cc(N2CCCCC2)c(Br)c(N2CCCCC2)c1	0	training set
523	Azole antimicrobial pharmacophore-based tetrazoles 22	S=c1[nH]nc(COC(Cn2nnnc2Cc2ccccc2)c2ccc(Cl)cc2)n1-c1ccccc1	1	training set
524	benzothiazepines 3a	c1ccc(C2Sc3ccccc3N=C3c4ccccc4C(c4ccccc4)C32)cc1	1	training set
525	DFD-V-66	COc1ccc(Cc2nnc(Cn3sc4ccccc4c3=O)o2)cc1	1	training set
526	purinylthiazolylethanone derivatives 10a	CC(C)N(C(=O)CN1CCN(c2ncnc3c2ncn3CC(=O)c2nccs2)CC1)C(C)C	1	training set
527	N(3)-(4-methoxyfumaroyl)-(S)-2,3-diaminopropanoic amide derivative 4	COC(=O)/C=C/C(=O)NC[C@H](N)C(N)=O	1	training set
528	CWHM-974	OCCN1CCN(Cc2ccc(CN3c4ccccc4Sc4ccc(C(F)(F)F)cc43)cc2)CC1	1	training set
529	eugenol	C=CCc1ccc(O)c(OC)c1	0	training set
530	Fingolimod	CCCCCCCCc1ccc(CCC(N)(CO)CO)cc1	0	training set
531	3,4,5-trimethoxyacetophenone	COc1cc(C(C)=O)cc(OC)c1OC	1	training set
532	1-methylindole-2-carboxylic acid	Cn1c(C(=O)O)cc2ccccc21	0	training set
533	enynediesters and acetylenic compounds 4	C#CC(=O)OC1CCC2(C)C(=CC=C3C2CCC2(C)C3CCC2(/C=C/C(C)C(C)C)CC)C1	0	training set
534	aminosulphoxide and disulphide derivatives 23	O=C1C(Sc2ccccc2)=C(Sc2ccccc2)C(=O)c2ccccc21	1	training set
535	P41A	CC1OC(OC2CCC(OC3(C)CC(=O)C4(O)C5=C(C=CC4(O)C3)C(=O)c3c(ccc(C4CC(O)C(OC6CCC(O)C(C)O6)C(C)O4)c3O)C5=O)OC2C)C=CC1=O	1	training set
536	indolone-N-oxide derivatives 66	O=C1C(c2ccc(Cl)cc2)=[N+]([O-])c2cc[n+]([O-])cc21	1	training set
537	new benzoxazoles 3C	CCc1ccc(-c2nc3cc(S(=O)(=O)CC)ccc3o2)cc1	1	training set
538	Beauvericin	CC(C)[C@H]1OC(=O)[C@H](Cc2ccccc2)N(C)C(=O)[C@@H](C(C)C)OC(=O)[C@H](Cc2ccccc2)N(C)C(=O)[C@@H](C(C)C)OC(=O)[C@H](Cc2ccccc2)N(C)C1=O	1	training set
539	thiosemicarbazone derivatives 4C	O=C(NO)c1ccc(NC(=S)N/N=C/c2ccc(Cl)cc2)cc1	1	training set
540	corticatic acid A	C#CC(O)/C=C/CCCCCC#CC/C=C\CCCCCCCCCCC/C=C\C#CC(=O)O	1	training set
541	Caryophyllene oxide	C=C1CC[C@H]2O[C@]2(C)CC[C@@H]2[C@@H]1CC2(C)C	0	training set
542	Citral derivative3	CC(C)=CCC/C(C)=C/C=N/NC(N)=S	0	training set
543	sulfonamide derivatives 7d	COc1cc(NS(=O)(=O)c2cc(F)cc(C(F)(F)F)c2)ccc1-n1cnc(Cl)c1	1	training set
544	3-Nitrocoumarin	O=c1oc2ccccc2cc1[N+](=O)[O-]	1	training set
545	N(3)-(4-methoxyfumaroyl)-(S)-2,3-diaminopropanoic amide derivative 6	COC(=O)/C=C/C(=O)NC[C@H](N)C(=O)N(C)C	0	training set
546	2-(3,4-dimethyl-2,5-dihydro-1H-pyrrol-2-yl)-1-methylethyl pentanoate	CCCCC(=O)OC(C)CC1NCC(C)=C1C	1	training set
547	phenazine-1-carboxylic acid	O=C(O)c1cccc2nc3ccccc3nc12	1	training set
548	Shikonin	CC(C)=CC[C@@H](O)C1=CC(=O)c2c(O)ccc(O)c2C1=O	1	training set
549	pyrazoline derivatives A4	O=NOc1ccc2[nH]c(SCC(=O)N3N=C(c4ccco4)CC3c3ccc(Cl)cc3)nc2c1	0	training set
550	Genipin	COC(=O)C1=CO[C@@H](O)[C@@H]2C(CO)=CC[C@H]12	0	training set
551	Estragole	C=CCc1ccc(OC)cc1	0	training set
552	1-(4-chlorophenyl)-4-((4-chlorophenyl)amino)-3,6-dimethylpyridin-2(1H)-one	Cc1c(Nc2ccc(Cl)cc2)cc(C)n(-c2ccc(Cl)cc2)c1=O	1	training set
553	novel sordaricin derivatives 12	CC(C)C1=CC2CC3(C=O)[C@@H]4CC[C@@H](C)[C@H]4CC2(CN(C)C2CCCCC2)C13C(=O)O	1	training set
554	pyridinyl and pyridinylvinyl substituted quinolines 6	CCc1ccc2nc(-c3ccccn3)ccc2c1	0	training set
555	Neoplaether	COC(=O)c1cc(O)cc(OC)c1Oc1cc(C)cc(OC)c1C(N)=O	1	training set
556	Azole antimicrobial pharmacophore-based tetrazoles 30	Clc1ccc(C2Cn3nnnc3Cc3ccccc32)cc1	0	training set
557	synthetic chalcones 31	COc1cccc(/C=C/C(=O)c2ccc(Cl)cc2)c1	0	training set
558	Allyl Isothiocyanate	C=CCN=C=S	0	training set
559	Lorazepam	O=C1Nc2ccc(Cl)cc2C(c2ccccc2Cl)=NC1O	1	training set
560	5-hydroxyindole-3-carbaldehyde 6	O=Cc1c[nH]c2ccc(O)cc12	0	training set
561	CMT-3	NC(=O)C1=C(O)CC2CC3Cc4cccc(O)c4C(=O)C3=C(O)C2(O)C1=O	1	training set
562	diorcinol D	CC(C)=CCc1c(C)cc(O)cc1Oc1cc(C)cc(O)c1	1	training set
563	sertraline	CN[C@H]1CC[C@@H](c2ccc(Cl)c(Cl)c2)c2ccccc21	0	training set
564	fenpropimorph	CC(Cc1ccc(C(C)(C)C)cc1)CN1C[C@H](C)O[C@H](C)C1	1	training set
565	substituted isoxazolecarbaldehydes 2B	Cc1ccc(-c2noc(C)c2C=O)cc1	0	training set
566	sesquiterpenes from Soroseris 1	C=C1C[C@@H](O)[C@H]2[C@@H](C)C(=O)O[C@@H]2C2C(=C)[C@@H](O)CC12	0	training set
567	dihydrophaseic acid	CC(=C/C(=O)O)/C=C/[C@]1(O)[C@@]2(C)CO[C@]1(C)C[C@@H](O)C2	1	training set
568	Tetradecamethylcycloheptasiloxane	C[Si]1(C)O[Si](C)(C)O[Si](C)(C)O[Si](C)(C)O[Si](C)(C)O[Si](C)(C)O[Si](C)(C)O1	1	training set
569	Thiosemicarbazone Derivative 19ak	C/C(=N\NC(=S)N(C)C)c1ccccn1	1	training set
570	Leflunomide	Cc1oncc1C(=O)Nc1ccc(C(F)(F)F)cc1	0	training set
571	sesamol	Oc1ccc2c(c1)OCO2	0	training set
572	magnolol	C=CCc1ccc(O)c(-c2cc(CC=C)ccc2O)c1	1	training set
573	deferiprone	Cc1c(O)c(=O)ccn1C	0	training set
574	Zeylasterone	COC(=O)[C@]1(C)CC[C@]2(C)CC[C@]3(C)C4=CC(=O)c5c(cc(O)c(O)c5C(=O)O)[C@]4(C)CC[C@@]3(C)[C@@H]2C1	1	training set
575	isolauraldehyde	CC1=C(C)[C@@](C)(c2ccc(CC=O)cc2)CC1	0	training set
576	miltefosine analogs 3d	CCCCCCCCCCCCCCCCOP(=O)([O-])OCC[N+](C)(C)Cc1ccc(ON=O)cc1	1	training set
577	Benzothiazole Derivatives 9a	c1coc(-c2nc3ccccc3s2)c1	0	training set
578	caffeic acid amides 6	O=C(/C=C/c1ccc(O)c(O)c1)Nc1ccccc1Br	1	training set
579	Chlorogenic acid	O=C(/C=C/c1ccc(O)c(O)c1)O[C@@H]1C[C@](O)(C(=O)O)C[C@@H](O)[C@H]1O	1	training set
580	non-azole inhibitors 3D	CCCCCCCCCC1(C)CC(=O)c2ccc(O)cc2O1	0	training set
581	2-Arylidene-4-(4-phenoxy-phenyl) 29	O=C1/C(=C/c2cccs2)C=C(c2ccc(Oc3ccccc3)cc2)N1Cc1ccccc1	1	training set
582	¦Á-curcumene	CC(C)=CCCC(C)c1ccc(C)cc1	0	training set
583	Trichodermaketone A	CCCCCC[C@@H]1O[C@@H]2C3=C(O[C@@H]2[C@@H]1O)[C@H](O)CCC3=O	0	training set
584	hydrazone derivatives 2A	CCC/C(=N\Nc1nc(-c2ccc(C)cc2)cs1)c1ccccc1	0	training set
585	thiazolo[4,5-d]pyrimidines 4A	Cc1ccc(-c2nn(-c3ccccc3)cc2/C=N/n2cnc3c(sc(=S)n3-c3ccccc3)c2=O)cc1	0	training set
586	Anhydrohapaloxindole A	[C-]#[N+][C@H]1C2=C3C(=O)Nc4cccc(c43)C(C)(C)[C@H]2C[C@@H](Cl)[C@]1(C)C=C	1	training set
587	Palmarumycin C8	O=C1C(Cl)=CC2(Oc3cccc4cccc(c34)O2)[C@]23O[C@]12[C@H](O)CCC3=O	0	training set
588	benzimidazole derivatives 20	CCOc1cc2c(cc1Cl)nc(-c1cccc([N+](=O)[O-])c1)n2C1CCCC1	1	training set
589	3'-O-substituted derivatives 16	CCCCCCCCNC(=O)O[C@H]1[C@H](O)[C@H](OCC23C[C@@H]4[C@H](C)CC[C@H]4C4(C=O)CC2C=C(C(C)C)C34C(=O)O)O[C@H](C)[C@H]1OC	1	training set
590	Piperine	O=C(/C=C/C=C/c1ccc2c(c1)OCO2)N1CCCCC1	0	training set
591	dihydroxythiobenzamides 4	CCOC(=O)c1c[nH]nc1NC(=S)c1ccc(O)cc1O	0	training set
592	Eupatorin	COc1ccc(-c2cc(=O)c3c(O)c(OC)c(OC)cc3o2)cc1O	1	training set
593	N-(2-hydroxyphenyl)-2-phenazinamine	Oc1ccccc1Nc1ccc2nc3ccccc3nc2c1	0	training set
594	haloperidol	O=C(CCCN1CCC(O)(c2ccc(Cl)cc2)CC1)c1ccc(F)cc1	0	training set
595	novel sordaricin derivatives 13	CC(C)C1=CC2CC3(C=O)[C@@H]4CC[C@@H](C)[C@H]4CC2(CON=C2CCCCC2)C13C(=O)O	1	training set
596	GSI578	O=C(Nc1c(F)cccc1F)OCCCN1CCN(c2nc3ccccc3s2)CC1	1	training set
597	clomiphene	CCN(CC)CCOc1ccc(C(=C(Cl)c2ccccc2)c2ccccc2)cc1	1	training set
598	bis-imidazole derivatives 1b	O=C(c1ccc(Br)cc1)C(Cn1ccnc1)Cn1ccnc1	1	training set
599	thiazole ring 4z	OC(C(=NNc1nc(-c2ccc(Br)cc2)cs1)c1ccccc1)c1ccccc1	1	training set
600	novel 2-[[(benzoxazole/benzimidazole-2-yl)sulfanyl] acetylamino]thiazoles 3c	CCOC(=O)c1csc(NC(=O)CSc2nc3cc(ON=O)ccc3o2)n1	0	training set
601	Guaiane sesquiterpenes 12	C[C@]1(CCOS(=O)O)CC[C@H]2C(=C[C@H]3OC(=O)[C@@]4(C)CCC[C@@]2(C)[C@@H]34)C1	1	training set
602	Canthin-6-one	O=c1ccc2nccc3c4ccccc4n1c23	1	training set
603	tri-[2-(1,3-dimethylthioureido)-ethyl]-amine	CN=C(NC)SCCN(CCSC(=NC)NC)CCSC(=NC)NC	0	training set
604	indole-3-acetonitrile	N#CCc1c[nH]c2ccccc12	0	training set
605	oxadiazol-5(4H)-one 11h	COS(=O)N1CCC(n2cc(-c3noc(=O)[nH]3)nn2)CC1	1	training set
606	Solamargine	C[C@@H]1O[C@@H](O[C@H]2[C@H](O)[C@@H](O[C@@H]3O[C@@H](C)[C@H](O)[C@@H](O)[C@H]3O)[C@H](O[C@H]3CC[C@@]4(C)C(=CC[C@H]5[C@@H]6C[C@@H]7O[C@]8(CC[C@@H](C)CN8)[C@@H](C)[C@@H]7[C@@]6(C)CC[C@@H]54)C3)O[C@@H]2CO)[C@H](O)[C@H](O)[C@H]1O	1	training set
607	phenylthiosemicarbazones 15	COc1ccc(C2NC(c3ccc(OC)cc3)C3CCCC2C3=NNC(=S)Nc2ccccc2)cc1	1	training set
608	halogenobenzene derivatives 7	Brc1cc(N2CCCC2)c(Br)c(N2CCCC2)c1	1	training set
609	Darunavir	CC(C)CN(C[C@@H](O)[C@H](Cc1ccccc1)NC(=O)O[C@H]1CO[C@H]2OCC[C@@H]12)S(=O)(=O)c1ccc(N)cc1	0	training set
610	Oleuropein	C/C=C1/[C@H](O[C@@H]2O[C@H](CO)[C@@H](O)[C@H](O)[C@H]2O)OC=C(C(=O)OC)[C@H]1CC(=O)OCCc1ccc(O)c(O)c1	0	training set
611	benzothiazepines 3g	COc1ccc2c(c1)SC(c1ccc(C)cc1)C1C(=N2)c2ccccc2C1c1ccccc1	1	training set
612	1,2,4-triazole derivatives 4A	O=[N+]([O-])c1cn(CCc2n[nH]c(Nc3ccccc3)n2)cn1	0	training set
613	caffeic acid amides 24	CCNC(=O)/C=C/c1ccc(O)cc1	0	training set
614	enynediesters and acetylenic compounds 12	CN(C/C=C/C#CC(C)(C)C)Cc1cccc2ccccc12	1	training set
615	N-substituted derivatives 1H	CC(C)=CCn1cc(-c2ccc(Cl)cc2)c(C(c2ccccc2)n2ccnc2)c1	1	training set
616	Hydroxychloroquine	CCN(CCO)CCCC(C)Nc1ccnc2cc(Cl)ccc12	0	training set
617	bioactive peroxides 1	CC/C=C/C(CC)C/C=C/[C@@]1(CC)C[C@H](CC)[C@@H](CC(=O)O)OO1	1	training set
618	isosteviol	C[C@@]12CC[C@H]3[C@]4(C)CCC[C@@](C)(C(=O)O)[C@H]4CC[C@]3(CC1=O)C2	0	training set
619	rubiginosin A	CC(=O)OC/C=C/C1=CC2=C(CO1)C(=O)[C@](C)(O)[C@H](OC(=O)c1c(C)cc(O)cc1O)C2	0	training set
620	SH1009	COc1ccc(/C=C2\Oc3c(ccc(O)c3O)C2=O)cc1O	1	training set
621	GW 479821	COc1ccc(CN2C[C@@H](C)O[C@@H](OC)C2)cc1	1	training set
622	coruscanone A analogues 41	COC(/C=C/c1ccco1)=C1\C(=O)C=C(C)C1=O	1	training set
623	palmarumycin P3	O=C1C[C@@H](O)C2(Oc3cccc4cccc(c34)O2)[C@H]2[C@H]1[C@@H](O)C=C[C@H]2O	0	training set
624	indole-3-aldehyde hydrazide/hydrazone derivatives 1A	C(=N/Nc1ccccc1)\c1c[nH]c2ccccc12	1	training set
625	diterpenoids of Pseudolarix kaempferi 16	C/C(=C\C=C\[C@@]1(C)OC(=O)[C@]23CC=C(C(N)=O)CC[C@]2(O)[C@H]1CC3)C(=O)O	0	training set
626	multiplolide B	C/C=C/C(=O)O[C@@H]1C[C@@H](C)OC(=O)C2OC2/C=C/[C@@H]1O	1	training set
627	dibenzofuran bis(bibenzyl)s 8	Oc1cccc(CCc2ccc(Oc3cc(CCc4cccc(O)c4)ccc3O)cc2)c1	0	training set
628	Collismycin A	COc1cc(-c2ccccn2)nc(/C=N/O)c1SC	1	training set
629	Benserazide Hydrochloride	NC(CO)C(=O)NNCc1ccc(O)c(O)c1O	1	training set
630	5,6,7,8-tetrahydroimidazo[1,2-a]pyridine derivatives 2D	O=C(N/N=C/c1ccc2c(c1)OCO2)c1cn2c(n1)CCCC2	0	training set
631	resveratrol derivatives 1j	COC(=O)c1ccc(/C=C/c2cc(C(=O)OC)cc(C(=O)OC)c2)cc1	0	training set
632	phenyl]methanes 6B	COc1ccc(N2N=C3C(SC(c4cc(Cc5ccc(OC)c(C6SC7C(=NN(c8ccc(OC)cc8)C7c7ccc(F)cc7)N6c6ccc(C)cc6)c5)ccc4OC)N3c3ccc(C)cc3)C2c2ccc(F)cc2)cc1	1	training set
633	N-(2-hydroxyethyl)benzenesulfonamide	NCC(O)CNS(=O)(=O)c1ccccc1	0	training set
634	4-arylhydrazono-2-pyrazoline-5-one derivatives 13	CC1=NN(CCO)C(=O)/C1=N\Nc1ccc(C(=O)N/N=C/c2ccc(F)cc2)cc1	0	training set
635	5-methylindole-2-carboxylic acid	Cc1ccc2[nH]c(C(=O)O)cc2c1	0	training set
636	4-hydroxylonchocarpin	CC1(C)C=Cc2c(ccc(C(=O)/C=C/c3ccc(O)cc3)c2O)O1	1	training set
637	tropicamide	CCN(Cc1ccncc1)C(=O)C(CO)c1ccccc1	0	training set
638	Hapalindole A	[C-]#[N+][C@@H]1[C@H]2c3c[nH]c4cccc(c34)C(C)(C)[C@H]2C[C@@H](Cl)[C@]1(C)C=C	1	training set
639	Muyocopronol C	CCC(C)CC(/C=C(\C)[C@@H](O)[C@@H](C)/C=C(\C)[C@@H](O)[C@@H](C)/C=C(\C)[C@@H](O)[C@@H](C)/C=C/[C@@H](O)[C@@H](C)C(=O)O)CO	1	training set
640	hemimycalins C	O=C1NC(=O)/C(=C\c2ccc(O)cc2)N1	1	training set
641	2¡ä,4¡ä-dimethoxychalcone	COc1ccc(C(=O)/C=C/c2ccccc2)c(OC)c1	1	training set
642	benzimidazole derivatives 37	O=[N+]([O-])c1cccc(-c2nc3cc(Cl)ccc3n2C2CCCC2)c1	1	training set
643	circumdatin C	C[C@@H]1NC(=O)c2cc(O)ccc2-n2c1nc1ccccc1c2=O	0	training set
644	coronarin D	C=C1CCC2C(C)(C)CCCC2(C)C1CC=C1CC(O)OC1=O	0	training set
645	Finasteride	CC(C)(C)NC(=O)[C@H]1CC[C@H]2[C@@H]3CC[C@H]4NC(=O)C=C[C@]4(C)[C@H]3CC[C@]12C	0	training set
646	cholesterol-hydrazone derivatives 2	CC(C)CCC[C@@H](C)[C@H]1CCC2C3C(CC[C@@]21C)[C@@]1(C)CC/C(=N\N)CC1C[C@@H]3O	1	training set
647	coruscanone A analogues 33	CC1=CC(=O)/C(=C(O)/C=C/c2ccc(Cl)cc2)C1=O	1	training set
648	Cassine	CC(=O)CCCCCCCCCC[C@H]1CC[C@@H](O)[C@@H](C)N1	0	training set
649	Thiosemicarbazone Derivative 19ag	C/C(=N\NC(=S)N1CCOCC1)c1ccccn1	1	training set
650	chlorodibromomethyl-4-hydrazino-3-nitrophenyl sulfone	NNc1ccc(S(=O)(=O)C(Cl)(Br)Br)cc1[N+](=O)[O-]	1	training set
651	Phenylacetic acid	O=C(O)Cc1ccccc1	0	training set
652	sordaricin	CC(C)C1=C[C@H]2C[C@]3(C=O)[C@@H]4CC[C@@H](C)[C@H]4C[C@@]2(CO)[C@]13C(=O)O	1	training set
653	enynediesters and acetylenic compounds 6	C#CC(=O)Oc1ccc2ccc(=O)oc2c1	0	training set
654	4,5-Ditridecyl-octanedioic acid	CCCCCCCCCCCCCC(CCC(=O)O)C(CCCCCCCCCCCCC)CCC(=O)O	0	training set
655	dihydroxythiobenzamides 5	Oc1ccc(C(=S)NC2=NN(c3ccccc3)CC2)c(O)c1	0	training set
656	multisubstituted benzazole derivatives 5p	COC(=O)c1ccc2oc(CSc3ccccc3)nc2c1	1	training set
657	2-styryl benzimidazoles 2	COc1ccc(/C=C/c2nc3ccc([N+](=O)[O-])cc3[nH]2)cc1OC	1	training set
658	Usnic acid	CC(=O)c1c(O)c(C)c(O)c2c1OC1=CC(=O)C(C(C)=O)C(=O)C12C	0	training set
659	Fluvastatin	CC(C)n1c(/C=C/[C@@H](O)C[C@@H](O)CC(=O)O)c(-c2ccc(F)cc2)c2ccccc21	1	training set
660	(+)-beta-eudesmol	C=C1CCC[C@]2(C)CC[C@@H](C(C)(C)O)C[C@@H]12	0	training set
661	Sordarin	CO[C@H]1[C@@H](O)[C@H](O)[C@H](OC[C@@]23C[C@@H]4[C@H](C)CC[C@H]4[C@@]4(C=O)C[C@@H]2C=C(C(C)C)[C@]43C(=O)O)O[C@@H]1C	1	training set
662	benzoxazoles 2D	CCc1ccc(-c2nc3ccc(N)cc3o2)cc1	0	training set
663	bromophenols 1	O=C1CCCN1Cc1c(Br)c(O)c(O)c(Br)c1Cc1c(Br)c(O)c(O)c(Br)c1Br	0	training set
664	purinylthiazolylethanone derivatives 9e	O=C(Cn1cnc2c(N3CCN(Cc4ccc([N+](=O)[O-])cc4)CC3)ncnc21)c1nccs1	1	training set
665	phomopsin C	CCCCCCCC(=O)c1c(O)cc(OC)cc1CC(=O)OCC	0	training set
666	2-styryl benzimidazoles 1	O=[N+]([O-])c1ccc2nc(/C=C/c3ccccc3)[nH]c2c1	1	training set
667	bis-imidazole derivatives 1h	O=C(c1ccc(-c2ccccc2)cc1)C(Cn1ccnc1)Cn1ccnc1	1	training set
668	2-styryl benzimidazoles 4	O=[N+]([O-])c1ccc2nc(/C=C/c3ccc4c(c3)OCO4)[nH]c2c1	1	training set
669	9, 10-dihydrophenanthrene-2-carboxylic acid	O=C(O)c1ccc2c(c1)CCc1ccccc1-2	1	training set
670	Dehydrocostus lactone	C=C1C(=O)O[C@H]2[C@H]1CCC(=C)[C@@H]1CCC(=C)[C@H]21	0	training set
671	(2-benzofuryl)carboxamido]benzoxazoles 7	CC(C)(C)c1ccc(-c2nc3cc(NC(=O)c4cc5ccccc5o4)ccc3o2)cc1	0	training set
672	2-Arylidene-4-(4-phenoxy-phenyl) 22	O=C1NC(c2ccc(Oc3ccccc3)cc2)=C/C1=C/c1cccc([N+](=O)[O-])c1	1	training set
673	Verbenone	CC1=CC(=O)C2CC1C2(C)C	1	training set
674	Fangchinoline	COc1ccc2cc1Oc1ccc(cc1)C[C@H]1c3cc(c(OC)cc3CCN1C)Oc1c(O)c(OC)cc3c1[C@H](C2)N(C)CC3	1	training set
675	multisubstituted benzazole derivatives 5c	Clc1ccc2oc(COc3ccccc3)nc2c1	1	training set
676	coumarin triazole derivatives 2	Cc1cc(=O)oc2cc(O)ccc12	0	training set
677	hydrazone derivatives 2C	CCC/C(=N\Nc1nc(-c2ccc([N+](=O)[O-])cc2)cs1)c1ccccc1	1	training set
678	benzoxazoles 2B	Nc1ccc2nc(-c3ccc(F)cc3)oc2c1	0	training set
679	naphthoquinone amide derivatives 1d	O=C1C=CC(=O)c2c(O)cccc21	1	training set
680	triazole alcohol antifungals 10a	Nn1c(SCC(O)(Cn2cncn2)c2ccc(Cl)cc2Cl)nnc1-c1ccccc1	1	training set
681	Waikialide A	CC=CC=CC=C[C@H]1C[C@@H](O)CC(=O)[C@@H]1C	0	training set
682	Retinoic Acid	CC1=C(/C=C/C(C)=C/C=C/C(C)=C/C(=O)O)C(C)(C)CCC1	0	training set
683	ethyl 2-amino-4-methylthiazole-5-carboxylate derivatives 9a	CCOC(=O)c1sc(NC(=O)NC2CCCCC2)nc1C	0	training set
684	new substituted purine derivatives 16	CCN(CC)CCNc1ncnc2c1ncn2Cc1ccc(F)cc1	1	training set
685	p-Hydroxycinnamyl acetate	CC(=O)OCC=Cc1ccc(O)cc1	0	training set
686	SPA-S-843	CNc1ccc(C(=O)CC(O)CC[C@H](C)[C@H]2OC(=O)C[C@H](O)CC(=O)C[C@H](O)C[C@H](O)C[C@H](O)C[C@H](O)C[C@]3(O)C[C@H](O)[C@@H](C(=O)NCCN(C)C)[C@H](C[C@@H](O[C@@H]4O[C@H](C)[C@@H](O)[C@H](NC(=O)CN(C)C)[C@@H]4O)/C=C/C=C/C=C/C=C/C=C/C=C/C=C/[C@@H]2C)O3)cc1.O=C1O[C@H]([C@@H](O)CO)C(O)=C1O.O=C1O[C@H]([C@@H](O)CO)C(O)=C1O	1	training set
687	ent-hardwickiic acid	C[C@H]1CC[C@]2(C)C(C(=O)O)=CCC[C@H]2[C@]1(C)CCc1ccoc1	1	training set
688	moxifloxacin	COc1c(N2C[C@@H]3CCCN[C@@H]3C2)c(F)cc2c(=O)c(C(=O)O)cn(C3CC3)c12	0	training set
689	aurantoside K	C/C(Cl)=C/C=C/C=C/C=C/C=C/C(O)=C1\C(=O)[C@H](CC(N)=O)N([C@@H]2OC[C@@H](O)[C@H](O)[C@H]2O[C@@H]2OC[C@@H](O[C@H]3O[C@H](C)[C@H](O)[C@@H]3O)[C@@H](O)[C@@H]2O)C1=O	1	training set
690	Pinelloside	CCCCCC/C=C/CCCCC/C=C/[C@@H](O)[C@H](COC1OC(CO)C(O)C(O)C1O)NC(=O)[C@H](O)CCCCCCCCCCCCCC	1	training set
691	1H-benzimidazole derivatives 18	CCCCn1c(-c2ccc(C(=O)NCCN(C)C)cc2)nc2cc(C(F)(F)F)ccc21	1	training set
692	5-aminoimidazole-4-carboxamidrazones 2H	Cn1cnc(/C(N)=N/Nc2ccccc2)c1N	0	training set
693	1-methyl-2-(3'-methyl-but-2'-enyloxy)-anthraquinone	C/C=C/C(C)Oc1ccc2c(c1C)C(=O)c1ccccc1C2=O	0	training set
694	bis(alkylpyridinium)alkanes 23	OCc1cc[n+](CCCCCCCCCCCC[n+]2ccc(CO)cc2)cc1	1	training set
695	malachite green	CN(C)c1ccc(C(=C2C=CC(=[N+](C)C)C=C2)c2ccccc2)cc1	1	training set
696	2-Arylidene-4-(4-phenoxy-phenyl) 1	O=C1OC(c2ccc(Oc3ccccc3)cc2)=C/C1=C\c1ccccc1	0	training set
697	Butyl isothiocyanate	CCCCN=C=S	0	training set
698	Aspirin	CC(=O)Oc1ccccc1C(=O)O	0	training set
699	triazolylmercaptomethyl-1,3,4-thiadiazole analogs 4	NNC(=O)CSc1nnc(-c2ccco2)n1-c1ccc(Br)cc1	1	training set
700	DFP derivative 9b	Cc1c(O)c(=O)ccn1CCCCNC(=O)C(C)c1ccc(CC(C)C)cc1	1	training set
701	enynediesters and acetylenic compounds 1	C#CC(=O)OCCC	0	training set
702	BTBU20211089 Metabolite 6	CC(C)=C1C(=O)N(/C=C/C(=O)O)C(=O)C1C/C(C)=C1/CC(=O)N(/C=C/C(=O)O)C1=O	0	training set
703	formylated acylphloroglucinols 2	Cc1c(O)c(C=O)c(O)c(C(=O)CC(C)C)c1O	1	training set
704	NG-012	C[C@@H]1Cc2cc(O)cc(O)c2C(=O)O[C@H](C)CC(=O)O[C@H](CO)CC(=O)O[C@H](C)Cc2cc(O)cc(O)c2C(=O)O[C@H](C)CC(=O)O1	0	training set
705	TAK-456	C[C@@H](N1CCN(c2ccc(-n3cnnn3)cc2)C1=O)[C@](O)(Cn1cncn1)c1ccc(F)cc1F	1	training set
706	Guaiane sesquiterpenes 10	C[C@@]12CCO[C@@H]1C1=CC[C@H]3[C@](C)(O)CCC[C@]3(C)[C@H]1CC2	0	training set
707	10-Isobutyryloxy-8,9-epoxythymol isobutyrate	Cc1ccc(C2(COC(=O)C(C)C)CO2)c(OC(=O)C(C)C)c1	0	training set
708	propanamide derivatives 1	O=C(Nc1ccccc1)c1cc2ccccc2[nH]1	1	training set
709	Suloctidil	CCCCCCCCN[C@H](C)[C@@H](O)c1ccc(SC(C)C)cc1	1	training set
710	coruscanone A analogues 42	COC(/C=C/c1cccs1)=C1\C(=O)C=C(C)C1=O	1	training set
711	disulfiram	CCN(CC)C(=S)SSC(=S)N(CC)CC	1	training set
712	Retigeric acid B	CC(C)[C@H]1CC[C@H]2[C@]3(C)CC=C4[C@H](CC[C@H]5[C@](C)(C(=O)O)[C@@H](O)[C@H](O)C[C@]45C(=O)O)[C@@]3(C)CC[C@]12C	1	training set
713	oxadiazoline-2-thiones 5G	S=c1oc(C23CC4CC(CC(C4)C2)C3)nn1CN1CCN(Cc2ccccc2)CC1	0	training set
714	lonidamine	O=C(O)c1nn(Cc2ccc(Cl)cc2Cl)c2ccccc12	0	training set
715	pyrazoline derivatives 6A	c1ccc(-c2csc(N3N=C(c4cccs4)CC3c3ccncc3)n2)cc1	0	training set
716	beta--nor-Lapachone	CC1(C)CC2=C(O1)c1ccccc1C(=O)C2=O	1	training set
717	N-allyl-bs	C=CCn1[se]c2ccccc2c1=O	1	training set
718	dihydrobenzo[g]quinoxaline-5,10-diones 3A	CCOC(=O)CNC1=C(Cl)C(=O)c2ccccc2C1=O	1	training set
719	ketoxime derivatives 5B	CC1(c2ccccc2)CC(C(=NOC(=O)Cc2ccccc2)c2cc3ccccc3o2)C1	0	training set
720	Nicotinamide	NC(=O)c1cccnc1	0	training set
721	Citrinamide A	C=CC(C)(C)C(=O)Nc1ccccc1C(=O)CCNC(=O)CC[C@H](NC(C)=O)C(=O)O	0	training set
722	ethyl 2-amino-4-methylthiazole-5-carboxylate derivatives 2a	CCOC(=O)c1sc(/N=C/c2ccco2)nc1C	0	training set
723	Coumarin	O=c1ccc2ccccc2o1	0	training set
724	1,2,3-triazole containing fluconazole analogues 11	OC(Cc1c[nH]nn1)(Cn1cncn1)c1ccc(F)cc1F	1	training set
725	Dioscin	C[C@@H]1O[C@@H](O[C@H]2[C@H](O)[C@@H](O[C@@H]3O[C@@H](C)[C@H](O)[C@@H](O)[C@H]3O)[C@H](O[C@H]3CC[C@@]4(C)C(=CC[C@H]5[C@@H]6C[C@@H]7O[C@]8(CC[C@@H](C)CO8)[C@@H](C)[C@@H]7[C@@]6(C)CC[C@@H]54)C3)O[C@@H]2CO)[C@H](O)[C@H](O)[C@H]1O	1	training set
726	N-substituted derivatives 3F	COC(Cn1cc(-c2ccc(Cl)cc2)c(C(c2ccc(Cl)cc2Cl)n2ccnc2)c1)OC	1	training set
727	alantolactone	C=C1C(=O)O[C@@H]2C[C@@]3(C)CCC[C@H](C)C3=C[C@H]12	0	training set
728	multisubstituted benzazole derivatives 6c	c1ccc(SCc2nc3ccccc3s2)cc1	1	validation set 1
729	ketoxime derivatives 7F	CC1(c2ccccc2)CC(C(=NOCC(O)CN2CCOCC2)c2cc3ccccc3o2)C1	0	validation set 1
730	ebselen	O=c1c2ccccc2[se]n1-c1ccccc1	1	validation set 1
731	2-amino-nonyl-6-methoxyl-tetralin muriate	CCCCCCCCCNC1CCc2cc(OC)ccc2C1	1	validation set 1
732	phenylacetamides 1A	CC(C)(C)c1ccc(C(=O)Nc2ccc([N+](=O)[O-])cc2O)cc1	0	validation set 1
733	Pogostone analogues 1	CCC(=O)c1c(O)cc(C)oc1=O	0	validation set 1
734	zoledronate	O=P(O)(O)C(O)(Cn1ccnc1)P(=O)(O)O	0	validation set 1
735	icofungipen	C=C1C[C@H](N)[C@H](C(=O)O)C1	0	validation set 1
736	Verapamil	COc1ccc(CCN(C)CCCC(C#N)(c2ccc(OC)c(OC)c2)C(C)C)cc1OC	0	validation set 1
737	nystatin	C[C@@H]1OC(=O)CC(O)CC(O)CC(O)CCC(O)C(O)C[C@]2(O)CC(O)C(C(=O)O)C(CC(O[C@H]3O[C@H](C)[C@@H](O)[C@H](N)[C@@H]3O)/C=C/C=C/C=C/C=C/CC/C=C/C=C/[C@H](C)[C@@H](O)[C@H]1C)O2	1	validation set 1
738	triazole-thiazolidinedione hybrids 13b	O=C1CSC(=O)N1CC(O)(Cn1cncn1)c1ccc(F)cc1F	1	validation set 1
739	taraxerol	CC1(C)CC[C@]2(C)CC=C3[C@@](C)(CC[C@H]4[C@@]3(C)CC[C@H]3C(C)(C)[C@@H](O)CC[C@@]34C)[C@@H]2C1	1	validation set 1
740	synthetic chalcones 18	O=C(/C=C/c1ccc2c(c1)OCO2)c1ccc(Cl)cc1	0	validation set 1
741	Pterostilbene	COc1cc(/C=C/c2ccc(O)cc2)cc(OC)c1	1	validation set 1
742	Swinhoeiamide A	CO[C@H]1C[C@@]2(O[C@H](C/C=C/c3coc(C)n3)[C@H]1C)O[C@H]([C@@H](C[C@H](O)[C@H](C)[C@H](O)[C@H](C)/C=C(C)/C(C)=C/CC/C(C)=C\C(N)=O)OC)[C@H](OP(=O)(O)O)C2(C)C	1	validation set 1
743	phytosphingolipid analogues 1C	CCCCCCCCCCCCCC[C@@H](O)C(O)[C@@H](N)CN=[N+]=[N-]	1	validation set 1
744	bromophenols 3	COC(=O)CCCN(Cc1cc(Br)c(O)c(O)c1Br)C(=O)NCc1c(Br)c(O)c(O)c(Br)c1Br	1	validation set 1
745	Diphenyl diselenide	c1ccc([Se][Se]c2ccccc2)cc1	1	validation set 1
746	Carnosol	CC(C)c1cc2c(c(O)c1O)[C@@]13CCCC(C)(C)[C@@H]1C[C@@H]2OC3=O	0	validation set 1
747	2-Arylidene-4-(4-phenoxy-phenyl) 21	O=C1NC(c2ccc(Oc3ccccc3)cc2)=C/C1=C/c1ccc(Cl)cc1	1	validation set 1
748	triazole and benzotriazole derivatives 4	c1ccc(C(c2ccccc2)(c2ccccc2)n2nnc3ccccc32)cc1	0	validation set 1
749	indolone-N-oxide derivatives 1	O=C1C(c2ccc(Cl)cc2)=[N+]([O-])c2cc3c(cc21)OCO3	0	validation set 1
750	Eicosane	CCCCCCCCCCCCCCCCCCCC	0	validation set 1
751	myriocin	CCCCCCC(=O)CCCCCC/C=C/C[C@@H](O)[C@H](O)[C@@](N)(CO)C(=O)O	1	validation set 1
752	Scytoscalarol	C=C1CC[C@@H]2[C@](C)(CC[C@H]3[C@@]2(C)CC[C@H]2C(C)(C)CC[C@@H](O)[C@@]23C)[C@H]1CN=C(N)N	1	validation set 1
753	purinylthiazolylethanone derivatives 8e	O=C(Cn1cnc2c(N3CCN(CO)CC3)ncnc21)c1nccs1	1	validation set 1
754	Salviandulin A	CC(=O)OC(CC12COC(=O)C1CC=CC2=O)C1=C(C)C[C@H](c2ccoc2)OC1=O	1	validation set 1
755	8,11-dihydro-12-hydroxy isolaurene	CC1=C(C)[C@@](C)(C2=CCC(CO)=CC2)CC1	0	validation set 1
756	oxadiazol-5(4H)-one 11a	CN1CCC(n2cc(-c3noc(=O)[nH]3)nn2)CC1	1	validation set 1
757	sulfanilamide-derived 1,2,3-triazoles 6A	CCCCCn1cc(CNS(=O)(=O)c2ccc(N)cc2)nn1	0	validation set 1
758	spirooxindole derivative 12n	CC(=O)N1C(=O)C2(C3=C(CN2C)C(=O)c2ccccc2C3=O)c2ccccc21	1	validation set 1
759	dihydrobenzo[g]quinoxaline-5,10-diones 20	COc1ccccc1-n1c(O)c[nH]c2c(=O)c3ccccc3c(=O)c1=2	1	validation set 1
760	non-azole inhibitors 2A	CCCCCC1(C)C/C(=N\O)c2ccc(O)cc2O1	0	validation set 1
761	1H/-imidazoles 5c	C=CCC(O)(Cn1ccnc1)c1ccc(Cl)cc1Cl	1	validation set 1
762	multisubstituted benzazole derivatives 5b	O=[N+]([O-])c1ccc2oc(COc3ccccc3)nc2c1	1	validation set 1
763	thiazolo[4,5-d]pyrimidines 3A	Cc1ccc(-c2nn(-c3ccccc3)cc2/C=N/NC(=O)c2sc(=S)n(-c3ccccc3)c2N)cc1	0	validation set 1
764	Thiosemicarbazone Derivative 19s	COc1ccc(NC(=S)N/N=C(\C)c2ccccn2)cc1	1	validation set 1
765	thiazolidinedione-8	CCCCCC/C=C1\SC(=O)NC1=O	0	validation set 1
766	new substituted purine derivatives 30	CC1CCN(c2ncnc3c2ncn3C2CCCC2)CC1	1	validation set 1
767	azetidinone derivatives 5C	C=C1C=C(COc2ccc(C3C(Cl)C(=O)N3c3ccccc3)cc2)c2cc(Cl)ccc2O1	1	validation set 1
768	Glabridin	CC1(C)C=Cc2c(ccc3c2OC[C@@H](c2ccc(O)cc2O)C3)O1	1	validation set 1
769	multisubstituted benzazole derivatives 7n	c1ccc(NCc2nc3ccccc3[nH]2)cc1	0	validation set 1
770	egonol derivatives F	COc1cc(CCCCl)cc2c([N+](=O)[O-])c(-c3ccc4c(c3)OCO4)oc12	1	validation set 1
771	dibenzofuran bis(bibenzyl)s 1	Oc1cc2c3c(c1)oc1cc(ccc13)CCc1ccc(O)c(c1)Oc1ccc(cc1)CC2	0	validation set 1
772	phenazin-1-ol	Oc1cccc2nc3ccccc3nc12	0	validation set 1
773	Cetyltrimethylammonium bromide（CTAB）	CCCCCCCCCCCCCCCC[N+](C)(C)C	1	validation set 1
774	caffeic acid amides 21	O=NOc1ccc(NC(=O)/C=C/c2ccc(O)c(O)c2)cc1	0	validation set 1
775	Emodin	Cc1cc(O)c2c(c1)C(=O)c1cc(O)cc(O)c1C2=O	1	validation set 1
776	ethyl 2-amino-4-methylthiazole-5-carboxylate derivatives 9b	CCOC(=O)c1sc(NC(=O)Nc2ccccc2)nc1C	1	validation set 1
777	artesunate	C[C@@H]1CC[C@H]2[C@@H](C)[C@H](OC(=O)CCC(=O)O)O[C@@H]3O[C@@]4(C)CC[C@@H]1[C@@]23OO4	0	validation set 1
778	phaeosphenone	Cc1cc(O)c2c(c1)C(=O)c1c(cc(C)c([C@H]3C[C@@H](O)C4=C(C(=O)C5=C(C4=O)[C@@H](O)CC[C@@H]5O)[C@H]3O)c1O)C2=O	1	validation set 1
779	Midazolam	Cc1ncc2n1-c1ccc(Cl)cc1C(c1ccccc1F)=NC2	0	validation set 1
780	benzoxazoles 2A	CC(C)(C)c1ccc(-c2nc3ccc(N)cc3o2)cc1	0	validation set 1
781	ribavirin	NC(=O)c1ncn([C@@H]2O[C@H](CO)[C@@H](O)[C@H]2O)n1	1	validation set 1
782	1-(4-methoxyphenyl)-1hydro-pyrrole-2,5-dione	COc1ccc(N2C(=O)C=CC2=O)cc1	1	validation set 1
783	Phenobarbitone	CCC1(c2ccccc2)C(=O)NC(=O)NC1=O	0	validation set 1
784	hypocrellins A	COC1=C2c3c(OC)cc(O)c4c3C3=C5C(=C(OC)C(=O)C(C(O)=C1)C52)C(C(C)=O)C(C)(O)CC3=C(OC)C4=O	1	validation set 1
785	benzothiazole class 6E	CC(=O)Oc1ccccc1-c1nn2c(Nc3nc4ccc(Cl)cc4s3)nnc2s1	0	validation set 1
786	xanthorrhizol	CC(C)=CCC[C@@H](C)c1ccc(C)c(O)c1	1	validation set 1
787	rhapontigenin	COc1ccc(/C=C/c2cc(O)cc(O)c2)cc1O	0	validation set 1
788	hexahydrodibenzopyrans 1	C[C@H]1CC[C@H]2[C@H](C1)c1c(O)cc(/C=C/c3ccccc3O)cc1OC2(C)C	1	validation set 1
789	4-(hydroxyimino)cyclohexa-2,5-dien-1-ylidene](phenyl)ethanenitrile	N#CC(=C1C=CC(=NO)C=C1)c1ccccc1	1	validation set 1
790	Linezolid	CC(=O)NC[C@H]1CN(c2ccc(N3CCOCC3)c(F)c2)C(=O)O1	0	validation set 1
791	dihydroartemisinin	C[C@@H]1CC[C@H]2[C@@H](C)[C@@H](O)O[C@@H]3O[C@@]4(C)CC[C@@H]1[C@@]23OO4	0	validation set 1
792	2-styryl benzimidazoles 7	Brc1ccc2nc(/C=C/c3ccccc3)[nH]c2c1	1	validation set 1
793	non-azole inhibitors 3E	CC(C)CC1(C)CC(=O)c2ccc(O)cc2O1	0	validation set 1
794	benzimidazole derivatives 5	Clc1cc2ncn(C3CCCC3)c2cc1Cl	1	validation set 1
795	indolone-N-oxide derivatives 70	COc1ccc2c(c1)C(=O)C(c1cccnc1)=[N+]2[O-]	1	validation set 1
796	thiazolidinediones 4A	O=C(CN1C(=O)S/C(=C\c2cccc(-c3cc(=O)c4ccccc4o3)c2)C1=O)c1ccccc1	1	validation set 1
797	YM-202204	CCC(C)CC(C)/C=C(C)/C=C/CC(C)C(O)C(C)/C=C(C)/C=C/C(O)C(C)c1cc(O)c(C2OC(CO)CC(O)C2O)c(=O)o1	1	validation set 1
798	virgineone	CC(CCCCCCCCC(=O)CCCCCCCCCC(O)CO[C@@H]1O[C@H](CO)[C@@H](O)[C@H](O)[C@@H]1O)C(O)=C1C(=O)NC(Cc2ccc(O)cc2)C1=O	1	validation set 1
799	allicin	C=CCS[S+]([O-])CC=C	0	validation set 1
800	fumigaclavine C	C=CC(C)(C)c1[nH]c2cccc3c2c1C[C@@H]1[C@@H]3[C@@H](OC(C)=O)[C@@H](C)CN1C	1	validation set 1
801	Funiculosone	CC1=CC(=O)[C@]2(O)C(=O)c3c(O)cccc3O[C@@]2(C)[C@H]1O	0	validation set 1
802	thiazolidinediones 4F	O=C(CN1C(=O)S/C(=C\c2cccc(-c3cc(=O)c4ccccc4o3)c2)C1=O)c1ccc([N+](=O)[O-])cc1	1	validation set 1
803	Sulconazole	Clc1ccc(CSC(Cn2ccnc2)c2ccc(Cl)cc2Cl)cc1	1	validation set 1
804	multisubstituted benzazole derivatives 7k	O=[N+]([O-])c1ccc2[nH]c(CSc3ccccc3)nc2c1	1	validation set 1
805	2, 4-di-tert-butylphenol	CC(C)(C)c1ccc(O)c(C(C)(C)C)c1	1	validation set 1
806	sulfanilamide-derived 1,2,3-triazoles 5	C#CCNS(=O)(=O)c1ccc(N)cc1	0	validation set 1
807	resveratrol derivatives 2a	Oc1ccc(/C=C/c2cc(O)cc3c2[C@H](c2cc(O)cc(O)c2)[C@@H](c2ccc(O)cc2)O3)cc1	0	validation set 1
808	8-methyl-7,9-diaryl-1,2,4,8-tetraazaspiro[4.5]decan-3-thiones 31	COc1ccc(C2CC3(CC(c4ccc(OC)cc4)N2C)NNC(=S)N3)cc1	1	validation set 1
809	alpha-acetoxyphosphonate derivatives of tetrazolo [1, 5-a] quinoline 3a	CCOP(=O)(OCC)C(O)c1cc2ccccc2n2nnnc12	1	validation set 1
810	sulfonamide derivatives 6n	COc1cc(NC(=O)c2ccc(ON=O)cc2)ccc1-n1cnc(Cl)c1	0	validation set 1
811	Oligomycin-a	CC[C@H]1/C=C/C=C/C[C@@H](C)[C@H](O)[C@@](C)(O)C(=O)[C@@H](C)[C@H](O)[C@@H](C)C(=O)[C@@H](C)[C@H](O)[C@@H](C)/C=C/C(=O)O[C@H]2[C@H](C)[C@@]3(CC[C@H](C)[C@H](C[C@@H](C)O)O3)O[C@@H](CC1)[C@H]2C	1	validation set 1
812	5-flucytosine	Nc1[nH]c(=O)ncc1F	1	validation set 1
813	pyrano[2,3-c]pyridazine derivatives 4a	COc1cc(OC)c(C2c3cc(-c4ccc(C)cc4)nnc3Oc3nc(S)nc(S)c32)c(OC)c1	1	validation set 1
814	coumarin triazole derivatives 6a	Cc1cc(=O)oc2cc(OCCCCn3cncn3)ccc12	1	validation set 1
815	Indole-Acrylonitrile Derivatives 2s	N#C/C(=C\c1cccs1)c1cc2ccccc2[nH]1	1	validation set 1
816	5-hydroxymethyl-2-furaldehyde	O=Cc1ccc(CO)o1	0	validation set 1
817	ketoxime derivatives 6B	CON=C(c1cc2ccccc2o1)C1CC(C)(c2ccccc2)C1	0	validation set 1
818	benzo[b]thiophene series 1B	COc1ccc(Cl)c(Nc2ccc3c(C)c(C)sc3c2C)c1	1	validation set 1
819	amine-derived bis-azoles 2c	OCCN(CCO)Cc1ccc(Cl)c(Cl)c1	0	validation set 1
820	phosphazenes 11b	CCN1CCN(Cc2ccc(F)cc2)P12=NP(N1CCCCC1)(N1CCCCC1)=NP(N1CCCCC1)(N1CCCCC1)=N2	1	validation set 1
821	NP-BTA	O=C(/C=C/c1cccs1)Nc1ncccn1	1	validation set 1
822	daryamide A	CC(C)C/C=C/C=C/C(=O)NC1=C[C@@](O)(CCC(N)=O)[C@H](O)CC1=O	0	validation set 1
823	new substituted purine derivatives 6	Nc1ncnc2c1ncn2C1CCCC1	1	validation set 1
824	1-carboxy-6-hydroxy-3,4-dihydro-beta-carboline 1	O=C(O)C1=NCCc2c1[nH]c1ccc(O)cc21	0	validation set 1
825	Bahamaolide A	CC(C)[C@@H]1OC(=O)/C=C/C=C/C=C/C=C/C=C/C=C/C[C@@H](O)C[C@H](O)C[C@H](O)C[C@H](O)C[C@@H](O)C[C@H](O)C[C@@H](O)C[C@@H](O)C[C@@H](O)CC[C@@H]1C	1	validation set 1
826	organotelluride compound 4	CCCCCNC(=O)c1ccccc1	0	validation set 1
827	Curcumin	COc1cc(/C=C/C(=O)CC(=O)/C=C/c2ccc(O)c(OC)c2)ccc1O	1	validation set 1
828	Deferoxamine	CC(=O)N(O)CCCCCNC(=O)CCC(=O)N(O)CCCCCNC(=O)CCC(=O)N(O)CCCCCN	0	validation set 1
829	thiazolyl and thiadiazolyl derivatives 6A	CC(=O)N(C1=NN(C(C)=O)C(c2cn(-c3ccc(S(=O)(=O)/N=C/N(C)C)cc3)nc2-c2ccccc2)S1)c1ccccc1	1	validation set 1
830	pyridinyl and pyridinylvinyl substituted quinolines 9	c1ccc2nc(-c3ccncc3)ccc2c1	0	validation set 1
831	NPD6433	COC(=O)c1[nH]c2ccccc2c1/N=N/N1CC2Cc3cccc(=O)n3C(C2)C1	1	validation set 1
832	dihydroxythiobenzamides 3B	CSc1nc(NC(=S)c2ccc(O)cc2O)nn1C	1	validation set 1
833	artemisinic acid	C=C(C(=O)O)[C@@H]1CC[C@@H](C)[C@@H]2CCC(C)=C[C@@H]21	0	validation set 1
834	naphthoquinone amide derivatives 9c	COC(=O)[C@H](Cc1ccccc1)NC(=O)CSC1=CC(=O)c2cccc(OC)c2C1=O	1	validation set 1
835	substituted isoxazolecarbaldehydes 1L	O=Cc1cc(-c2c(Cl)cccc2Cl)no1	1	validation set 1
836	Papyriflavonol A	CC(C)=CCc1cc(-c2oc3cc(O)c(CC=C(C)C)c(O)c3c(=O)c2O)cc(O)c1O	1	validation set 1
837	purpuride B	CO[C@@H]1C[C@H]2C(C)(C)CC[C@H](OC(=O)[C@@H](NC(C)=O)C(C)C)[C@]2(C)C2=C1C(=O)OC2	1	validation set 1
838	gliotoxin	CN1C(=O)[C@]23CC4=CC=C[C@H](O)[C@H]4N2C(=O)[C@@]1(CO)SS3	1	validation set 1
839	2,5-dimethyl-4-hydroxy-3(2H)-furanone	CC1=C(O)C(=O)C(C)O1	1	validation set 1
840	occidiofungin	NC(=O)C[C@H](N)C(=O)O.NCCCC[C@H](NC(=O)[C@H](Cc1ccc(O)cc1)NC(=O)[C@@H](N)Cc1c[nH]c2ccccc12)C(=O)NCC(=O)N[C@@H](CC(N)=O)C(=O)N[C@@H](CO)C(=O)O	1	validation set 1
841	Caspofungin	CC[C@H](C)C[C@H](C)CCCCCCCCC(=O)N[C@H]1C[C@@H](O)[C@@H](NCCN)NC(=O)[C@@H]2[C@@H](O)CCN2C(=O)[C@H]([C@H](O)CCN)NC(=O)[C@H]([C@H](O)[C@@H](O)c2ccc(O)cc2)NC(=O)[C@@H]2C[C@@H](O)CN2C(=O)[C@H]([C@@H](C)O)NC1=O	1	validation set 1
842	bis-imidazole derivatives 1f	COc1ccc(C(=O)C(Cn2ccnc2)Cn2ccnc2)cc1	0	validation set 1
843	phenylacetamides 2A	CC(C)(C)c1ccc(C(=O)Nc2ccc(N)cc2O)cc1	0	validation set 1
844	from Salvia lavanduloides Kunth Leaves	CCOC(=O)C1=CCCC2(O)C1CC=C1C(=O)OC(c3ccoc3)CC12C	1	validation set 1
845	Benzenesulfonicacid-1-methylhydrazide	CN(N)S(=O)(=O)c1ccccc1	0	validation set 1
846	trans-N-feruloyloctopamine	COc1cc(/C=C/C(=O)NCC(O)c2ccc(O)cc2)ccc1O	1	validation set 1
847	Basiliskamide A	CC[C@@H](C)[C@H](OC(=O)/C=C/c1ccccc1)[C@H](C)[C@H](O)C/C=C/C=C\C(N)=O	1	validation set 1
848	phytosphingolipid analogues 4A	CCCCCCCCCCCCCCC(O)C(O)[C@@H](N)CO	1	validation set 1
849	latrunculin B	C/C1=C/C(=O)O[C@@H]2C[C@@H](CC[C@H](C)/C=C\CC1)O[C@@](O)([C@@H]1CSC(=O)N1)C2	1	validation set 1
850	paroxetine	Fc1ccc([C@@H]2CCNC[C@H]2COc2ccc3c(c2)OCO3)cc1	0	validation set 1
851	novel sordaricin derivatives 17	CC(C)C1=CC2CC3(C=O)[C@@H]4CC[C@@H](C)[C@H]4CC2(/C=N/OC2CCCCC2)C13C(=O)O	1	validation set 1
852	7-amino-4-methylcoumarin	Cc1cc(=O)oc2cc(N)ccc12	1	validation set 1
853	Phenyllactic Acid	CC(O)(C(=O)O)c1ccccc1	0	validation set 1
854	HWY-289	COc1ccc2c(Cc3ccc(C(C)(C)C)cc3)c3[n+](cc2c1OC)CCc1cc2c(cc1-3)OCO2	1	validation set 1
855	cholesterol-hydrazone derivatives 8	Cc1ccc(S(=O)(=O)N/N=C2\CC3C(CC[C@@]4(C)C3CC[C@@H]4[C@H](C)CCCC(C)C)[C@@]3(C)CC[C@H](O)CC23)cc1	1	validation set 1
856	farnesoic acid derivatives 5C	CC(C)=CCC/C(C)=C/CC/C(C)=C/C(=O)N(C)C	0	validation set 1
857	matrine	O=C1CCC[C@@H]2[C@H]3CCCN4CCC[C@@H](CN12)[C@@H]34	0	validation set 1
858	glycyrol	COc1c(CC=C(C)C)c(O)cc2oc(=O)c3c4ccc(O)cc4oc3c12	1	validation set 1
859	SL-A92	CCOC(=O)c1nc(NC(=O)c2nc(NC(=O)c3cc([N+](=O)[O-])cn3C)cn2C)cn1C	0	validation set 1
860	Amentoflavone	O=c1cc(-c2ccc(O)c(-c3c(O)cc(O)c4c(=O)cc(-c5ccc(O)cc5)oc34)c2)oc2cc(O)cc(O)c12	1	validation set 1
861	1,2,4-triazole derivative 9	Cc1cc(=O)n2nc(C(=O)NN)nc2[nH]1	1	validation set 1
862	5-phenylthiophene derivative 14b	O=C(NC(Cn1ccnc1)C(=O)c1ccccc1)c1cnc(-c2ccccc2)o1	1	validation set 1
863	ethyl 2-amino-4-methylthiazole-5-carboxylate derivatives 3	CCOC(=O)c1sc(NC=O)nc1C	0	validation set 1
864	morpholine derivatives 1d	Oc1ccc(O)c2ccccc12	0	validation set 1
865	eurysterol A	CC(C)CCC[C@@H](C)[C@H]1CC[C@@H]2[C@]1(C)CC[C@H]1[C@@]23C[C@@H](O)[C@@]2(O)C[C@@H](OS(=O)(=O)O)CC[C@]12CO3	1	validation set 1
866	enynediesters and acetylenic compounds 2	CCCCCCCCCOC(=O)C#C/C=C/C(=O)OCCCCCCCCC	0	validation set 1
867	Abietic Acid	CC(C)C1=CC2=CC[C@H]3[C@](C)(C(=O)O)CCC[C@]3(C)[C@H]2CC1	0	validation set 1
868	Clethramycin	C/C(=C\C=C\C=C\CC/C=C/C(C)C(O)C(C)C(O)/C=C/C=C/C=C/C=C/C=C/C=C/CC(OS(=O)(=O)O)C(C)C(=O)CC(O)CC(O)/C=C/CC(O)CC(O)CC(O)/C=C/CC(O)CC(O)/C=C/CC(O)CC(O)CCCN=C(N)N)C(=O)O	1	validation set 1
869	2,3,5-trimethylbenzo[b]thiophene 3	Cc1cc2c(C)c(C)sc2cc1N	0	validation set 1
870	lexitropsins 3	CC(C)c1sc(NC(=O)c2cc(NC(=O)c3cc(NC=O)cn3C)cn2C)nc1C(=O)NCCCN(C)C	0	validation set 1
871	stilbenoids and flavonoids 15	COc1cc(O)c2c(c1)OC(c1ccccc1)CC2=O	1	validation set 1
872	enynediesters and acetylenic compounds 10	CCC(C)C(O)(C(=O)OCC#CCN(CC)CC)c1ccccc1	1	validation set 1
873	cetylpyridinium bromide (CPB)	CCCCCCCCCCCCCCCC[n+]1ccccc1	1	validation set 1
874	¦Á-Pinene	CC1=CCC2CC1C2(C)C	0	validation set 1
875	Ciclopirox	Cc1cc(C2CCCCC2)n(O)c(=O)c1	1	validation set 1
876	wortmannin	COC[C@H]1OC(=O)c2coc3c2[C@@]1(C)C1=C(C3=O)[C@@H]2CCC(=O)[C@@]2(C)C[C@H]1OC(C)=O	1	validation set 1
877	amine-derived bis-azoles 4b	Clc1ccc(CN(CCn2cncn2)CCn2cncn2)c(Cl)c1	1	validation set 1
878	Ganetespib	CC(C)c1cc(-c2n[nH]c(=O)n2-c2ccc3c(ccn3C)c2)c(O)cc1O	0	validation set 1
879	Nepodin	CC(=O)c1c(C)cc2cccc(O)c2c1O	0	validation set 1
880	pyrazoline derivatives 6C	COc1ccc(-c2csc(N3N=C(c4cccs4)CC3c3ccncc3)n2)cc1	0	validation set 1
881	6,8-dibromo-4(3H)quinazolinone derivatives 5B	COc1ccc(C2SCC(=O)N2NC(=O)c2ccc(-n3c(-c4ccccc4)nc4c(Br)cc(Br)cc4c3=O)cc2)cc1	1	validation set 1
882	Ethyl Isothiocyanate	CCN=C=S	0	validation set 1
883	JH-FK-01	C=CC[C@@H]1/C=C(\C)C[C@H](C)C[C@H](OC)[C@H]2O[C@@](O)(C(=O)C(=O)N3CCCC[C@H]3C(=O)O[C@H](/C(C)=C/[C@@H]3CC[C@@H](O)[C@H](OC)C3)[C@H](C)[C@@H](O)C/C1=N/NC(C)=O)[C@H](C)C[C@@H]2OC	1	validation set 1
884	Rimonabant	Cc1c(C(=O)NN2CCCCC2)nn(-c2ccc(Cl)cc2Cl)c1-c1ccc(Cl)cc1	0	validation set 1
885	methyl trans-cinnamate	COC(=O)/C=C/c1ccccc1	0	validation set 1
886	cochliodinol	CC(C)=CCc1ccc2[nH]cc(C3=C(O)C(=O)C(c4c[nH]c5ccc(CC=C(C)C)cc45)=C(O)C3=O)c2c1	1	validation set 1
887	halogenobenzene derivatives 8	c1cc(N2CCCC2)cc(N2CCCC2)c1	0	validation set 1
888	Sanguinarine	C[n+]1cc2c3c(ccc2c2ccc4cc5c(cc4c21)OCO5)OCO3	0	validation set 1
889	propanamide derivatives 28	O=C(CCc1c[nH]c2ccccc12)Nc1ccc(F)c(Cl)c1	1	validation set 1
890	benzothiazole class 6G	O=[N+]([O-])c1ccc(-c2nn3c(Nc4nc5ccc(Cl)cc5s4)nnc3s2)cc1	0	validation set 1
891	cis-stilbenoids 6	O=Cc1ccc(COCc2ccc(C=O)o2)o1	0	validation set 1
892	NPD827	O=C1C2Cc3c([nH]c4ccccc34)CN2C(=O)N1c1ccc(Cl)cc1	0	validation set 1
893	nikkomycin Z	C[C@@H]([C@H](N)C(=O)N[C@H](C(=O)O)[C@H]1O[C@@H](n2ccc(=O)[nH]c2=O)[C@H](O)[C@@H]1O)[C@H](O)c1ccc(O)cn1	1	validation set 1
894	arylamidrazones 9b	CC(=N\NC(=O)c1oc2ccccc2c1C)/C(Cl)=N/Nc1ccc([N+](=O)[O-])cc1	0	validation set 1
895	3-azolyl-4-chromanone phenylhydrazones 3b	CC1Oc2ccccc2/C(=N/Nc2ccccc2)C1n1ccnc1	1	validation set 1
896	NPD8193	O=C1NCCc2c1[nH]c1ccc(C#Cc3ccccc3)cc21	1	validation set 1
897	FR290581	CCCC[C@@H]1C[C@H](C23C[C@@H]4[C@H](C)CC[C@H]4[C@@]4(C=O)CC2C=C(C(C)C)[C@@]34C(=O)O)O[C@H]1CN1CCC(N2C[C@H](C)O[C@H](C)C2)CC1	1	validation set 1
898	chlorokojic acid derivatives 1	O=c1cc(CCl)oc(CN2CCN(Cc3ccc(F)cc3)CC2)c1O	1	validation set 1
899	4-arylhydrazono-2-pyrazoline-5-one derivatives 11	CC1=NNC(=O)/C1=N\Nc1ccc(-c2n[nH]c(=O)n2-c2ccccc2)cc1	0	validation set 1
900	(+)-Myrtenol	CC1(C)[C@@H]2CC=C(CO)[C@H]1C2	0	validation set 1
901	bis(alkylpyridinium)alkanes 7	c1cc[n+](CCCCCCCCCCCC[n+]2ccccc2)cc1	1	validation set 1
902	Methotrexate	CN(Cc1cnc2nc(N)nc(N)c2n1)c1ccc(C(=O)N[C@@H](CCC(=O)O)C(=O)O)cc1	1	validation set 1
903	imidazopyridine derivatives 2a	CC(=O)Nc1cn2c([N+](=O)[O-])c(C(=O)N/N=C/c3ccccc3)nc2cc1C	0	validation set 1
904	Propranolol	CC(C)NCC(O)COc1cccc2ccccc12	0	validation set 1
905	promethazine	CC(CN1c2ccccc2Sc2ccccc21)N(C)C	0	validation set 1
906	azole-bonded β-hydroxypropyl oxime O-ethers 18c	Cc1nc([N+](=O)[O-])cn1CC(O)CON=C(c1ccccc1)c1ccccc1	1	validation set 1
907	Hapalindole J	[C-]#[N+][C@@H]1[C@H]2c3c[nH]c4cccc(c34)C(C)(C)[C@H]2CC[C@]1(C)C=C	1	validation set 1
908	glochidioboside	COc1cc([C@H]2Oc3c(OC)cc(CCCO[C@@H]4O[C@H](CO)[C@@H](O)[C@H](O)[C@H]4O)cc3[C@@H]2CO)ccc1O	1	validation set 1
909	cereulide	CC(C)C[C@H]1OC(=O)[C@H](C(C)C)NC(=O)[C@H](C(C)C)OC(=O)[C@@H](C)NC(=O)[C@@H](CC(C)C)OC(=O)[C@H](C(C)C)NC(=O)[C@H](C(C)C)OC(=O)[C@@H](C)NC(=O)[C@@H](CC(C)C)OC(=O)[C@H](C(C)C)NC(=O)[C@H](C(C)C)OC(=O)[C@@H](C)NC1=O	1	validation set 2
910	Baicalein	O=c1cc(-c2ccccc2)oc2cc(O)c(O)c(O)c12	1	validation set 2
911	Quercetin	O=c1c(O)c(-c2ccc(O)c(O)c2)oc2cc(O)cc(O)c12	1	validation set 2
912	Apigenin	O=c1cc(-c2ccc(O)cc2)oc2cc(O)cc(O)c12	1	validation set 2
913	Oleylphosphocholine	CCCCCCCC/C=C\CCCCCCCCOP(=O)([O-])OCC[N+](C)(C)C	1	validation set 2
914	tunicamycin A	CC(=O)N[C@H]1[C@@H](O[C@@H]2O[C@H](C[C@@H](O)[C@H]3O[C@@H](n4ccc(=O)[nH]c4=O)[C@H](O)[C@@H]3O)[C@H](O)[C@H](O)[C@H]2NC(=O)/C=C/CCCCCCCCCC(C)C)O[C@H](CO)[C@@H](O)[C@@H]1O	1	validation set 2
915	Ononin	COc1ccc(-c2coc3cc(O[C@@H]4O[C@H](CO)[C@@H](O)[C@H](O)[C@H]4O)ccc3c2=O)cc1	1	validation set 2
916	Myricetin	O=c1c(O)c(-c2cc(O)c(O)c(O)c2)oc2cc(O)cc(O)c12	1	validation set 2
917	BAY 11-7085	CC(C)(C)c1ccc(S(=O)(=O)/C=C/C#N)cc1	1	validation set 2
918	Nistatina	CC1/C=C/C=C/CC/C=C/C=C/C=C/C=C/C(OC2O[C@H](C)[C@@H](O)[C@H](N)[C@@H]2O)CC(O)C(C(=O)O)C(O)CC(=O)CC(O)C(O)CCC(O)CC(O)CC(O)CC(=O)OC(C)C(C)C1O	1	validation set 2
919	Temsirolimus	CO[C@H]1C[C@@H]2CC[C@@H](C)[C@@](O)(O2)C(=O)C(=O)N2CCCC[C@H]2C(=O)O[C@H]([C@H](C)C[C@@H]2CC[C@@H](OC(=O)C(C)(CO)CO)[C@H](OC)C2)CC(=O)[C@H](C)/C=C(\C)[C@@H](O)[C@@H](OC)C(=O)[C@H](C)C[C@H](C)/C=C/C=C/C=C/1C	1	validation set 2
920	Puerarin	O=c1c(-c2ccc(O)cc2)coc2c([C@@H]3O[C@H](CO)[C@@H](O)[C@H](O)[C@H]3O)c(O)ccc12	1	validation set 2
921	peucedanol	CC(C)(O)[C@@H](O)Cc1cc2ccc(=O)oc2cc1O	1	validation set 2
922	Myristic Acid Derivative 3m	CCCCCCCCCCCCCC(=O)NC1CCCCC1	1	validation set 2
923	Myristic Acid Derivative 3p	CCCCCCCCCCCCCC(=O)Nc1ccccc1	1	validation set 2
924	Myristic Acid Derivative 3q	CCCCCCCCCCCCCC(=O)NN(CC)c1ccccc1	1	validation set 2
925	Myristic Acid Derivative 3r	CCCCCCCCCCCCCC(=O)Nc1ccc(F)cc1	1	validation set 2
926	Myristic Acid Derivative 3t	CCCCCCCCCCCCCC(=O)Nc1ccc(O)cc1	1	validation set 2
927	NPD6433_1	CCOC(=O)c1[nH]c2ccc(OC)cc2c1/N=N/N1CC2Cc3cccc(=O)n3C(C2)C1	1	validation set 2
928	NPD6433_2	CCOC(=O)c1[nH]c2ccc(F)cc2c1/N=N/N1CC2Cc3cccc(=O)n3C(C2)C1	1	validation set 2
929	NPD6433_4	CCOC(=O)c1[nH]c2ccccc2c1/N=N/N1CCC(C)CC1	1	validation set 2
930	Drimendiol biotransformation 2	CC1(C)[C@H](O)CC[C@]2(C)[C@@H](CO)C(CO)=CC[C@@H]12	1	validation set 2
931	Thiosemicarbazone Derivative 19t	C/C(=N\NC(=S)Nc1ccc(Br)cc1)c1ccccn1	1	validation set 2
932	Thiosemicarbazone Derivative 19q	C/C(=N\NC(=S)Nc1cccc(Br)c1)c1ccccn1	1	validation set 2
933	Thiosemicarbazone Derivative 19r	C/C(=N\NC(=S)Nc1ccccc1Br)c1ccccn1	1	validation set 2
934	Thiosemicarbazone Derivative 19x	S=C(N/N=C(\c1ccccc1)c1ccccn1)Nc1ccccc1Br	1	validation set 2
935	Thiosemicarbazone Derivative 19ac	C/C(=N\NC(=S)Nc1ccccc1)c1ccccn1	1	validation set 2
936	Thiosemicarbazone Derivative 19ao	S=C(N/N=C/c1ccccn1)N1CCOCC1	1	validation set 2
937	FK506	C=CC[C@@H]1/C=C(\C)C[C@H](C)C[C@H](OC)[C@H]2O[C@@](O)(C(=O)C(=O)N3CCCC[C@H]3C(=O)O[C@H](/C(C)=C/[C@@H]3CC[C@@H](O)[C@H](OC)C3)[C@H](C)[C@@H](O)CC1=O)[C@H](C)C[C@@H]2OC	1	validation set 2
938	ascomycin	CC[C@@H]1/C=C(\C)C[C@H](C)C[C@H](OC)[C@H]2O[C@@](O)(C(=O)C(=O)N3CCCC[C@H]3C(=O)O[C@H](/C(C)=C/[C@@H]3CC[C@@H](O)[C@H](OC)C3)[C@H](C)[C@@H](O)CC1=O)[C@H](C)C[C@@H]2OC	1	validation set 2
939	JH-FK-02	C=CC[C@@H]1/C=C(\C)C[C@H](C)C[C@H](OC)[C@H]2O[C@@](O)(C(=O)C(=O)N3CCCC[C@H]3C(=O)O[C@H](/C(C)=C/[C@@H]3CC[C@@H](O)[C@H](OC)C3)[C@H](C)[C@@H](O)C/C1=N/NC(=O)CC)[C@H](C)C[C@@H]2OC	1	validation set 2
940	JH-FK-03	C=CC[C@@H]1/C=C(\C)C[C@H](C)C[C@H](OC)[C@H]2O[C@@](O)(C(=O)C(=O)N3CCCC[C@H]3C(=O)O[C@H](/C(C)=C/[C@@H]3CC[C@@H](O)[C@H](OC)C3)[C@H](C)[C@@H](O)C/C1=N/NC(=O)c1ccccc1)[C@H](C)C[C@@H]2OC	1	validation set 2
941	JH-FK-04	C=CC[C@@H]1/C=C(\C)C[C@H](C)C[C@H](OC)[C@H]2O[C@@](O)(C(=O)C(=O)N3CCCC[C@H]3C(=O)O[C@H](/C(C)=C/[C@@H]3CC[C@@H](O)[C@H](OC)C3)[C@H](C)[C@@H](O)C/C1=N/NC(=O)CN(C)C)[C@H](C)C[C@@H]2OC	1	validation set 2
942	JH-FK-05	CC[C@@H]1/C=C(\C)C[C@H](C)C[C@H](OC)[C@H]2O[C@@](O)(C(=O)C(=O)N3CCCC[C@H]3C(=O)O[C@H](/C(C)=C/[C@@H]3CC[C@@H](O)[C@H](OC)C3)[C@H](C)[C@@H](O)C/C1=N/NC(C)=O)[C@H](C)C[C@@H]2OC	1	validation set 2
943	JH-FK-07	CC[C@@H]1/C=C(\C)C[C@H](C)C[C@H](OC)[C@H]2O[C@@](O)(C(=O)C(=O)N3CCCC[C@H]3C(=O)O[C@H](/C(C)=C/[C@@H]3CC[C@@H](O)[C@H](OC)C3)[C@H](C)[C@@H](O)C/C1=N/NC(=O)C(F)(F)F)[C@H](C)C[C@@H]2OC	1	validation set 2
944	Paecilin F	COC(=O)C[C@H](C)[C@@H](O)[C@]1(C(=O)OC)CC(=O)c2c(ccc(-c3ccc(O)c4c3O[C@](C(=O)OC)([C@@H]3OC(=O)C[C@@H]3C)CC4=O)c2O)O1	1	validation set 2
945	Paecilin G	COC(=O)C[C@H](C)[C@@H](O)[C@]1(C(=O)OC)CC(=O)c2c(ccc(-c3ccc(O)c4c3O[C@](C(=O)OC)([C@H](O)[C@@H](C)CC(=O)OC)CC4=O)c2O)O1	1	validation set 2
946	Paecilin L	COC(=O)[C@@]1(C2OC(=O)C[C@@H]2C)CC(=O)c2c(ccc(C3=C=CC4=C(C(=O)C[C@@](C(=O)OC)([C@@H]5OC(=O)C[C@@H]5C)O4)C3O)c2O)O1	1	validation set 2
947	Paecilin N	COC(=O)C[C@H](C)[C@@H](O)[C@]1(C(=O)OC)CC(=O)c2c(ccc(-c3ccc4c(c3O)C(=O)C[C@@](C(=O)OC)([C@@H]3OC(=O)C[C@@H]3C)O4)c2O)O1	1	validation set 2
948	Paecilin P	COC(=O)C[C@H](C)[C@@H](O)[C@]1(C(=O)OC)CC(=O)c2c(ccc(-c3ccc4c(c3O)C(=O)C[C@@](C(=O)OC)([C@H](O)[C@@H](C)CC(=O)OC)O4)c2O)O1	1	validation set 2
949	Aspergillumarin A3	CC(=O)CCC[C@@H]1Cc2cccc(O)c2C(=O)O1	1	validation set 2
950	Peniciisocoumarin D4	COc1c(O)ccc2c1C(=O)O[C@H](CCCC(C)=O)C2	1	validation set 2
951	DFP derivative 10b	Cc1c(O)c(=O)ccn1CCCCNC(=O)Cc1ccc(CC(C)C)cc1	1	validation set 2
952	CYP51/HDAC dual inhibitors A2	O=C(CCCCOc1ccc(CN2CCN(CC(O)(Cn3cncn3)c3ccc(F)cc3F)CC2)cc1)NO	1	validation set 2
953	CYP51/HDAC dual inhibitors A3	O=C(CCCCCOc1ccc(CN2CCN(CC(O)(Cn3cncn3)c3ccc(F)cc3F)CC2)cc1)NO	1	validation set 2
954	CYP51/HDAC dual inhibitors A4	O=C(CCCCCCOc1ccc(CN2CCN(CC(O)(Cn3cncn3)c3ccc(F)cc3F)CC2)cc1)NO	1	validation set 2
955	CYP51/HDAC dual inhibitors A5	O=C(CCCCCCCOc1ccc(CN2CCN(CC(O)(Cn3cncn3)c3ccc(F)cc3F)CC2)cc1)NO	1	validation set 2
956	CYP51/HDAC dual inhibitors A6	O=C(Cc1ccc(OCCCCN2CCN(CC(O)(Cn3cncn3)c3ccc(F)cc3F)CC2)cc1)NO	1	validation set 2
957	CYP51/HDAC dual inhibitors A7	O=C(Cc1ccc(OCCCCCN2CCN(CC(O)(Cn3cncn3)c3ccc(F)cc3F)CC2)cc1)NO	1	validation set 2
958	CYP51/HDAC dual inhibitors A8	O=C(Cc1ccc(OCCCCCCN2CCN(CC(O)(Cn3cncn3)c3ccc(F)cc3F)CC2)cc1)NO	1	validation set 2
959	CYP51/HDAC dual inhibitors A9	O=C(Cc1ccc(OCCCOc2ccc(CN3CCN(CC(O)(Cn4cncn4)c4ccc(F)cc4F)CC3)cc2)cc1)NO	1	validation set 2
960	CYP51/HDAC dual inhibitors A10	O=C(Cc1ccc(OCCCn2ncn(-c3ccc(CN4CCN(CC(O)(Cn5cncn5)c5ccc(F)cc5F)CC4)cc3)c2=O)cc1)NO	1	validation set 2
961	CYP51/HDAC dual inhibitors A11	O=C(NO)c1ccc(CCCCn2ncn(-c3ccc(CN4CCN(CC(O)(Cn5cncn5)c5ccc(F)cc5F)CC4)cc3)c2=O)cc1	1	validation set 2
962	CYP51/HDAC dual inhibitors A12	O=C(CCCCCCn1ncn(-c2ccc(CN3CCN(CC(O)(Cn4cncn4)c4ccc(F)cc4F)CC3)cc2)c1=O)NO	1	validation set 2
963	CYP51/HDAC dual inhibitors A13	O=C(CCCCCCCn1ncn(-c2ccc(CN3CCN(CC(O)(Cn4cncn4)c4ccc(F)cc4F)CC3)cc2)c1=O)NO	1	validation set 2
964	5-phenylthiophene derivative 14c	O=C(NC(Cn1ccnc1)C(=O)c1ccccc1)c1ccc(-c2ccccc2)o1	1	validation set 2
965	5-phenylthiophene derivative 14d	O=C(NC(Cn1ccnc1)C(=O)c1ccccc1)c1ccc(-c2ccsc2)cc1	1	validation set 2
966	5-phenylthiophene derivative 14e	O=C(NC(Cn1ccnc1)C(=O)c1ccccc1)c1ccc(-c2ccccc2)s1	1	validation set 2
967	5-phenylthiophene derivative 14f	O=C(NC(Cn1ccnc1)C(=O)c1ccccc1)c1nc2ccc(Br)cc2s1	1	validation set 2
968	5-phenylthiophene derivative 14g	O=C(NC(Cn1ccnc1)C(=O)c1ccccc1)c1ccc2ccccc2c1	1	validation set 2
969	purinylthiazolylethanone derivatives 6a	O=C(Cn1cnc2c(N3CCCC3)ncnc21)c1nccs1	1	validation set 2
970	purinylthiazolylethanone derivatives 6b	O=C(Cn1cnc2c(N3CCCCC3)ncnc21)c1nccs1	1	validation set 2
971	purinylthiazolylethanone derivatives 6c	O=C(Cn1cnc2c(N3CCCCCC3)ncnc21)c1nccs1	1	validation set 2
972	purinylthiazolylethanone derivatives 6d	CCCN(CCC)c1ncnc2c1ncn2CC(=O)c1nccs1	1	validation set 2
973	purinylthiazolylethanone derivatives 7a	CCN1CCN(c2ncnc3c2ncn3CC(=O)c2nccs2)CC1	1	validation set 2
974	purinylthiazolylethanone derivatives 7b	CCCCN1CCN(c2ncnc3c2ncn3CC(=O)c2nccs2)CC1	1	validation set 2
975	purinylthiazolylethanone derivatives 7c	CCCCCCN1CCN(c2ncnc3c2ncn3CC(=O)c2nccs2)CC1	1	validation set 2
976	purinylthiazolylethanone derivatives 8a	C=CN1CCN(c2ncnc3c2ncn3CC(=O)c2nccs2)CC1	1	validation set 2
977	purinylthiazolylethanone derivatives 8b	C#CN1CCN(c2ncnc3c2ncn3CC(=O)c2nccs2)CC1	1	validation set 2
978	purinylthiazolylethanone derivatives 8c	CCOC(=O)CN1CCN(c2ncnc3c2ncn3CC(=O)c2nccs2)CC1	1	validation set 2
979	purinylthiazolylethanone derivatives 8d	N#CN1CCN(c2ncnc3c2ncn3CC(=O)c2nccs2)CC1	1	validation set 2
980	purinylthiazolylethanone derivatives 9a	O=C(Cn1cnc2c(N3CCN(Cc4ccccc4Cl)CC3)ncnc21)c1nccs1	1	validation set 2
981	purinylthiazolylethanone derivatives 9b	O=C(Cn1cnc2c(N3CCN(Cc4ccc(Cl)cc4)CC3)ncnc21)c1nccs1	1	validation set 2
982	purinylthiazolylethanone derivatives 9c	O=C(Cn1cnc2c(N3CCN(Cc4ccccc4F)CC3)ncnc21)c1nccs1	1	validation set 2
983	purinylthiazolylethanone derivatives 9d	O=C(Cn1cnc2c(N3CCN(Cc4ccc(F)cc4)CC3)ncnc21)c1nccs1	1	validation set 2
984	purinylthiazolylethanone derivatives 9f	Cc1ccc(CN2CCN(c3ncnc4c3ncn4CC(=O)c3nccs3)CC2)cc1	1	validation set 2
985	purinylthiazolylethanone derivatives 10b	N#CCN(CC#N)C(=O)CN1CCN(c2ncnc3c2ncn3CC(=O)c2nccs2)CC1	1	validation set 2
986	purinylthiazolylethanone derivatives 10c	O=C(Cn1cnc2c(N3CCN(CC(=O)N(C4CCCCC4)C4CCCCC4)CC3)ncnc21)c1nccs1	1	validation set 2
987	purinylthiazolylethanone derivatives 11a	O=C(Cn1cnc2c(N3CCN(CC(=O)N4CCCC4)CC3)ncnc21)c1nccs1	1	validation set 2
988	Forazoline B	CO[C@H]1[S+]([O-])C2=CC(=O)[C@](C)(O[C@H]3CC[C@H](N(C)C)[C@@H](C)O3)[C@H](O)CC/C(C)=C\[C@H]3[C@H](O[C@H]4CC[C@H](N(C)C)[C@@H](C)O4)C[C@@H](OC(=O)[C@@H]4CSC(=N4)[C@]1(C)N2)[C@@](C)(Br)[C@@H]3C	1	validation set 2
989	Corilagin	O=C(O[C@@H]1O[C@@H]2COC(=O)c3cc(O)c(O)c(O)c3-c3c(cc(O)c(O)c3O)C(=O)O[C@H]([C@H]1O)[C@@H]2O)c1cc(O)c(O)c(O)c1	1	validation set 2
990	Nomimicin	CC[C@@H]1C[C@]23OC(=O)C(=C(O)[C@]4(C)[C@@H](C=C[C@@H]5[C@@H](O)[C@@H](C)[C@@H](O)C[C@H]54)C/C=C/C[C@]2(C)C=C1C)C3=O	1	validation set 2
991	dichloromethyl-4-chloro-3-nitrophenyl sulfone	O=[N+]([O-])c1cc(S(=O)(=O)C(Cl)Cl)ccc1Cl	1	validation set 2
992	azole-bonded β-hydroxypropyl oxime O-ethers 18b	OC(CON=C(c1ccccc1)c1ccccc1)Cn1ccnc1-c1ccccc1	1	validation set 2
993	azole-bonded β-hydroxypropyl oxime O-ethers 18d	OC(CON=C(c1ccccc1)c1ccccc1)Cn1cnc2ccccc21	1	validation set 2
994	azole-bonded β-hydroxypropyl oxime O-ethers 18e	Cc1nc2ccccc2n1CC(O)CON=C(c1ccccc1)c1ccccc1	1	validation set 2
995	azole-bonded β-hydroxypropyl oxime O-ethers 18f	OC(CON=C(c1ccccc1)c1ccccc1)Cn1nnc2ccccc21	1	validation set 2
996	azole-bonded β-hydroxypropyl oxime O-ethers 18g	OC(CON=C1c2ccccc2-c2ccccc21)Cn1ccnc1	1	validation set 2
997	azole-bonded β-hydroxypropyl oxime O-ethers 18h	OC(CON=C1c2ccccc2-c2ccccc21)Cn1ccnc1-c1ccccc1	1	validation set 2
998	azole-bonded β-hydroxypropyl oxime O-ethers 18i	Cc1nc([N+](=O)[O-])cn1CC(O)CON=C1c2ccccc2-c2ccccc21	1	validation set 2
999	azole-bonded β-hydroxypropyl oxime O-ethers 18j	OC(CON=C1c2ccccc2-c2ccccc21)Cn1cnc2ccccc21	1	validation set 2
1000	azole-bonded β-hydroxypropyl oxime O-ethers 18k	Cc1nc2ccccc2n1CC(O)CON=C1c2ccccc2-c2ccccc21	1	validation set 2
1001	azole-bonded β-hydroxypropyl oxime O-ethers 18l	OC(CON=C1c2ccccc2-c2ccccc21)Cn1nnc2ccccc21	1	validation set 2
1002	azole-bonded β-hydroxypropyl oxime O-ethers 18m	C/C(=N\OCC(O)Cn1ccnc1)c1ccccc1	1	validation set 2
1003	azole-bonded β-hydroxypropyl oxime O-ethers 18n	C/C(=N\OCC(O)Cn1cnc2ccccc21)c1ccccc1	1	validation set 2
1004	azole-bonded β-hydroxypropyl oxime O-ethers 18o	CC/C(C)=N/OCC(O)Cn1cnc2ccccc21	1	validation set 2
1005	N-aryl maleimide derivatives 5c	CCOP(=O)(OCC)C(O)C1=C(N(C)C)C(=O)N(c2ccc(F)cc2)C1=O	1	validation set 2
1006	N-aryl maleimide derivatives 5d	CCOP(=O)(OCC)C(O)C1=C(N(C)C)C(=O)N(c2cccc(C(F)(F)F)c2)C1=O	1	validation set 2
1007	N-aryl maleimide derivatives 5f	CCOP(=O)(OCC)C(O)C1=C(N(C)C)C(=O)N(c2cccc(Cl)c2)C1=O	1	validation set 2
1008	N-aryl maleimide derivatives 5g	CCOP(=O)(OCC)C(O)C1=C(N(C)C)C(=O)N(c2ccccc2Cl)C1=O	1	validation set 2
1009	triazole alcohol antifungals 10c	Cc1ccc(-c2nnc(SCC(O)(Cn3cncn3)c3ccc(Cl)cc3Cl)n2N)cc1	1	validation set 2
1010	triazole alcohol antifungals 10d	COc1ccc(-c2nnc(SCC(O)(Cn3cncn3)c3ccc(Cl)cc3Cl)n2N)cc1	1	validation set 2
1011	triazole alcohol antifungals 10h	Nn1c(SCC(O)(Cn2cncn2)c2ccc(Cl)cc2Cl)nnc1-c1ccc(Cl)cc1Cl	1	validation set 2
1012	dichloromethyl-4-chloro-3-nitrophenylsulfone	O=[N+]([O-])c1c(Cl)ccc(S(=O)(=O)c2ccc(Cl)c([N+](=O)[O-])c2C(Cl)Cl)c1C(Cl)Cl	1	validation set 2
1013	chlorodibromomethyl-4-hydrazino-3-nitrophenylsulfone	NNc1c(Cl)cc(S(=O)(=O)c2cc(Cl)c(NN)c([N+](=O)[O-])c2C(Br)Br)c(C(Br)Br)c1[N+](=O)[O-]	1	validation set 2
1014	triazole derivatives 8a	CCc1cn(C2CCN(CC(O)(Cn3cncn3)c3ccc(F)cc3F)CC2)nn1	1	validation set 2
1015	triazole derivatives 8b	CCCc1cn(C2CCN(CC(O)(Cn3cncn3)c3ccc(F)cc3F)CC2)nn1	1	validation set 2
1016	triazole derivatives 8c	OC(CN1CCC(n2cc(C3CC3)nn2)CC1)(Cn1cncn1)c1ccc(F)cc1F	1	validation set 2
1017	triazole derivatives 8d	OC(CN1CCC(n2cc(C3CCCC3)nn2)CC1)(Cn1cncn1)c1ccc(F)cc1F	1	validation set 2
1018	triazole derivatives 8e	COCc1cn(C2CCN(CC(O)(Cn3cncn3)c3ccc(F)cc3F)CC2)nn1	1	validation set 2
1019	triazole derivatives 8f	OCc1cn(C2CCN(CC(O)(Cn3cncn3)c3ccc(F)cc3F)CC2)nn1	1	validation set 2
1020	triazole derivatives 8g	CC(O)c1cn(C2CCN(CC(O)(Cn3cncn3)c3ccc(F)cc3F)CC2)nn1	1	validation set 2
1021	triazole derivatives 8h	OCCc1cn(C2CCN(CC(O)(Cn3cncn3)c3ccc(F)cc3F)CC2)nn1	1	validation set 2
1022	triazole derivatives 8i	OCCCc1cn(C2CCN(CC(O)(Cn3cncn3)c3ccc(F)cc3F)CC2)nn1	1	validation set 2
1023	triazole derivatives 8j	OCCCCc1cn(C2CCN(CC(O)(Cn3cncn3)c3ccc(F)cc3F)CC2)nn1	1	validation set 2
1024	triazole derivatives 8k	OC(c1ccccc1)c1cn(C2CCN(CC(O)(Cn3cncn3)c3ccc(F)cc3F)CC2)nn1	1	validation set 2
1025	triazole derivatives 8l	OC(CN1CCC(n2cc(Cc3ccccc3)nn2)CC1)(Cn1cncn1)c1ccc(F)cc1F	1	validation set 2
1026	triazole derivatives 8m	COC(=O)CCCc1cn(C2CCN(CC(O)(Cn3cncn3)c3ccc(F)cc3F)CC2)nn1	1	validation set 2
1027	triazole derivatives 8n	O=C(O)CCCc1cn(C2CCN(CC(O)(Cn3cncn3)c3ccc(F)cc3F)CC2)nn1	1	validation set 2
1028	triazole derivatives 8o	CCOC(=O)c1cn(C2CCN(CC(O)(Cn3cncn3)c3ccc(F)cc3F)CC2)nn1	1	validation set 2
1029	triazole derivatives 8p	O=C(O)c1cn(C2CCN(CC(O)(Cn3cncn3)c3ccc(F)cc3F)CC2)nn1	1	validation set 2
1030	triazole derivatives 8q	OC(CN1CCC(n2cc(-c3ccccc3)nn2)CC1)(Cn1cncn1)c1ccc(F)cc1F	1	validation set 2
1031	triazole derivatives 8r	OC(CN1CCC(n2cc(-c3cccnc3)nn2)CC1)(Cn1cncn1)c1ccc(F)cc1F	1	validation set 2
1032	triazole derivatives 8s	OC(CN1CCC(n2cc(-c3ccc(Br)cc3)nn2)CC1)(Cn1cncn1)c1ccc(F)cc1F	1	validation set 2
1033	triazole derivatives 8t	CC(=O)c1ccc(-c2cn(C3CCN(CC(O)(Cn4cncn4)c4ccc(F)cc4F)CC3)nn2)cc1	1	validation set 2
1034	triazole derivatives 8u	CN(C)c1ccc(-c2cn(C3CCN(CC(O)(Cn4cncn4)c4ccc(F)cc4F)CC3)nn2)cc1	1	validation set 2
1035	triazole derivatives 8v	OC(CN1CCC(n2cc(-c3ccc(OC(F)(F)F)cc3)nn2)CC1)(Cn1cncn1)c1ccc(F)cc1F	1	validation set 2
1036	triazole derivatives 8w	COc1ccc(-c2cn(C3CCN(CC(O)(Cn4cncn4)c4ccc(F)cc4F)CC3)nn2)cc1	1	validation set 2
1037	triazole derivatives 8x	Cc1ccccc1-c1cn(C2CCN(CC(O)(Cn3cncn3)c3ccc(F)cc3F)CC2)nn1	1	validation set 2
1038	Pogostone analogues 3	CCCCCC(=O)c1c(O)cc(C)oc1=O	1	validation set 2
1039	3-azolyl-4-chromanone phenylhydrazones 3c	Clc1ccc2c(c1)OCC(n1ccnc1)/C2=N\Nc1ccccc1	1	validation set 2
1040	purpurin	O=C1c2ccccc2C(=O)c2c(O)c(O)cc(O)c21	1	validation set 2
1041	sedonan A	COc1ccc(C2COc3cc(O)cc(O)c3C2=O)c2c1C=CC(C)(C)O2	1	validation set 2
1042	Rapamycine	CO[C@H]1C[C@@H]2CC[C@@H](C)[C@@](O)(O2)C(=O)C(=O)N2CCCC[C@H]2C(=O)O[C@H]([C@H](C)C[C@@H]2CC[C@@H](O)[C@H](OC)C2)CC(=O)[C@H](C)/C=C(\C)[C@@H](O)[C@@H](OC)C(=O)[C@H](C)C[C@H](C)/C=C/C=C/C=C/1C	1	validation set 2
1043	Tioconazole	Clc1ccc(C(Cn2ccnc2)OCc2ccsc2Cl)c(Cl)c1	1	validation set 2
1044	Indolo[3,2‑a]carbazoles 1	Oc1cc2[nH]c3ccc4c5ccc(Br)cc5[nH]c4c3c2cc1O	1	validation set 2
1045	Pinocembrin	O=C1C[C@@H](c2ccccc2)Oc2cc(O)cc(O)c21	1	validation set 2
1046	5,7-dihydroxyflavanone	O=C1CC(c2ccccc2)Oc2cc(O)cc(O)c21	1	validation set 2
1047	pyrano[2,3-c]pyridazine derivatives 3c	COc1ccc(-c2cc3c(nn2)Oc2nsc(=S)c(N)c2C3c2ccccc2)cc1	1	validation set 2
1048	pyrano[2,3-c]pyridazine derivatives 4c	COc1ccc(-c2cc3c(nn2)Oc2nc(S)nc(S)c2C3c2ccccc2)cc1	1	validation set 2
1049	naphthoquinone amide derivatives 9d	COC(=O)[C@H](CC(C)C)NC(=O)CSC1=CC(=O)c2cccc(OC)c2C1=O	1	validation set 2
1050	naphthoquinone amide derivatives 9e	CCC(C)[C@H](NC(=O)CSC1=CC(=O)c2cccc(OC)c2C1=O)C(=O)OC	1	validation set 2
1051	naphthoquinone amide derivatives 9f	COC(=O)[C@@H](NC(=O)CSC1=CC(=O)c2cccc(OC)c2C1=O)C(C)C	1	validation set 2
1052	naphthoquinone amide derivatives 10a	COC(=O)CNC(=O)CSC1=C(OC)C(=O)c2ccccc2C1=O	1	validation set 2
1053	naphthoquinone amide derivatives 10e	CCC(C)[C@H](NC(=O)CSC1=C(OC)C(=O)c2ccccc2C1=O)C(=O)OC	1	validation set 2
1054	naphthoquinone amide derivatives 10f	COC(=O)[C@@H](NC(=O)CSC1=C(OC)C(=O)c2ccccc2C1=O)C(C)C	1	validation set 2
1055	naphthoquinone amide derivatives 11a	COC(=O)CNC(=O)CSC1=C(C)C(=O)c2ccccc2C1=O	1	validation set 2
1056	naphthoquinone amide derivatives 11b	COC(=O)[C@H](C)NC(=O)CSC1=C(C)C(=O)c2ccccc2C1=O	1	validation set 2
1057	naphthoquinone amide derivatives 11c	COC(=O)[C@H](Cc1ccccc1)NC(=O)CSC1=C(C)C(=O)c2ccccc2C1=O	1	validation set 2
1058	naphthoquinone amide derivatives 11d	COC(=O)[C@H](CC(C)C)NC(=O)CSC1=C(C)C(=O)c2ccccc2C1=O	1	validation set 2
1059	naphthoquinone amide derivatives 11e	CCC(C)[C@H](NC(=O)CSC1=C(C)C(=O)c2ccccc2C1=O)C(=O)OC	1	validation set 2
1060	naphthoquinone amide derivatives 11f	COC(=O)[C@@H](NC(=O)CSC1=C(C)C(=O)c2ccccc2C1=O)C(C)(C)C	1	validation set 2
1061	naphthoquinone amide derivatives 8d	COC(=O)[C@H](CC(C)C)NC(=O)CSC1=C(C)C(=O)c2cccc(OC)c2C1=O	1	validation set 2
1062	naphthoquinone amide derivatives 8f	COC(=O)[C@@H](NC(=O)CSC1=C(C)C(=O)c2cccc(OC)c2C1=O)C(C)C	1	validation set 2
1063	indolone-N-oxide derivatives 69	O=C1C(c2ccccn2)=[N+]([O-])c2ccccc21	1	validation set 2
1064	indolone-N-oxide derivatives 65	O=C1C(c2ccc(Cl)cc2)=[N+]([O-])c2ccccc21	1	validation set 2
1065	sulfonamide derivatives 7f	COc1cc(NS(=O)(=O)c2ccc(C(F)(F)F)cc2)ccc1-n1cnc(Cl)c1	1	validation set 2
1066	sulfonamide derivatives 7h	COc1cc(NS(=O)(=O)c2c(F)ccc(C(F)(F)F)c2Cl)ccc1-n1cnc(Cl)c1	1	validation set 2
1067	steroidal quinolines 7G	Cc1ccc2nc3c(cc2c1)C[C@]1(C)C2CC[C@@]4(C)C(CC[C@@H]4[C@H](C)CCCC(C)C)C2CC[C@H]1C3	1	validation set 2
1068	steroidal quinolines 7J	CC(C)CCC[C@@H](C)[C@H]1CCC2C3CC[C@H]4Cc5nc6cc7ccccc7cc6cc5C[C@]4(C)C3CC[C@@]21C	1	validation set 2
1069	miltefosine analogs 3a	CCCCCCCCCCCCCCCCOP(=O)([O-])OCC[N+](C)(C)Cc1ccccc1	1	validation set 2
1070	miltefosine analogs 3b	CCCCCCCCCCCCCCOP(=O)([O-])OCC[N+](C)(C)Cc1ccccc1	1	validation set 2
1071	miltefosine analogs 3e	CCCCCCCCCCCCCCCCOP(=O)([O-])OCC[N+](C)(C)Cc1ccc(OC)cc1	1	validation set 2
1072	Alkylphospholipids MLT	CCCCCCCCCCCCCCCCOP(=O)([O-])OCC[N+](C)(C)C	1	validation set 2
1073	Alkylphospholipids TC19	C[N+](C)(C)CCOP(=O)([O-])OCCCCCC1CCCCCCCCCCCCCC1	1	validation set 2
1074	Alkylphospholipids TCAN26	C[N+](C)(C)CCOP(=O)([O-])OCCCCCCCCCCCC1C2CC3CC(C2)CC1C3	1	validation set 2
1075	3-Aryl-4-acyloxyethoxyfuran-2(5H)-ones d19	Cc1ccc(C(=O)OCCOC2=C(c3ccccc3)C(=O)OC2)cc1	1	validation set 2
1076	3-Aryl-4-acyloxyethoxyfuran-2(5H)-ones d20	O=C1OCC(OCCOC(=O)c2ccc(F)cc2)=C1c1ccccc1	1	validation set 2
1077	3-Aryl-4-acyloxyethoxyfuran-2(5H)-ones d22	O=C1OCC(OCCOC(=O)c2ccc(O)cc2)=C1c1ccccc1	1	validation set 2
1078	3-Aryl-4-acyloxyethoxyfuran-2(5H)-ones d23	O=C1OCC(OCCOC(=O)c2ccc(Cl)cc2Cl)=C1c1ccccc1	1	validation set 2
1079	3-Aryl-4-acyloxyethoxyfuran-2(5H)-ones d34	O=C(Cc1cccc(Cl)c1)OCCOC1=C(c2ccccc2)C(=O)OC1	1	validation set 2
1080	3-Aryl-4-acyloxyethoxyfuran-2(5H)-ones d35	O=C(Cc1cccc(Br)c1)OCCOC1=C(c2ccccc2)C(=O)OC1	1	validation set 2
1081	3-Aryl-4-acyloxyethoxyfuran-2(5H)-ones d37	O=C(Cc1ccc(F)cc1)OCCOC1=C(c2ccccc2)C(=O)OC1	1	validation set 2
1082	3-Aryl-4-acyloxyethoxyfuran-2(5H)-ones d39	O=C(Cc1ccc(Br)cc1)OCCOC1=C(c2ccccc2)C(=O)OC1	1	validation set 2
1083	3-Aryl-4-acyloxyethoxyfuran-2(5H)-ones d40	O=C(Cc1cccc(Cl)c1)OCCOC1=C(c2ccccc2)C(=O)OC1	1	validation set 2
1084	DHAEE	CC/C=C\C/C=C\C/C=C\C/C=C\C/C=C\C/C=C\CCC(=O)OCC	1	validation set 2
1085	flocculosin	CCCCCCCCCCCCCCCCC(CO[C@@H]1O[C@H](CO)C(O[C@@H]2O[C@H](CO)[C@@H](O)[C@H](O)[C@H]2O)[C@H](O)[C@H]1O)OCC(CC(CC(=O)O)OC(C)=O)OC(C)=O	1	validation set 2
1086	beta-Allocryptopine	COc1ccc2c(c1OC)CN(C)CCc1cc3c(cc1C(=O)C2)OCO3	1	validation set 2
1087	(+)-Fumariline	CN1CCc2cc3c(cc2[C@]12Cc1ccc4c(c1C2=O)OCO4)OCO3	1	validation set 2
1088	(+)-Parfumine	COc1cc2c(cc1O)[C@]1(Cc3ccc4c(c3C1=O)OCO4)N(C)CC2	1	validation set 2
1089	(+)-Bicuculline	CN1CCc2cc3c(cc2[C@H]1[C@@H]1OC(=O)c2c1ccc1c2OCO1)OCO3	1	validation set 2
1090	(-)-Bicuculline	CN1CCc2cc3c(cc2[C@@H]1[C@H]1OC(=O)c2c1ccc1c2OCO1)OCO3	1	validation set 2
1091	(-)-Adlumidine	CN1CCc2cc3c(cc2[C@@H]1[C@@H]1OC(=O)c2c1ccc1c2OCO1)OCO3	1	validation set 2
1092	(+)-Bulbocapnine	COc1ccc2c(c1O)-c1c3c(cc4c1[C@H](C2)N(C)CC4)OCO3	1	validation set 2
1093	(+)-Isoboldine	COc1cc2c(cc1O)C[C@H]1c3c(cc(OC)c(O)c3-2)CCN1C	1	validation set 2
1094	(-)-Canadine	COc1ccc2c(c1OC)CN1CCc3cc4c(cc3[C@@H]1C2)OCO4	1	validation set 2
1095	aminocandin	CCCCCCCCOc1ccc(-c2ccc(C(=O)N[C@H]3CC(NCCN)CNC(=O)[C@@H]4[C@@H](O)[C@@H](C)CN4C(=O)[C@H](CO)NC(=O)[C@H]([C@H](O)Cc4ccc(O)cc4)NC(=O)[C@@H]4C[C@@H](O)CN4C(=O)[C@H]([C@@H](C)O)NC3=O)cc2)cc1	1	validation set 2
1096	Talosin A	C[C@@H]1O[C@@H](Oc2cc(O)c3c(=O)c(-c4ccc(O)cc4)coc3c2)[C@H](O)[C@H](O)[C@@H]1O	1	validation set 2
1097	Talosin B	C[C@@H]1O[C@@H](Oc2ccc(-c3coc4cc(O[C@@H]5O[C@@H](C)[C@@H](O)[C@@H](O)[C@H]5O)cc(O)c4c3=O)cc2)[C@H](O)[C@H](O)[C@@H]1O	1	validation set 2
1098	Scandenone	CC(C)=CCc1c2c(c(O)c3c(=O)c(-c4ccc(O)cc4)coc13)C=CC(C)(C)O2	1	validation set 2
1099	Tiliroside	O=C(/C=C/c1ccc(O)cc1)OC[C@H]1O[C@@H](Oc2c(-c3ccc(O)cc3)oc3cc(O)cc(O)c3c2=O)[C@H](O)[C@@H](O)[C@@H]1O	1	validation set 2
1100	kaempferol-3,7-O-alpha-L-dirhamnoside	C[C@@H]1O[C@@H](Oc2cc(O)c3c(=O)c(O[C@@H]4O[C@@H](C)[C@H](O)[C@@H](O)[C@H]4O)c(-c4ccc(O)cc4)oc3c2)[C@H](O)[C@H](O)[C@H]1O	1	validation set 2
1101	HQQ-3	OC(CN1CCN(c2ccc(OCc3ccncc3)cc2)CC1)(Cn1cncn1)c1ccc(F)cc1F	1	validation set 2
1102	ROTIORINOL C	CC(=O)C1=C2C=C3C=C(/C=C/C(C)=C/[C@@H](C)CCO)OC=C3[C@@H](O)[C@]2(C)OC1=O	1	validation set 2
1103	atropuroside B	C[C@@H]1O[C@@H](O[C@H]2[C@H](O[C@@H]3[C@@H](O)[C@H](O)CC4=CC[C@H]5[C@@H]6C[C@@H]7O[C@]8(CC[C@@H](C)CO8)[C@@H](C)[C@]7(O)[C@@]6(C)CC[C@@H]5[C@]43C)OC[C@@H](O)[C@@H]2O)[C@H](O)[C@H](O)[C@H]1O	1	validation set 2
1104	atropuroside F	C=C(CCC1(O)O[C@H]2C[C@H]3[C@@H]4CC=C5C[C@@H](O)[C@H](O)[C@@H](O[C@@H]6O[C@H](CO)[C@H](O)[C@H](O)[C@H]6O)[C@]5(C)[C@H]4CC[C@]3(C)[C@H]2[C@@H]1C)CO[C@@H]1O[C@H](CO)[C@@H](O)[C@H](O)[C@H]1O	1	validation set 2
1105	enniatin A1	CC[C@H](C)[C@H]1C(=O)O[C@H](C(C)C)C(=O)N(C)[C@@H]([C@@H](C)CC)C(=O)O[C@H](C(C)C)C(=O)N(C)[C@@H](C(C)C)C(=O)O[C@H](C(C)C)C(=O)N1C	1	validation set 2
1106	enniatin B1	CC[C@H](C)[C@H]1C(=O)O[C@H](C(C)C)C(=O)N(C)[C@@H](C(C)C)C(=O)O[C@H](C(C)C)C(=O)N(C)[C@@H](C(C)C)C(=O)O[C@H](C(C)C)C(=O)N1C	1	validation set 2
1107	hurghadolide A	CO[C@H]1C[C@@H]2CC=C[C@@H](C[C@@H](O)C/C=C(\C)C(=O)O[C@H]([C@@H](C)[C@@H](O)[C@@H](C)CC[C@H]3C[C@H](OC)C[C@H](C)O3)[C@@H](C)[C@H](O)C[C@H](O)[C@H](C)[C@@H](OC)C[C@@H]3CC=C[C@@H](C[C@@H](O)C/C=C(C)/C=C/C(=O)O[C@H]([C@@H](C)[C@@H](O)[C@@H](C)CC[C@H]4C[C@H](OC)C[C@H](C)O4)[C@@H](C)[C@H](O)C[C@H](O)[C@@H]1C)O3)O2	1	validation set 2
1108	Verrucarin A	CC1=C[C@H]2O[C@@H]3C[C@H]4OC(=O)/C=C\C=C\C(=O)OCC[C@@H](C)[C@H](O)C(=O)OC[C@@]2(CC1)[C@]4(C)[C@]31CO1	1	validation set 2
1109	Moriniafungin	CO[C@@H]1[C@@H](C)O[C@@H](OC[C@@]23C[C@@H]4[C@H](C)CC[C@H]4[C@@]4(C=O)C[C@@H]2C=C(C(C)C)[C@]43C(=O)O)[C@@H](O)[C@@]12OC(=O)[C@H](CCCCCCCC(=O)O)O2	1	validation set 2
1110	sansevierin A	C[C@@H]1O[C@@H](O[C@@H]2[C@@H](O)[C@H](O)[C@@H](CO)O[C@H]2O[C@H]2CC[C@@]3(C)C(=C[C@@H](O)[C@H]4[C@@H]5C[C@@H]6O[C@]7(CC[C@@H](C)CO7)[C@@H](C)[C@@H]6[C@@]5(C)CC[C@@H]43)C2)[C@H](O)[C@H](O)[C@H]1O	1	validation set 2
1111	sansevistatin 1	C=C1CC[C@@]2(OC1)O[C@H]1C[C@H]3[C@@H]4CC=C5C[C@@H](O[C@@H]6O[C@H](CO)[C@@H](O[C@@H]7O[C@@H](C)[C@H](O)[C@@H](O)[C@H]7O)[C@H](O)[C@H]6O[C@@H]6O[C@@H](C)[C@H](O)[C@@H](O)[C@H]6O)CC[C@]5(C)[C@H]4CC[C@]3(C)[C@H]1[C@@H]2C	1	validation set 2
1112	Zeylasteral	COC(=O)[C@]1(C)CC[C@]2(C)CC[C@]3(C)C4=CC(=O)c5c(cc(O)c(O)c5C=O)[C@]4(C)CC[C@@]3(C)[C@@H]2C1	1	validation set 2
1113	demethylzeylasteral	C[C@@]12CC[C@]3(C)C4=CC(=O)c5c(cc(O)c(O)c5C=O)[C@]4(C)CC[C@@]3(C)[C@@H]1C[C@](C)(C(=O)O)CC2	1	validation set 2
1114	FR207944	CC(=O)O[C@@H]1C[C@]2(C)C3=C(CC[C@H]2C(C)(C)[C@H]1O[C@@H]1O[C@H](CO)[C@@H](O)[C@H](O)[C@H]1O)[C@@]1(C)CC[C@](C)([C@H](C)C(C)C)[C@@H](C(=O)O)[C@]1(C)CC3	1	validation set 2
1115	FR227244	CC(=O)OC1CC2(C)C(CCC3(C)C2CCC2=C4C(=O)CC5C(C)COC(C)C45CCC23C)C(C)(C)C1OC1OC(CO)C(O)C(O)C1O	1	validation set 2
1116	YM-193221	CCC(C)CC(C)/C=C/CCC(=O)C(Cc1ccc(O)cc1)N(C)C	1	validation set 2
1117	cholesterol-hydrazone derivatives 3	CC(C)CCC[C@@H](C)[C@H]1CCC2C3C/C(=N\N)C4C[C@@H](O)CC[C@]4(C)C3CC[C@@]21C	1	validation set 2
1118	cholesterol-hydrazone derivatives 4	CC(C)CCC[C@@H](C)[C@H]1CCC2C3/C(=N\N)C=C4C[C@@H](O)CC[C@]4(C)C3CC[C@@]21C	1	validation set 2
1119	cholesterol-hydrazone derivatives 9	Cc1ccc(S(=O)(=O)N/N=C2/C=C3C[C@@H](O)CC[C@]3(C)C3CC[C@@]4(C)C(CC[C@@H]4[C@H](C)CCCC(C)C)C23)cc1	1	validation set 2
1120	cholesterol-hydrazone derivatives 14	CC(C)CCC[C@@H](C)[C@H]1CCC2C3C/C(=N\Nc4ccccc4)C4C[C@@H](O)CC[C@]4(C)C3CC[C@@]21C	1	validation set 2
1121	cholesterol-hydrazone derivatives 11	Cc1ccc(S(=O)(=O)N/N=C2\C=C3/C(=N\NS(=O)(=O)c4ccc(C)cc4)CC4C(CC[C@@]5(C)C4CC[C@@H]5[C@H](C)CCCC(C)C)[C@@]3(C)CC2)cc1	1	validation set 2
1122	cholesterol-hydrazone derivatives 12	Cc1ccc(S(=O)(=O)N/N=C2/CC[C@@]3(C)C(=C/C(=N/NS(=O)(=O)c4ccc(C)cc4)C4C3CC[C@@]3(C)C4CC[C@@H]3[C@H](C)CCCC(C)C)C2)cc1	1	validation set 2
1123	wighteone	CC(C)=CCc1c(O)cc2occ(-c3ccc(O)cc3)c(=O)c2c1O	1	validation set 2
1124	2/3-arylthio- and 2,3-bis(arylthio)-5-hydroxy-/5-methoxy-1,4-naphthoquinones 5c	O=C1C(Sc2ccccc2F)=CC(=O)c2c(O)cccc21	1	validation set 2
1125	2/3-arylthio- and 2,3-bis(arylthio)-5-hydroxy-/5-methoxy-1,4-naphthoquinones 5d	O=C1C(Sc2ccc(F)cc2)=CC(=O)c2c(O)cccc21	1	validation set 2
1126	2/3-arylthio- and 2,3-bis(arylthio)-5-hydroxy-/5-methoxy-1,4-naphthoquinones 5e	O=C1C(Sc2ccccc2)=CC(=O)c2c(O)cccc21	1	validation set 2
1127	2/3-arylthio- and 2,3-bis(arylthio)-5-hydroxy-/5-methoxy-1,4-naphthoquinones 6b	COc1cccc2c1C(=O)C=C(Sc1ccc(Cl)cc1)C2=O	1	validation set 2
1128	2/3-arylthio- and 2,3-bis(arylthio)-5-hydroxy-/5-methoxy-1,4-naphthoquinones 6c	COc1cccc2c1C(=O)C=C(Sc1ccccc1F)C2=O	1	validation set 2
1129	2/3-arylthio- and 2,3-bis(arylthio)-5-hydroxy-/5-methoxy-1,4-naphthoquinones 7a	Cc1ccc(SC2=CC(=O)c3cccc(O)c3C2=O)cc1	1	validation set 2
1130	2/3-arylthio- and 2,3-bis(arylthio)-5-hydroxy-/5-methoxy-1,4-naphthoquinones 7b	O=C1C=C(Sc2ccc(Cl)cc2)C(=O)c2c(O)cccc21	1	validation set 2
1131	2/3-arylthio- and 2,3-bis(arylthio)-5-hydroxy-/5-methoxy-1,4-naphthoquinones 8a	COc1cccc2c1C(=O)C(Sc1ccc(C)cc1)=CC2=O	1	validation set 2
1132	2/3-arylthio- and 2,3-bis(arylthio)-5-hydroxy-/5-methoxy-1,4-naphthoquinones 8b	COc1cccc2c1C(=O)C(Sc1ccc(Cl)cc1)=CC2=O	1	validation set 2
1133	2/3-arylthio- and 2,3-bis(arylthio)-5-hydroxy-/5-methoxy-1,4-naphthoquinones 8c	COc1cccc2c1C(=O)C(Sc1cccc(F)c1)=CC2=O	1	validation set 2
1134	2/3-arylthio- and 2,3-bis(arylthio)-5-hydroxy-/5-methoxy-1,4-naphthoquinones 9a	Cc1ccc(SC2=C(Sc3ccc(C)cc3)C(=O)c3c(O)cccc3C2=O)cc1	1	validation set 2
1135	2/3-arylthio- and 2,3-bis(arylthio)-5-hydroxy-/5-methoxy-1,4-naphthoquinones 9b	O=C1C(Sc2ccc(Cl)cc2)=C(Sc2ccc(Cl)cc2)C(=O)c2c(O)cccc21	1	validation set 2
1136	2/3-arylthio- and 2,3-bis(arylthio)-5-hydroxy-/5-methoxy-1,4-naphthoquinones 9c	O=C1C(Sc2ccc(F)cc2)=C(Sc2ccc(F)cc2)C(=O)c2c(O)cccc21	1	validation set 2
1137	2/3-arylthio- and 2,3-bis(arylthio)-5-hydroxy-/5-methoxy-1,4-naphthoquinones 9d	O=C1C(Sc2ccc(F)cc2F)=C(Sc2ccc(F)cc2F)C(=O)c2c(O)cccc21	1	validation set 2
1138	2/3-arylthio- and 2,3-bis(arylthio)-5-hydroxy-/5-methoxy-1,4-naphthoquinones 1	O=C1C=CC(=O)c2c(O)cccc21	1	validation set 2
1139	4-phenyl/cyclohexyl-5-(1-phenoxyethyl)-3-[N-(2-thiazolyl)acetamido]thio-4H-1,2,4-triazole derivatives 4B	CC(Oc1ccc(Cl)cc1)c1n[nH]c(=S)n1-c1ccccc1	1	validation set 2
1140	4-phenyl/cyclohexyl-5-(1-phenoxyethyl)-3-[N-(2-thiazolyl)acetamido]thio-4H-1,2,4-triazole derivatives 4C	Cc1ccc(OC(C)c2n[nH]c(=S)n2-c2ccccc2)cc1	1	validation set 2
1141	4-phenyl/cyclohexyl-5-(1-phenoxyethyl)-3-[N-(2-thiazolyl)acetamido]thio-4H-1,2,4-triazole derivatives 4E	Cc1ccc(OC(C)c2n[nH]c(=S)n2C2CCCCC2)cc1	1	validation set 2
1142	4-phenyl/cyclohexyl-5-(1-phenoxyethyl)-3-[N-(2-thiazolyl)acetamido]thio-4H-1,2,4-triazole derivatives 5D	CC(Oc1ccc(Cl)cc1)c1nnc(SCC(=O)Nc2nccs2)n1-c1ccccc1	1	validation set 2
1143	4-phenyl/cyclohexyl-5-(1-phenoxyethyl)-3-[N-(2-thiazolyl)acetamido]thio-4H-1,2,4-triazole derivatives 5F	CCOC(=O)Cc1csc(NC(=O)CSc2nnc(C(C)Oc3ccc(Cl)cc3)n2-c2ccccc2)n1	1	validation set 2
1144	4-phenyl/cyclohexyl-5-(1-phenoxyethyl)-3-[N-(2-thiazolyl)acetamido]thio-4H-1,2,4-triazole derivatives 5G	Cc1ccc(OC(C)c2nnc(SCC(=O)Nc3nccs3)n2-c2ccccc2)cc1	1	validation set 2
1145	4-phenyl/cyclohexyl-5-(1-phenoxyethyl)-3-[N-(2-thiazolyl)acetamido]thio-4H-1,2,4-triazole derivatives 5H	CCOC(=O)c1csc(NC(=O)CSc2nnc(C(C)Oc3ccc(C)cc3)n2-c2ccccc2)n1	1	validation set 2
1146	4-phenyl/cyclohexyl-5-(1-phenoxyethyl)-3-[N-(2-thiazolyl)acetamido]thio-4H-1,2,4-triazole derivatives 5I	CCOC(=O)Cc1csc(NC(=O)CSc2nnc(C(C)Oc3ccc(C)cc3)n2-c2ccccc2)n1	1	validation set 2
1147	4-phenyl/cyclohexyl-5-(1-phenoxyethyl)-3-[N-(2-thiazolyl)acetamido]thio-4H-1,2,4-triazole derivatives 5K	CCOC(=O)c1csc(NC(=O)CSc2nnc(C(C)Oc3ccccc3)n2C2CCCCC2)n1	1	validation set 2
1148	4-phenyl/cyclohexyl-5-(1-phenoxyethyl)-3-[N-(2-thiazolyl)acetamido]thio-4H-1,2,4-triazole derivatives 5L	CCOC(=O)Cc1csc(NC(=O)CSc2nnc(C(C)Oc3ccccc3)n2C2CCCCC2)n1	1	validation set 2
1149	4-phenyl/cyclohexyl-5-(1-phenoxyethyl)-3-[N-(2-thiazolyl)acetamido]thio-4H-1,2,4-triazole derivatives 5M	Cc1ccc(OC(C)c2nnc(SCC(=O)Nc3nccs3)n2C2CCCCC2)cc1	1	validation set 2
1150	8-methyl-7,9-diaryl-1,2,4,8-tetraazaspiro[4.5]decan-3-thiones 30	CC1C(c2ccc(Cl)cc2)N(C)C(c2ccc(Cl)cc2)CC12NNC(=S)N2	1	validation set 2
1151	8-methyl-7,9-diaryl-1,2,4,8-tetraazaspiro[4.5]decan-3-thiones 32	COc1ccc(C2CC3(NNC(=S)N3)C(C)C(c3ccc(OC)cc3)N2C)cc1	1	validation set 2
1152	7-keto cholesterol 2	CC(C)CCC[C@@H](C)[C@H]1CC[C@H]2[C@@H]3C(=O)C=C4C[C@@H](O)CC[C@]4(C)[C@H]3CC[C@@]21C	1	validation set 2
1153	oxygenated cholesterol derivatives 5	CC(C)CCC[C@@H](C)[C@H]1CCC2C3C(CC[C@@]21C)[C@@]1(C)CCC(=O)CC1C[C@H]3O	1	validation set 2
1154	cholest-4-ene-3,6-dione	CC(C)CCC[C@@H](C)[C@H]1CC[C@H]2[C@@H]3CC(=O)C4=CC(=O)CC[C@]4(C)[C@H]3CC[C@@]21C	1	validation set 2
1155	cholest-4-ene-3,6-diol	CC(C)CCCC(C)C1CCC2C3CC(O)C4=CC(O)CCC4(C)C3CCC12C	1	validation set 2
1156	oxygenated cholesterol derivatives 12	CC(C)CCC[C@@H](C)[C@H]1CCC2C3CC(=O)C4C[C@@H](O)CC[C@]4(C)C3CC[C@@]21C	1	validation set 2
1157	oxygenated cholesterol derivatives 13	CC(C)CCC[C@@H](C)[C@H]1CCC2C3C[C@@H](O)C4C[C@@H](O)CC[C@]4(C)C3CC[C@@]21C	1	validation set 2
1158	disporoside A	C[C@H]1[C@H]2[C@H](C[C@H]3[C@@H]4CC[C@@H]5C[C@@H](O[C@@H]6O[C@H](CO[C@@H]7O[C@H](CO)[C@@H](O)[C@H](O)[C@H]7O)[C@@H](O)[C@H](O)[C@H]6O[C@@H]6O[C@H](CO)[C@@H](O)[C@H](O)[C@H]6O)CC[C@]5(C)[C@H]4CC[C@@]32C)O[C@]12CC[C@@H](C)CO2	1	validation set 2
1159	Sch725674	CCCCCC1CCCCCC(O)CC(O)C(O)/C=C/C(=O)O1	1	validation set 2
1160	coumarin triazole derivatives 6b	Cc1cc(=O)oc2cc(OCCCCCn3cncn3)ccc12	1	validation set 2
1161	coumarin triazole derivatives 6c	Cc1cc(=O)oc2cc(OCCCCCCn3cncn3)ccc12	1	validation set 2
1162	coumarin triazole derivatives 6d	Cc1cc(=O)oc2cc(OCc3ccc(Cn4cncn4)cc3)ccc12	1	validation set 2
1163	coumarin triazole derivatives 7a	Cc1cc(=O)oc2cc(OCCCCn3cncn3)cc(OCCCCn3cncn3)c12	1	validation set 2
1164	coumarin triazole derivatives 7b	Cc1cc(=O)oc2cc(OCCCCCn3cncn3)cc(OCCCCCn3cncn3)c12	1	validation set 2
1165	coumarin triazole derivatives 7c	Cc1cc(=O)oc2cc(OCCCCCCn3cncn3)cc(OCCCCCCn3cncn3)c12	1	validation set 2
1166	coumarin triazole derivatives 7d	Cc1cc(=O)oc2cc(OCc3ccc(Cn4cncn4)cc3)cc(OCc3ccc(Cn4cncn4)cc3)c12	1	validation set 2
1167	coumarin triazole derivatives 8a	Cc1cc(=O)oc2cc(OCCCCn3cncn3)ccc12	1	validation set 2
1168	coumarin triazole derivatives 8b	Cc1cc(=O)oc2cc(OCc3ccc(Cn4cncn4)cc3)ccc12	1	validation set 2
1169	coumarin triazole derivatives 9a	Cc1cc(=O)oc2cc(OCCCCn3cncn3)cc(OCCCCn3cncn3)c12	1	validation set 2
1170	coumarin triazole derivatives 9b	Cc1cc(=O)oc2cc(OCc3ccc(Cn4cncn4)cc3)cc(OCc3ccc(Cn4cncn4)cc3)c12	1	validation set 2
1171	phenylthiosemicarbazones 13	S=C(NN=C1C2CCCC1C(c1ccccc1Cl)NC2c1ccccc1Cl)Nc1ccccc1	1	validation set 2
1172	phenylthiosemicarbazones 16	COc1cccc(C2NC(c3cccc(OC)c3)C3CCCC2C3=NNC(=S)Nc2ccccc2)c1	1	validation set 2
1173	amine-derived bis-azoles 3b	Clc1ccc(CN(CCBr)CCBr)c(Cl)c1	1	validation set 2
1174	amine-derived bis-azoles 3c	Clc1ccc(CN(CCBr)CCBr)cc1Cl	1	validation set 2
1175	amine-derived bis-azoles 3d	Clc1ccccc1CN(CCBr)CCBr	1	validation set 2
1176	amine-derived bis-azoles 3e	Clc1cccc(CN(CCBr)CCBr)c1	1	validation set 2
1177	amine-derived bis-azoles 3f	Clc1ccc(CN(CCBr)CCBr)cc1	1	validation set 2
1178	chlorokojic acid derivatives 2	O=c1cc(CCl)oc(CN2CCN(Cc3ccc(Cl)c(Cl)c3)CC2)c1O	1	validation set 2
1179	chlorokojic acid derivatives 3	O=c1cc(CCl)oc(CN2CCN(C(c3ccccc3)c3ccc(Cl)cc3)CC2)c1O	1	validation set 2
1180	chlorokojic acid derivatives 6	O=c1cc(CCl)oc(CN2CCC(O)(c3ccc(Cl)c(C(F)(F)F)c3)CC2)c1O	1	validation set 2
1181	Aminopiperidine Derivatives 1B	COC(CCN(C)C1CCN(c2ccc(Br)cc2)CC1)c1ccc(C#N)cc1	1	validation set 2
1182	alpha-acetoxyphosphonate derivatives of tetrazolo [1, 5-a] quinoline 3b	CCOP(=O)(OCC)C(O)c1cc2cc(C)ccc2n2nnnc12	1	validation set 2
1183	alpha-acetoxyphosphonate derivatives of tetrazolo [1, 5-a] quinoline 3c	CCOP(=O)(OCC)C(O)c1cc2ccc(C)cc2n2nnnc12	1	validation set 2
1184	alpha-acetoxyphosphonate derivatives of tetrazolo [1, 5-a] quinoline 3d	CCOP(=O)(OCC)C(O)c1cc2cccc(C)c2n2nnnc12	1	validation set 2
1185	alpha-acetoxyphosphonate derivatives of tetrazolo [1, 5-a] quinoline 3e	CCOP(=O)(OCC)C(O)c1cc2cc(OC)ccc2n2nnnc12	1	validation set 2
1186	alpha-acetoxyphosphonate derivatives of tetrazolo [1, 5-a] quinoline 3f	CCOP(=O)(OCC)C(O)c1cc2ccc(OC)cc2n2nnnc12	1	validation set 2
1187	alpha-acetoxyphosphonate derivatives of tetrazolo [1, 5-a] quinoline 3g	CCOP(=O)(OCC)C(O)c1cc2cccc(OC)c2n2nnnc12	1	validation set 2
1188	alpha-acetoxyphosphonate derivatives of tetrazolo [1, 5-a] quinoline 3h	CCOc1ccc2c(c1)cc(C(O)P(=O)(OCC)OCC)c1nnnn12	1	validation set 2
1189	alpha-acetoxyphosphonate derivatives of tetrazolo [1, 5-a] quinoline 3i	CCOP(=O)(OCC)C(O)c1cc2cccc(CC)c2n2nnnc12	1	validation set 2
1190	alpha-acetoxyphosphonate derivatives of tetrazolo [1, 5-a] quinoline 4a	CCOP(=O)(OCC)C(OC(C)=O)c1cc2ccccc2n2nnnc12	1	validation set 2
1191	alpha-acetoxyphosphonate derivatives of tetrazolo [1, 5-a] quinoline 4b	CCOP(=O)(OCC)C(OC(C)=O)c1cc2cc(C)ccc2n2nnnc12	1	validation set 2
1192	alpha-acetoxyphosphonate derivatives of tetrazolo [1, 5-a] quinoline 4c	CCOP(=O)(OCC)C(OC(C)=O)c1cc2ccc(C)cc2n2nnnc12	1	validation set 2
1193	alpha-acetoxyphosphonate derivatives of tetrazolo [1, 5-a] quinoline 4d	CCOP(=O)(OCC)C(OC(C)=O)c1cc2cccc(C)c2n2nnnc12	1	validation set 2
1194	alpha-acetoxyphosphonate derivatives of tetrazolo [1, 5-a] quinoline 4e	CCOP(=O)(OCC)C(OC(C)=O)c1cc2cc(OC)ccc2n2nnnc12	1	validation set 2
1195	alpha-acetoxyphosphonate derivatives of tetrazolo [1, 5-a] quinoline 4f	CCOP(=O)(OCC)C(OC(C)=O)c1cc2ccc(OC)cc2n2nnnc12	1	validation set 2
1196	alpha-acetoxyphosphonate derivatives of tetrazolo [1, 5-a] quinoline 4g	CCOP(=O)(OCC)C(OC(C)=O)c1cc2cccc(OC)c2n2nnnc12	1	validation set 2
1197	alpha-acetoxyphosphonate derivatives of tetrazolo [1, 5-a] quinoline 4h	CCOc1ccc2c(c1)cc(C(OC(C)=O)P(=O)(OCC)OCC)c1nnnn12	1	validation set 2
1198	alpha-acetoxyphosphonate derivatives of tetrazolo [1, 5-a] quinoline 4i	CCOP(=O)(OCC)C(OC(C)=O)c1cc2cccc(CC)c2n2nnnc12	1	validation set 2
1199	6,8-dibromo-4(3H)quinazolinone derivatives 4G	O=C(N/N=C/c1ccc2ccccc2c1)c1ccc(-n2c(-c3ccccc3)nc3c(Br)cc(Br)cc3c2=O)cc1	1	validation set 2
1200	6,8-dibromo-4(3H)quinazolinone derivatives 4H	O=C(N/N=C/c1ccco1)c1ccc(-n2c(-c3ccccc3)nc3c(Br)cc(Br)cc3c2=O)cc1	1	validation set 2
1201	6,8-dibromo-4(3H)quinazolinone derivatives 5C	Cc1ccc(C2SCC(=O)N2NC(=O)c2ccc(-n3c(-c4ccccc4)nc4c(Br)cc(Br)cc4c3=O)cc2)cc1	1	validation set 2
1202	6,8-dibromo-4(3H)quinazolinone derivatives 6B	CCN(CC)CC1SC(c2ccccc2)N(NC(=O)c2ccc(-n3c(-c4ccccc4)nc4c(Br)cc(Br)cc4c3=O)cc2)C1=O	1	validation set 2
1203	6,8-dibromo-4(3H)quinazolinone derivatives 6C	O=C(NN1C(=O)C(CN2CCCCC2)SC1c1ccccc1O)c1ccc(-n2c(-c3ccccc3)nc3c(Br)cc(Br)cc3c2=O)cc1	1	validation set 2
1204	6,8-dibromo-4(3H)quinazolinone derivatives 6D	CCN(CC)CC1SC(c2ccccc2O)N(NC(=O)c2ccc(-n3c(-c4ccccc4)nc4c(Br)cc(Br)cc4c3=O)cc2)C1=O	1	validation set 2
1205	6,8-dibromo-4(3H)quinazolinone derivatives 7B	O=C(NNC(=O)c1ccc(-n2c(-c3ccccc3)nc3c(Br)cc(Br)cc3c2=O)cc1)Nc1ccccc1	1	validation set 2
1206	6,8-dibromo-4(3H)quinazolinone derivatives 7C	CNC(=S)NNC(=O)c1ccc(-n2c(-c3ccccc3)nc3c(Br)cc(Br)cc3c2=O)cc1	1	validation set 2
1207	6,8-dibromo-4(3H)quinazolinone derivatives 8	Cc1nnc(-c2ccc(-n3c(-c4ccccc4)nc4c(Br)cc(Br)cc4c3=O)cc2)o1	1	validation set 2
1208	6,8-dibromo-4(3H)quinazolinone derivatives 10	CC1=NN(c2ccc(-n3c(-c4ccccc4)nc4c(Br)cc(Br)cc4c3=O)cc2)C(=O)C1	1	validation set 2
1209	6,8-dibromo-4(3H)quinazolinone derivatives 11	Cc1cc(C)n(-c2ccc(-n3c(-c4ccccc4)nc4c(Br)cc(Br)cc4c3=O)cc2)n1	1	validation set 2
1210	6,8-dibromo-4(3H)quinazolinone derivatives 13	O=C(NN1C(=O)C=CC1=O)c1ccc(-n2c(-c3ccccc3)nc3c(Br)cc(Br)cc3c2=O)cc1	1	validation set 2
1211	6,8-dibromo-4(3H)quinazolinone derivatives 14	O=C(NN1C(=O)c2ccccc2C1=O)c1ccc(-n2c(-c3ccccc3)nc3c(Br)cc(Br)cc3c2=O)cc1	1	validation set 2
1212	3-Amino-2-(4-chlorophenyl) quinazolin-4(3H)-one	Nn1c(-c2ccc(Cl)cc2)nc2ccccc2c1=O	1	validation set 2
1213	carbazole derivatives 2B	c1ccc2c(c1)c1ccccc1n2CCCCn1ccnc1	1	validation set 2
1214	carbazole derivatives 2C	c1ccc2c(c1)c1ccccc1n2CCCCCCn1ccnc1	1	validation set 2
1215	carbazole derivatives 3B	c1ccc2c(c1)c1ccccc1n2CCCCn1cncn1	1	validation set 2
1216	carbazole derivatives 3C	c1ccc2c(c1)c1ccccc1n2CCCCCCn1cncn1	1	validation set 2
1217	thiazole ring 4c	COc1ccc(-c2csc(NN=Cc3ccccc3O)n2)cc1	1	validation set 2
1218	thiazole ring 5a	COc1ccc(-c2csc(NN=C3CCCCC3)n2)cc1	1	validation set 2
1219	thiazole ring 5b	Brc1ccc(-c2csc(NN=C3CCCCC3)n2)cc1	1	validation set 2
1220	thiazole ring 6a	COc1ccc(-c2csc(NN=C3CCCC3)n2)cc1	1	validation set 2
1221	thiazole ring 6b	Brc1ccc(-c2csc(NN=C3CCCC3)n2)cc1	1	validation set 2
1222	4-aryl-5-isopropoxycarbonyl-6-methyl-3,4-dihydropyrimidinones 4c	CC1=C(C(=O)OC(C)C)C(c2ccccc2Cl)NC(=O)N1	1	validation set 2
1223	4-aryl-5-isopropoxycarbonyl-6-methyl-3,4-dihydropyrimidinones 4g	CC1=C(C(=O)OC(C)C)C(c2ccc(F)cc2)NC(=O)N1	1	validation set 2
1224	2-styryl benzimidazoles 5	O=[N+]([O-])c1ccc2nc(/C=C/c3ccc(Cl)cc3Cl)[nH]c2c1	1	validation set 2
1225	2-styryl benzimidazoles 9	Cc1ccc(/C=C/c2nc3ccc(Br)cc3[nH]2)cc1	1	validation set 2
1226	2-styryl benzimidazoles 11	Clc1ccc(/C=C/c2nc3ccc(Br)cc3[nH]2)cc1Cl	1	validation set 2
1227	hetero-1,4-naphthoquinones 3b	O=C1C(Cl)=C(Nc2ccc(O)cc2)C(=O)c2ccccc21	1	validation set 2
1228	Azole antimicrobial pharmacophore-based tetrazoles 23	S=c1[nH]nc(COC(Cn2nnnc2Cc2ccccc2)c2ccc(Cl)cc2)n1-c1ccc(Cl)cc1	1	validation set 2
1229	coruscanone A analogues 40	COC(/C=C/c1ccc(Cl)cc1)=C1\C(=O)C=C(C)C1=O	1	validation set 2
1230	coruscanone A analogues 43	CO/C(=C1\C(=O)C=C(C)C1=O)c1ccccc1	1	validation set 2
1231	coruscanone A analogues 45	COC(/C=C/c1ccc(O)cc1)=C1\C(=O)C=C(C)C1=O	1	validation set 2
1232	coruscanone A analogues 46	COC(/C=C/c1ccc(OC)cc1)=C1\C(=O)C=C(C)C1=O	1	validation set 2
1233	coruscanone A analogues 49	CC(=O)OC(/C=C/c1ccccc1)=C1\C(=O)C=C(C)C1=O	1	validation set 2
1234	Cinnamosmolide	CC(=O)O[C@@H]1C=C2C(=O)OC[C@]2(O)[C@@]2(C)CCCC(C)(C)[C@H]12	1	validation set 2
1235	conformationally restricted triazole derivatives 12D	CN(CC(O)(Cn1cncn1)c1ccc(F)cc1F)C1CCN(Cc2ccccc2Cl)CC1	1	validation set 2
1236	conformationally restricted triazole derivatives 12E	CN(CC(O)(Cn1cncn1)c1ccc(F)cc1F)C1CCN(Cc2ccc(Cl)cc2Cl)CC1	1	validation set 2
1237	conformationally restricted triazole derivatives 12F	CN(CC(O)(Cn1cncn1)c1ccc(F)cc1F)C1CCN(Cc2ccc(Cl)c(Cl)c2)CC1	1	validation set 2
1238	conformationally restricted triazole derivatives 12G	CN(CC(O)(Cn1cncn1)c1ccc(F)cc1F)C1CCN(Cc2cccc(Cl)c2)CC1	1	validation set 2
1239	conformationally restricted triazole derivatives 12H	CN(CC(O)(Cn1cncn1)c1ccc(F)cc1F)C1CCN(Cc2ccc(C#N)cc2)CC1	1	validation set 2
1240	conformationally restricted triazole derivatives 12I	CN(CC(O)(Cn1cncn1)c1ccc(F)cc1F)C1CCN(Cc2cccc(Br)c2)CC1	1	validation set 2
1241	conformationally restricted triazole derivatives 12J	CN(CC(O)(Cn1cncn1)c1ccc(F)cc1F)C1CCN(Cc2ccccc2F)CC1	1	validation set 2
1242	conformationally restricted triazole derivatives 12K	CN(CC(O)(Cn1cncn1)c1ccc(F)cc1F)C1CCN(Cc2ccc(F)cc2)CC1	1	validation set 2
1243	conformationally restricted triazole derivatives 12L	COc1cccc(CN2CCC(N(C)CC(O)(Cn3cncn3)c3ccc(F)cc3F)CC2)c1	1	validation set 2
1244	conformationally restricted triazole derivatives 12M	Cc1ccccc1CN1CCC(N(C)CC(O)(Cn2cncn2)c2ccc(F)cc2F)CC1	1	validation set 2
1245	conformationally restricted triazole derivatives 12N	CC(C)c1ccc(CN2CCC(N(C)CC(O)(Cn3cncn3)c3ccc(F)cc3F)CC2)cc1	1	validation set 2
1246	benzothiazole class 6D	Cc1ccccc1-c1nn2c(Nc3nc4ccc(Cl)cc4s3)nnc2s1	1	validation set 2
1247	benzothiazole class 8	Sc1nnc(Nc2nc3ccc(Cl)cc3s2)o1	1	validation set 2
1248	2-(2,4-difluorophenyl)-1-[(1H-indol-3-ylmethyl)methylamino]-3-(1H-1,2,4-triazol-1-yl)propan-2-ols 5C	CN(Cc1cn(C(=O)OC(C)(C)C)c2cc(F)ccc12)CC(O)(Cn1cncn1)c1ccc(F)cc1F	1	validation set 2
1249	2-(2,4-difluorophenyl)-1-[(1H-indol-3-ylmethyl)methylamino]-3-(1H-1,2,4-triazol-1-yl)propan-2-ols 6B	CN(Cc1c[nH]c2ccccc12)CC(O)(Cn1cncn1)c1ccc(F)cc1F	1	validation set 2
1250	2-(2,4-difluorophenyl)-1-[(1H-indol-3-ylmethyl)methylamino]-3-(1H-1,2,4-triazol-1-yl)propan-2-ols 6C	CN(Cc1c[nH]c2cc(F)ccc12)CC(O)(Cn1cncn1)c1ccc(F)cc1F	1	validation set 2
1251	triazolylmercaptomethyl-1,3,4-thiadiazole analogs 6	C/C=C/NC(=S)NNC(=O)CSc1nnc(-c2ccco2)n1-c1ccc(Br)cc1	1	validation set 2
1252	triazolylmercaptomethyl-1,3,4-thiadiazole analogs 7	CCCCNC(=S)NNC(=O)CSc1nnc(-c2ccco2)n1-c1ccc(Br)cc1	1	validation set 2
1253	triazolylmercaptomethyl-1,3,4-thiadiazole analogs 9	O=C(CSc1nnc(-c2ccco2)n1-c1ccc(Br)cc1)NNC(=S)Nc1ccc(Br)cc1	1	validation set 2
1254	triazolylmercaptomethyl-1,3,4-thiadiazole analogs 11	O=C(CSc1nnc(-c2ccco2)n1-c1ccc(Br)cc1)NNC(=S)Nc1ccc(F)cc1	1	validation set 2
1255	triazolylmercaptomethyl-1,3,4-thiadiazole analogs 14	CCCCNc1nnc(CSc2nnc(-c3ccco3)n2-c2ccc(Br)cc2)s1	1	validation set 2
1256	triazolylmercaptomethyl-1,3,4-thiadiazole analogs 16	Fc1ccc(Nc2nnc(CSc3nnc(-c4ccco4)n3-c3ccc(Br)cc3)s2)cc1	1	validation set 2
1257	novel antifungal azoles 8A	Cc1ccc(OCCCCN(C)CC(O)(Cn2cncn2)c2ccc(F)cc2F)cc1	1	validation set 2
1258	novel antifungal azoles 8B	Cc1ccccc1OCCCCN(C)CC(O)(Cn1cncn1)c1ccc(F)cc1F	1	validation set 2
1259	novel antifungal azoles 8C	CN(CCCCOc1ccc(Cl)cc1)CC(O)(Cn1cncn1)c1ccc(F)cc1F	1	validation set 2
1260	novel antifungal azoles 8D	CN(CCCCOc1ccccc1Cl)CC(O)(Cn1cncn1)c1ccc(F)cc1F	1	validation set 2
1261	novel antifungal azoles 8E	CN(CCCCOc1ccc(C(C)(C)C)cc1)CC(O)(Cn1cncn1)c1ccc(F)cc1F	1	validation set 2
1262	novel antifungal azoles 8F	Cc1cccc(OCCCCN(C)CC(O)(Cn2cncn2)c2ccc(F)cc2F)c1	1	validation set 2
1263	novel antifungal azoles 8G	CN(CCCCOc1ccc(F)cc1)CC(O)(Cn1cncn1)c1ccc(F)cc1F	1	validation set 2
1264	novel antifungal azoles 8H	COc1ccc(OCCCCN(C)CC(O)(Cn2cncn2)c2ccc(F)cc2F)cc1	1	validation set 2
1265	novel antifungal azoles 8I	CN(CCCCOc1ccc(Br)cc1)CC(O)(Cn1cncn1)c1ccc(F)cc1F	1	validation set 2
1266	novel antifungal azoles 8J	CN(CCCCOc1cccc(Br)c1)CC(O)(Cn1cncn1)c1ccc(F)cc1F	1	validation set 2
1267	novel antifungal azoles 8K	CN(CCCCOc1ccccc1Br)CC(O)(Cn1cncn1)c1ccc(F)cc1F	1	validation set 2
1268	novel antifungal azoles 8L	CN(CCCCOc1ccc(OCc2ccccc2)cc1)CC(O)(Cn1cncn1)c1ccc(F)cc1F	1	validation set 2
1269	novel antifungal azoles 8M	CN(CCCCOc1ccc(OC(F)(F)F)cc1)CC(O)(Cn1cncn1)c1ccc(F)cc1F	1	validation set 2
1270	novel antifungal azoles 8N	CN(CCCCOc1ccc([N+](=O)[O-])cc1)CC(O)(Cn1cncn1)c1ccc(F)cc1F	1	validation set 2
1271	novel antifungal azoles 8O	CN(CCCCOc1cccc([N+](=O)[O-])c1)CC(O)(Cn1cncn1)c1ccc(F)cc1F	1	validation set 2
1272	novel antifungal azoles 8P	CN(CCCCOc1ccccc1[N+](=O)[O-])CC(O)(Cn1cncn1)c1ccc(F)cc1F	1	validation set 2
1273	novel antifungal azoles 9A	CN(CCCCOc1ccc(N)cc1)CC(O)(Cn1cncn1)c1ccc(F)cc1F	1	validation set 2
1274	novel antifungal azoles 9B	CN(CCCCOc1cccc(N)c1)CC(O)(Cn1cncn1)c1ccc(F)cc1F	1	validation set 2
1275	novel antifungal azoles 9C	CN(CCCCOc1ccccc1N)CC(O)(Cn1cncn1)c1ccc(F)cc1F	1	validation set 2
1276	new substituted purine derivatives 8	CCNc1nc2c(N)ncnc2n1C1CCCC1	1	validation set 2
1277	new substituted purine derivatives 17	CC(C)NCCNc1ncnc2c1ncn2Cc1ccc(F)cc1	1	validation set 2
1278	new substituted purine derivatives 20	CC(C)NCCNc1ncnc2c1ncn2C1CCCC1	1	validation set 2
1279	new substituted purine derivatives 21	c1ccc(NCCNc2ncnc3c2ncn3C2CCCC2)cc1	1	validation set 2
1280	new substituted purine derivatives 23	Clc1ccc(CNc2ncnc3c2ncn3C2CCCC2)c(Cl)c1	1	validation set 2
1281	new substituted purine derivatives 24	Fc1ccc(CNc2ncnc3c2ncn3C2CCCC2)cc1	1	validation set 2
1282	new substituted purine derivatives 25	Fc1ccc(CNc2ncnc3c2ncn3C2CCCC2)c(F)c1	1	validation set 2
1283	new substituted purine derivatives 27	COc1ccc(CNc2ncnc3c2ncn3C2CCCC2)c(OC)c1	1	validation set 2
1284	new substituted purine derivatives 28	CN1CCN(Nc2ncnc3c2ncn3C2CCCC2)CC1	1	validation set 2
1285	1,2,3-triazole containing fluconazole analogues 12	CCCCCCCCn1cc(CC(O)(Cn2cncn2)c2ccc(F)cc2F)nn1	1	validation set 2
1286	1,2,3-triazole containing fluconazole analogues 13	OC(Cn1cncn1)(Cn1ccnn1)c1ccc(F)cc1F	1	validation set 2
1287	indole-3-aldehyde hydrazide/hydrazone derivatives 1B	Brc1ccc(N/N=C/c2c[nH]c3ccccc23)cc1	1	validation set 2
1288	indole-3-aldehyde hydrazide/hydrazone derivatives 1C	Fc1ccc(N/N=C/c2c[nH]c3ccccc23)cc1	1	validation set 2
1289	indole-3-aldehyde hydrazide/hydrazone derivatives 1D	Clc1ccc(N/N=C/c2c[nH]c3ccccc23)cc1	1	validation set 2
1290	indole-3-aldehyde hydrazide/hydrazone derivatives 1E	Clc1ccc(N/N=C/c2c[nH]c3ccccc23)cc1Cl	1	validation set 2
1291	indole-3-aldehyde hydrazide/hydrazone derivatives 1F	Brc1ccc2[nH]cc(/C=N/Nc3ccccc3)c2c1	1	validation set 2
1292	indole-3-aldehyde hydrazide/hydrazone derivatives 1G	Brc1ccc(N/N=C/c2c[nH]c3ccc(Br)cc23)cc1	1	validation set 2
1293	indole-3-aldehyde hydrazide/hydrazone derivatives 1H	Fc1ccc(N/N=C/c2c[nH]c3ccc(Br)cc23)cc1	1	validation set 2
1294	indole-3-aldehyde hydrazide/hydrazone derivatives 1I	Clc1ccc(N/N=C/c2c[nH]c3ccc(Br)cc23)cc1	1	validation set 2
1295	indole-3-aldehyde hydrazide/hydrazone derivatives 1J	Clc1ccc(N/N=C/c2c[nH]c3ccc(Br)cc23)cc1Cl	1	validation set 2
1296	benzimidazole derivatives 12	Clc1cc2nc(Br)n(C3CCCC3)c2cc1Cl	1	validation set 2
1297	benzimidazole derivatives 13	Nc1nc2cc(Cl)c(Cl)cc2n1C1CCCC1	1	validation set 2
1298	benzimidazole derivatives 21	CCOc1cc2c(cc1Cl)nc(-c1ccc(OC(C)=O)cc1)n2C1CCCC1	1	validation set 2
1299	benzimidazole derivatives 22	COc1ccc(-c2nc3cc(Cl)c(Cl)cc3n2C2CCCC2)cc1	1	validation set 2
1300	benzimidazole derivatives 23	CC(=O)Oc1ccc(-c2nc3cc(Cl)c(Cl)cc3n2C2CCCC2)cc1	1	validation set 2
1301	benzimidazole derivatives 24	Fc1ccc(-c2nc3cc(Cl)c(Cl)cc3[nH]2)cc1	1	validation set 2
1302	benzimidazole derivatives 25	Clc1ccc(-c2nc3cc(Cl)c(Cl)cc3[nH]2)cc1	1	validation set 2
1303	benzimidazole derivatives 27	Clc1cc2nc(-c3ccc4ccccc4c3)[nH]c2cc1Cl	1	validation set 2
1304	benzimidazole derivatives 28	Fc1ccc(-c2nc3cc(Cl)c(Cl)cc3n2C2CCCC2)cc1	1	validation set 2
1305	benzimidazole derivatives 29	Clc1ccc(-c2nc3cc(Cl)c(Cl)cc3n2C2CCCC2)cc1	1	validation set 2
1306	benzimidazole derivatives 30	CC(C)(C)c1ccc(-c2nc3cc(Cl)c(Cl)cc3n2C2CCCC2)cc1	1	validation set 2
1307	benzimidazole derivatives 31	Clc1cc2nc(-c3ccc4ccccc4c3)n(C3CCCC3)c2cc1Cl	1	validation set 2
1308	benzimidazole derivatives 32	Fc1ccc(-c2nc3cc(Cl)ccc3n2C2CCCC2)cc1	1	validation set 2
1309	benzimidazole derivatives 33	Clc1ccc(-c2nc3cc(Cl)ccc3n2C2CCCC2)cc1	1	validation set 2
1310	benzimidazole derivatives 34	COc1ccc(-c2nc3cc(Cl)ccc3n2C2CCCC2)cc1	1	validation set 2
1311	benzimidazole derivatives 35	Clc1ccc2c(c1)nc(-c1ccc(OCc3ccccc3)cc1)n2C1CCCC1	1	validation set 2
1312	benzimidazole derivatives 38	CC(C)(C)c1ccc(-c2nc3cc(Cl)ccc3n2C2CCCC2)cc1	1	validation set 2
1313	benzimidazole derivatives 39	N#Cc1ccc(-c2nc3cc(Cl)ccc3n2C2CCCC2)cc1	1	validation set 2
1314	benzimidazole derivatives 40	CN(C)c1ccc(-c2nc3cc(Cl)ccc3n2C2CCCC2)cc1	1	validation set 2
1315	benzimidazole derivatives 41	Clc1ccc2c(c1)nc(-c1ccc3ccccc3c1)n2C1CCCC1	1	validation set 2
1316	hydrazone derivatives 1B	COc1ccc(-c2csc(NN=C(Cc3ccccc3)Cc3ccccc3)n2)cc1	1	validation set 2
1317	novel quinazolinones 4c	O=c1c2ccccc2n2c(-c3ccccc3Cl)nnc2n1-c1ccccc1	1	validation set 2
1318	novel quinazolinones 4e	Cc1ccc(-n2c(=O)c3ccccc3n3c(-c4ccccc4C)nnc23)cc1	1	validation set 2
1319	novel quinazolinones 4f	Cc1ccc(-n2c(=O)c3ccccc3n3c(-c4ccccc4Cl)nnc23)cc1	1	validation set 2
1320	novel quinazolinones 4g	COc1ccc(-n2c(=O)c3ccccc3n3c(-c4ccccc4)nnc23)cc1	1	validation set 2
1321	novel quinazolinones 4h	COc1ccc(-n2c(=O)c3ccccc3n3c(-c4ccccc4C)nnc23)cc1	1	validation set 2
1322	novel quinazolinones 4i	COc1ccc(-n2c(=O)c3ccccc3n3c(-c4ccccc4Cl)nnc23)cc1	1	validation set 2
1323	novel quinazolinones 4j	O=c1c2ccccc2n2c(-c3ccccc3)nnc2n1-c1ccc(Cl)cc1	1	validation set 2
1324	novel quinazolinones 4k	Cc1ccccc1-c1nnc2n(-c3ccc(Cl)cc3)c(=O)c3ccccc3n12	1	validation set 2
1325	novel quinazolinones 4l	O=c1c2ccccc2n2c(-c3ccccc3Cl)nnc2n1-c1ccc(Cl)cc1	1	validation set 2
1326	novel quinazolinones 6c	COc1ccc(N2C(=S)NN=C3N(c4ccccc4)C(=O)c4ccccc4N32)cc1	1	validation set 2
1327	novel quinazolinones 6d	Cc1ccc(N2C(=O)c3ccccc3N3C2=NNC(=S)N3c2ccccc2)cc1	1	validation set 2
1328	novel quinazolinones 6e	Cc1ccc(N2C(=O)c3ccccc3N3C2=NNC(=S)N3c2ccc(C)cc2)cc1	1	validation set 2
1329	novel quinazolinones 8b	Cc1ccc(-n2c(=O)c3ccccc3n3c4nc5ccccc5c-4nnc23)cc1	1	validation set 2
1330	novel quinazolinones 8c	COc1ccc(-n2c(=O)c3ccccc3n3c4nc5ccccc5c-4nnc23)cc1	1	validation set 2
1331	novel quinazolinones 8d	O=c1c2ccccc2n2c3nc4ccccc4c-3nnc2n1-c1ccc(Cl)cc1	1	validation set 2
1332	1-(3,5-diaryl-4,5-dihydro-1H-pyrazol-4-yl)-1H-imidazole derivatives 1b	Brc1ccc(C2=NNC(c3ccc(Br)cc3)C2n2ccnc2)cc1	1	validation set 2
1333	1-(3,5-diaryl-4,5-dihydro-1H-pyrazol-4-yl)-1H-imidazole derivatives 1c	Clc1ccc(C2=NNC(c3ccc(Cl)cc3)C2n2ccnc2)cc1	1	validation set 2
1334	1-(3,5-diaryl-4,5-dihydro-1H-pyrazol-4-yl)-1H-imidazole derivatives 1e	Cc1ccc(C2=NNC(c3ccc(C)cc3)C2n2ccnc2)cc1	1	validation set 2
1335	1-(3,5-diaryl-4,5-dihydro-1H-pyrazol-4-yl)-1H-imidazole derivatives 1f	Cc1ccc(C2=NNC(c3ccc(C)cc3)C2n2ccnc2)cc1	1	validation set 2
1336	1-(3,5-diaryl-4,5-dihydro-1H-pyrazol-4-yl)-1H-imidazole derivatives 1g	CN1N=C(c2ccccc2)C(n2ccnc2)C1c1ccccc1	1	validation set 2
1337	1-(3,5-diaryl-4,5-dihydro-1H-pyrazol-4-yl)-1H-imidazole derivatives 1h	CN1N=C(c2ccc(Br)cc2)C(n2ccnc2)C1c1ccc(Br)cc1	1	validation set 2
1338	1-(3,5-diaryl-4,5-dihydro-1H-pyrazol-4-yl)-1H-imidazole derivatives 1j	CN1N=C(c2ccc(Cl)cc2)C(n2ccnc2)C1c1ccc(Cl)cc1	1	validation set 2
1339	1-(3,5-diaryl-4,5-dihydro-1H-pyrazol-4-yl)-1H-imidazole derivatives 1k	Brc1ccc(C2=NN(c3ccccc3)C(c3ccc(Br)cc3)C2n2ccnc2)cc1	1	validation set 2
1340	1-(3,5-diaryl-4,5-dihydro-1H-pyrazol-4-yl)-1H-imidazole derivatives 1l	Cc1ccc(C2=NN(C)C(c3ccc(C)cc3)C2n2ccnc2)cc1	1	validation set 2
1341	1-(3,5-diaryl-4,5-dihydro-1H-pyrazol-4-yl)-1H-imidazole derivatives 1m	c1ccc(C2=NN(c3ccccc3)C(c3ccccc3)C2n2ccnc2)cc1	1	validation set 2
1342	1-(3,5-diaryl-4,5-dihydro-1H-pyrazol-4-yl)-1H-imidazole derivatives 1o	Brc1ccc(C2=NN(c3ccccc3)C(c3ccc(Br)cc3)C2n2ccnc2)cc1	1	validation set 2
1343	1-(3,5-diaryl-4,5-dihydro-1H-pyrazol-4-yl)-1H-imidazole derivatives 1p	Clc1ccc(C2=NN(c3ccccc3)C(c3ccc(Cl)cc3)C2n2ccnc2)cc1	1	validation set 2
1344	1-(3,5-diaryl-4,5-dihydro-1H-pyrazol-4-yl)-1H-imidazole derivatives 1q	Cc1ccc(C2=NN(c3ccccc3)C(c3ccc(C)cc3)C2n2ccnc2)cc1	1	validation set 2
1345	1-(3,5-diaryl-4,5-dihydro-1H-pyrazol-4-yl)-1H-imidazole derivatives 1r	Fc1ccc(N2N=C(c3ccc(Cl)cc3)C(n3ccnc3)C2c2ccc(Cl)cc2)cc1	1	validation set 2
1346	new benzoxazoles 3D	CCS(=O)(=O)c1ccc2oc(-c3ccc(Cl)cc3)nc2c1	1	validation set 2
1347	new benzoxazoles 3E	CCS(=O)(=O)c1ccc2oc(-c3ccc(C(C)(C)C)cc3)nc2c1	1	validation set 2
1348	new benzoxazoles 3G	CCS(=O)(=O)c1ccc2oc(-c3ccc(Br)cc3)nc2c1	1	validation set 2
1349	new benzoxazoles 3L	CCS(=O)(=O)c1ccc2oc(-c3ccccc3Cl)nc2c1	1	validation set 2
1350	new benzoxazoles 3M	CCS(=O)(=O)c1ccc2oc(-c3cccc(C)c3C)nc2c1	1	validation set 2
1351	new benzoxazoles 3Q	CCS(=O)(=O)c1ccc2oc(Cc3ccc(F)cc3)nc2c1	1	validation set 2
1352	new benzoxazoles 3R	CCS(=O)(=O)c1ccc2oc(Cc3ccc(Cl)cc3)nc2c1	1	validation set 2
1353	dibenzofuran bis(bibenzyl)s 3	Oc1ccc2c(c1)CCc1ccc(cc1)Oc1cc(ccc1O)CCc1cccc(c1)O2	1	validation set 2
1354	dibenzofuran bis(bibenzyl)s 9	Oc1ccc2c(c1)CCc1ccc(O)c(c1)Oc1ccc(cc1)CCc1cccc(O)c1-2	1	validation set 2
1355	dibenzofuran bis(bibenzyl)s 10	Oc1cc2ccc1Oc1cccc(c1)CCc1ccc(cc1)Oc1cc(ccc1O)CC2	1	validation set 2
1356	thiazolyl and thiadiazolyl derivatives 6B	CC(=O)N(C1=NN(C(C)=O)C(c2cn(-c3ccc(S(=O)(=O)/N=C/N(C)C)cc3)nc2-c2ccccc2)S1)c1ccc(C)cc1	1	validation set 2
1357	thiazolyl and thiadiazolyl derivatives 6C	CC(=O)N(C1=NN(C(C)=O)C(c2cn(-c3ccc(S(=O)(=O)/N=C/N(C)C)cc3)nc2-c2ccccc2)S1)c1ccc(Cl)cc1	1	validation set 2
1358	substituted isoxazolecarbaldehydes 3C	O=Cc1cc(-c2ccccc2Cl)on1	1	validation set 2
1359	substituted isoxazolecarbaldehydes 3F	O=Cc1cc(-c2ccc(Cl)cc2Cl)on1	1	validation set 2
1360	N-substituted derivatives 1B	Cn1cc(-c2ccc(Cl)cc2)c(C(c2ccccc2)n2ccnc2)c1	1	validation set 2
1361	N-substituted derivatives 1C	CCn1cc(-c2ccc(Cl)cc2)c(C(c2ccccc2)n2ccnc2)c1	1	validation set 2
1362	N-substituted derivatives 1D	CCCn1cc(-c2ccc(Cl)cc2)c(C(c2ccccc2)n2ccnc2)c1	1	validation set 2
1363	N-substituted derivatives 1F	C=Cn1cc(-c2ccc(Cl)cc2)c(C(c2ccccc2)n2ccnc2)c1	1	validation set 2
1364	N-substituted derivatives 1G	C=CCn1cc(-c2ccc(Cl)cc2)c(C(c2ccccc2)n2ccnc2)c1	1	validation set 2
1365	N-substituted derivatives 2B	Cn1cc(-c2ccc(Cl)cc2Cl)c(C(c2ccccc2)n2ccnc2)c1	1	validation set 2
1366	N-substituted derivatives 2C	CCn1cc(-c2ccc(Cl)cc2Cl)c(C(c2ccccc2)n2ccnc2)c1	1	validation set 2
1367	N-substituted derivatives 3A	Clc1ccc(-c2c[nH]cc2C(c2ccc(Cl)cc2Cl)n2ccnc2)cc1	1	validation set 2
1368	N-substituted derivatives 3B	Cn1cc(-c2ccc(Cl)cc2)c(C(c2ccc(Cl)cc2Cl)n2ccnc2)c1	1	validation set 2
1369	N-substituted derivatives 3C	CCn1cc(-c2ccc(Cl)cc2)c(C(c2ccc(Cl)cc2Cl)n2ccnc2)c1	1	validation set 2
1370	N-substituted derivatives 3D	CCCn1cc(-c2ccc(Cl)cc2)c(C(c2ccc(Cl)cc2Cl)n2ccnc2)c1	1	validation set 2
1371	N-substituted derivatives 3E	C=CCn1cc(-c2ccc(Cl)cc2)c(C(c2ccc(Cl)cc2Cl)n2ccnc2)c1	1	validation set 2
1372	N-substituted derivatives 4B	Cn1cc(-c2ccccc2Cl)c(C(c2ccc(Cl)cc2Cl)n2ccnc2)c1	1	validation set 2
1373	N-substituted derivatives 5B	Cn1cc(-c2ccc(Cl)cc2Cl)c(C(c2ccc(Cl)cc2Cl)n2ccnc2)c1	1	validation set 2
1374	N-substituted derivatives 5C	CCn1cc(-c2ccc(Cl)cc2Cl)c(C(c2ccc(Cl)cc2Cl)n2ccnc2)c1	1	validation set 2
1375	N-substituted derivatives 5E	C=CCn1cc(-c2ccc(Cl)cc2Cl)c(C(c2ccc(Cl)cc2Cl)n2ccnc2)c1	1	validation set 2
1376	N-substituted derivatives 6B	Cc1ccc(C(c2cn(C)cc2-c2ccc(Cl)c(Cl)c2)n2ccnc2)cc1	1	validation set 2
1377	N-substituted derivatives 6C	CCn1cc(-c2ccc(Cl)c(Cl)c2)c(C(c2ccc(C)cc2)n2ccnc2)c1	1	validation set 2
1378	N-substituted derivatives 8A	Clc1ccc(C(c2c[nH]cc2-c2cccc3ccccc23)n2ccnc2)c(Cl)c1	1	validation set 2
1379	N-substituted derivatives 8B	Cn1cc(-c2cccc3ccccc23)c(C(c2ccc(Cl)cc2Cl)n2ccnc2)c1	1	validation set 2
1380	N-substituted derivatives 8C	CCn1cc(-c2cccc3ccccc23)c(C(c2ccc(Cl)cc2Cl)n2ccnc2)c1	1	validation set 2
1381	imidazo(4,5-b)pyridinylethoxypiperidones 38	CC1C(=O)CC(c2ccc(Cl)cc2)N(OCCc2nc3cccnc3[nH]2)C1c1ccc(Cl)cc1	1	validation set 2
1382	imidazo(4,5-b)pyridinylethoxypiperidones 39	CC1C(=O)C(C)C(c2ccc(Cl)cc2)N(OCCc2nc3cccnc3[nH]2)C1c1ccc(Cl)cc1	1	validation set 2
1383	imidazo(4,5-b)pyridinylethoxypiperidones 40	COc1ccc(C2CC(=O)CC(c3ccc(OC)cc3)N2OCCc2nc3cccnc3[nH]2)cc1	1	validation set 2
1384	imidazo(4,5-b)pyridinylethoxypiperidones 41	COc1ccc(C2CC(=O)C(C)C(c3ccc(OC)cc3)N2OCCc2nc3cccnc3[nH]2)cc1	1	validation set 2
1385	imidazo(4,5-b)pyridinylethoxypiperidones 42	COc1ccc(C2C(C)C(=O)C(C)C(c3ccc(OC)cc3)N2OCCc2nc3cccnc3[nH]2)cc1	1	validation set 2
1386	thiazolidinediones 4B	O=C(CN1C(=O)S/C(=C\c2cccc(-c3cc(=O)c4ccccc4o3)c2)C1=O)c1ccc(Cl)cc1	1	validation set 2
1387	thiazolidinediones 4C	O=C(CN1C(=O)S/C(=C\c2cccc(-c3cc(=O)c4ccccc4o3)c2)C1=O)c1ccc(F)cc1	1	validation set 2
1388	thiazolidinediones 4D	COc1ccc(C(=O)CN2C(=O)S/C(=C\c3cccc(-c4cc(=O)c5ccccc5o4)c3)C2=O)cc1	1	validation set 2
1389	thiazolidinediones 4E	COc1ccc(OC)c(C(=O)CN2C(=O)S/C(=C\c3cccc(-c4cc(=O)c5ccccc5o4)c3)C2=O)c1	1	validation set 2
1390	thiazolidinediones 4G	O=C(CN1C(=O)S/C(=C\c2cccc(-c3cc(=O)c4ccccc4o3)c2)C1=O)c1cccc([N+](=O)[O-])c1	1	validation set 2
1391	benzo[b]thiophene series 3B	COc1cccc(Nc2ccc3c(C)c(C)sc3c2C)c1	1	validation set 2
1392	azetidinone derivatives 5F	C=C1C=C(COc2ccc(C3C(Cl)C(=O)N3c3ccc(C)cc3)cc2)c2cc(C)ccc2O1	1	validation set 2
1393	azetidinone derivatives 5H	C=C1C=C(COc2ccc(C3C(Cl)C(=O)N3c3ccc(C)cc3)cc2)c2cc(Cl)ccc2O1	1	validation set 2
1394	azetidinone derivatives 5M	C=C1C=C(COc2ccc(C3C(Cl)C(=O)N3c3ccc(OC)cc3)cc2)c2cc(Cl)ccc2O1	1	validation set 2
1395	phenyl]methanes 6C	COc1ccc(Cc2ccc(OC)c(C3SC4C(=NN(c5ccc(Cl)cc5)C4c4ccc(F)cc4)N3c3ccc(C)cc3)c2)cc1C1SC2C(=NN(c3ccc(Cl)cc3)C2c2ccc(F)cc2)N1c1ccc(C)cc1	1	validation set 2
1396	phenyl]methanes 6D	COc1ccc(Cc2ccc(OC)c(C3SC4C(=NN(Cc5ccccc5)C4c4ccc(F)cc4)N3c3ccc(C)cc3)c2)cc1C1SC2C(=NN(Cc3ccccc3)C2c2ccc(F)cc2)N1c1ccc(C)cc1	1	validation set 2
1397	phenyl]methanes 6E	COc1ccc(Cc2ccc(OC)c(C3SC4C(=NN(C(C)C)C4c4ccc(F)cc4)N3c3ccc(C)cc3)c2)cc1C1SC2C(=NN(C(C)C)C2c2ccc(F)cc2)N1c1ccc(C)cc1	1	validation set 2
1398	phenyl]methanes 6F	COc1ccc(Cc2ccc(OC)c(C3SC4C(=NN(C)C4c4ccc(F)cc4)N3c3ccc(C)cc3)c2)cc1C1SC2C(=NN(C)C2c2ccc(F)cc2)N1c1ccc(C)cc1	1	validation set 2
1399	phenyl]methanes 6G	COc1ccc(Cc2ccc(OC)c(C3SC4C(=NN(c5ccccc5)C4c4ccc(F)cc4)N3c3ccc(Cl)cc3)c2)cc1C1SC2C(=NN(c3ccccc3)C2c2ccc(F)cc2)N1c1ccc(Cl)cc1	1	validation set 2
1400	phenyl]methanes 6H	COc1ccc(N2N=C3C(SC(c4cc(Cc5ccc(OC)c(C6SC7C(=NN(c8ccc(OC)cc8)C7c7ccc(F)cc7)N6c6ccc(Cl)cc6)c5)ccc4OC)N3c3ccc(Cl)cc3)C2c2ccc(F)cc2)cc1	1	validation set 2
1401	phenyl]methanes 6I	COc1ccc(Cc2ccc(OC)c(C3SC4C(=NN(c5ccc(Cl)cc5)C4c4ccc(F)cc4)N3c3ccc(Cl)cc3)c2)cc1C1SC2C(=NN(c3ccc(Cl)cc3)C2c2ccc(F)cc2)N1c1ccc(Cl)cc1	1	validation set 2
1402	phenyl]methanes 6J	COc1ccc(Cc2ccc(OC)c(C3SC4C(=NN(Cc5ccccc5)C4c4ccc(F)cc4)N3c3ccc(Cl)cc3)c2)cc1C1SC2C(=NN(Cc3ccccc3)C2c2ccc(F)cc2)N1c1ccc(Cl)cc1	1	validation set 2
1403	phenyl]methanes 6K	COc1ccc(Cc2ccc(OC)c(C3SC4C(=NN(C(C)C)C4c4ccc(F)cc4)N3c3ccc(Cl)cc3)c2)cc1C1SC2C(=NN(C(C)C)C2c2ccc(F)cc2)N1c1ccc(Cl)cc1	1	validation set 2
1404	phenyl]methanes 6L	COc1ccc(Cc2ccc(OC)c(C3SC4C(=NN(C)C4c4ccc(F)cc4)N3c3ccc(Cl)cc3)c2)cc1C1SC2C(=NN(C)C2c2ccc(F)cc2)N1c1ccc(Cl)cc1	1	validation set 2
1405	phenyl]methanes 6M	COc1ccc(Cc2ccc(OC)c(C3SC4C(=NN(c5ccccc5)C4c4ccc(F)cc4)N3c3ccc([N+](=O)[O-])cc3)c2)cc1C1SC2C(=NN(c3ccccc3)C2c2ccc(F)cc2)N1c1ccc([N+](=O)[O-])cc1	1	validation set 2
1406	phenyl]methanes 6N	COc1ccc(N2N=C3C(SC(c4cc(Cc5ccc(OC)c(C6SC7C(=NN(c8cccc(OC)c8)C7c7ccc(F)cc7)N6c6ccc([N+](=O)[O-])cc6)c5)ccc4OC)N3c3ccc([N+](=O)[O-])cc3)C2c2ccc(F)cc2)cc1	1	validation set 2
1407	phenyl]methanes 6O	COc1ccc(Cc2ccc(OC)c(C3SC4C(=NN(c5ccc(Cl)cc5)C4c4ccc(F)cc4)N3c3ccc([N+](=O)[O-])cc3)c2)cc1C1SC2C(=NN(c3ccc(Cl)cc3)C2c2ccc(F)cc2)N1c1ccc([N+](=O)[O-])cc1	1	validation set 2
1408	phenyl]methanes 6P	COc1ccc(Cc2ccc(OC)c(C3SC4C(=NN(Cc5ccccc5)C4c4ccc(F)cc4)N3c3ccc([N+](=O)[O-])cc3)c2)cc1C1SC2C(=NN(Cc3ccccc3)C2c2ccc(F)cc2)N1c1ccc([N+](=O)[O-])cc1	1	validation set 2
1409	phenyl]methanes 6Q	COc1ccc(Cc2ccc(OC)c(C3SC4C(=NN(C(C)C)C4c4ccc(F)cc4)N3c3ccc([N+](=O)[O-])cc3)c2)cc1C1SC2C(=NN(C(C)C)C2c2ccc(F)cc2)N1c1ccc([N+](=O)[O-])cc1	1	validation set 2
1410	phenyl]methanes 6R	COc1ccc(Cc2ccc(OC)c(C3SC4C(=NN(C)C4c4ccc(F)cc4)N3c3ccc([N+](=O)[O-])cc3)c2)cc1C1SC2C(=NN(C)C2c2ccc(F)cc2)N1c1ccc([N+](=O)[O-])cc1	1	validation set 2
1411	1H/-imidazoles 5d	C#CCC(O)(Cn1ccnc1)c1ccc(Cl)cc1Cl	1	validation set 2
1412	1H/-imidazoles 6d	C#CCC(Cn1ccnc1)(N=[N+]=[N-])c1ccc(Cl)cc1Cl	1	validation set 2
1413	1H/-imidazoles 6e	[N-]=[N+]=NC(Cn1ccnc1)(c1ccccc1)c1ccc(Cl)cc1Cl	1	validation set 2
1414	1H/-imidazoles 5f	OC(Cc1ccccc1)(Cn1ccnc1)c1ccc(Cl)cc1Cl	1	validation set 2
1415	1H/-imidazoles 6f	[N-]=[N+]=NC(Cc1ccccc1)(Cn1ccnc1)c1ccc(Cl)cc1Cl	1	validation set 2
1416	propanamide derivatives 13	O=C(Nc1ccc(Cl)cc1)c1cc2ccccc2n1Cc1ccccc1	1	validation set 2
1417	propanamide derivatives 21	O=C(NCc1ccc(F)cc1F)c1cn(Cc2ccccc2)c2ccccc12	1	validation set 2
1418	propanamide derivatives 26	O=C(NCc1ccc(F)cc1F)c1cn(Cc2ccc(F)cc2)c2ccccc12	1	validation set 2
1419	biaryloxy-substituted triazoles 3	O=Cc1ccc(-c2ccc(OCC(O)(Cn3cncn3)c3ccc(F)cc3F)cc2)cc1	1	validation set 2
1420	biaryloxy-substituted triazoles 4A	CNCc1ccc(-c2ccc(OCC(O)(Cn3cncn3)c3ccc(F)cc3F)cc2)cc1	1	validation set 2
1421	biaryloxy-substituted triazoles 4B	CN(C)Cc1ccc(-c2ccc(OCC(O)(Cn3cncn3)c3ccc(F)cc3F)cc2)cc1	1	validation set 2
1422	biaryloxy-substituted triazoles 4C	CCNCc1ccc(-c2ccc(OCC(O)(Cn3cncn3)c3ccc(F)cc3F)cc2)cc1	1	validation set 2
1423	biaryloxy-substituted triazoles 4D	CC(C)NCc1ccc(-c2ccc(OCC(O)(Cn3cncn3)c3ccc(F)cc3F)cc2)cc1	1	validation set 2
1424	biaryloxy-substituted triazoles 4E	OCCNCc1ccc(-c2ccc(OCC(O)(Cn3cncn3)c3ccc(F)cc3F)cc2)cc1	1	validation set 2
1425	biaryloxy-substituted triazoles 4F	C[C@H]1COC[C@@H](C)N1Cc1ccc(-c2ccc(OCC(O)(Cn3cncn3)c3ccc(F)cc3F)cc2)cc1	1	validation set 2
1426	biaryloxy-substituted triazoles 5A	CN(Cc1ccc(-c2ccc(OCC(O)(Cn3cncn3)c3ccc(F)cc3F)cc2)cc1)c1ccccc1	1	validation set 2
1427	biaryloxy-substituted triazoles 5B	OC(COc1ccc(-c2ccc(CNc3cccc(Cl)c3)cc2)cc1)(Cn1cncn1)c1ccc(F)cc1F	1	validation set 2
1428	biaryloxy-substituted triazoles 5C	O=C(O)c1ccc(NCc2ccc(-c3ccc(OCC(O)(Cn4cncn4)c4ccc(F)cc4F)cc3)cc2)cc1	1	validation set 2
1429	biaryloxy-substituted triazoles 6A	OCc1ccc(-c2ccc(OCC(O)(Cn3cncn3)c3ccc(F)cc3F)cc2)cc1	1	validation set 2
1430	biaryloxy-substituted triazoles 6B	O/N=C/c1ccc(-c2ccc(OCC(O)(Cn3cncn3)c3ccc(F)cc3F)cc2)cc1	1	validation set 2
1431	biaryloxy-substituted triazoles 10	Nc1ccc(-c2ccc(OCC(O)(Cn3cncn3)c3ccc(F)cc3F)cc2)cn1	1	validation set 2
1432	biaryloxy-substituted triazoles 11A	OC(COc1ccc(-c2ccc(NCc3ccccc3)nc2)cc1)(Cn1cncn1)c1ccc(F)cc1F	1	validation set 2
1433	biaryloxy-substituted triazoles 11B	Oc1ccccc1CNc1ccc(-c2ccc(OCC(O)(Cn3cncn3)c3ccc(F)cc3F)cc2)cn1	1	validation set 2
1434	biaryloxy-substituted triazoles 11C	Oc1ccc(CNc2ccc(-c3ccc(OCC(O)(Cn4cncn4)c4ccc(F)cc4F)cc3)cn2)cc1	1	validation set 2
1435	biaryloxy-substituted triazoles 11D	OC(COc1ccc(-c2ccc(NCc3cccc(Cl)c3)nc2)cc1)(Cn1cncn1)c1ccc(F)cc1F	1	validation set 2
1436	biaryloxy-substituted triazoles 11E	CCNc1ccc(-c2ccc(OCC(O)(Cn3cncn3)c3ccc(F)cc3F)cc2)cn1	1	validation set 2
1437	biaryloxy-substituted triazoles 12A	O=C(Nc1ccc(-c2ccc(OCC(O)(Cn3cncn3)c3ccc(F)cc3F)cc2)cn1)c1ccc(CCl)cc1	1	validation set 2
1438	biaryloxy-substituted triazoles 12B	O=C(CCl)Nc1ccc(-c2ccc(OCC(O)(Cn3cncn3)c3ccc(F)cc3F)cc2)cn1	1	validation set 2
1439	biaryloxy-substituted triazoles 12C	Cc1ccc(C(=O)Nc2ccc(-c3ccc(OCC(O)(Cn4cncn4)c4ccc(F)cc4F)cc3)cn2)cc1	1	validation set 2
1440	biaryloxy-substituted triazoles 12D	Cc1cccc(C(=O)Nc2ccc(-c3ccc(OCC(O)(Cn4cncn4)c4ccc(F)cc4F)cc3)cn2)c1	1	validation set 2
1441	biaryloxy-substituted triazoles 12E	COc1ccc(C(=O)Nc2ccc(-c3ccc(OCC(O)(Cn4cncn4)c4ccc(F)cc4F)cc3)cn2)cc1	1	validation set 2
1442	biaryloxy-substituted triazoles 13A	CCN(CC)Cc1ccc(C(=O)Nc2ccc(-c3ccc(OCC(O)(Cn4cncn4)c4ccc(F)cc4F)cc3)cn2)cc1	1	validation set 2
1443	biaryloxy-substituted triazoles 13B	O=C(Nc1ccc(-c2ccc(OCC(O)(Cn3cncn3)c3ccc(F)cc3F)cc2)cn1)c1ccc(CN2CCCCC2)cc1	1	validation set 2
1444	biaryloxy-substituted triazoles 13C	C[C@H]1COC[C@@H](C)N1Cc1ccc(C(=O)Nc2ccc(-c3ccc(OCC(O)(Cn4cncn4)c4ccc(F)cc4F)cc3)cn2)cc1	1	validation set 2
1445	biaryloxy-substituted triazoles 14A	CNCC(=O)Nc1ccc(-c2ccc(OCC(O)(Cn3cncn3)c3ccc(F)cc3F)cc2)cn1	1	validation set 2
1446	biaryloxy-substituted triazoles 14B	O=C(CN1CCCCC1)Nc1ccc(-c2ccc(OCC(O)(Cn3cncn3)c3ccc(F)cc3F)cc2)cn1	1	validation set 2
1447	biaryloxy-substituted triazoles 14C	O=C(CN1CCNCC1)Nc1ccc(-c2ccc(OCC(O)(Cn3cncn3)c3ccc(F)cc3F)cc2)cn1	1	validation set 2
1448	dihydrobenzo[g]quinoxaline-5,10-diones 3B	CCOC(=O)C(C)NC1=C(Cl)C(=O)c2ccccc2C1=O	1	validation set 2
1449	formylated acylphloroglucinols 29	CCC(=O)c1c(O)c(C)c(O)c(C=O)c1O	1	validation set 2
1450	formylated acylphloroglucinols 30	CC(=O)c1c(O)c(C)c(O)c(C=O)c1O	1	validation set 2
1451	formylated acylphloroglucinols 34	C/C(=C/O)C(=O)c1c(O)cc(O)c(C=O)c1O	1	validation set 2
1452	formylated acylphloroglucinols 3	CC(C)CC(=O)c1c(O)c(C=O)c(O)c(C=O)c1O	1	validation set 2
1453	New azoles 8A	OC(CN1CCN(CCCOc2ccccc2)CC1)(Cn1cncn1)c1ccc(F)cc1F	1	validation set 2
1454	New azoles 8B	OC(CN1CCN(CCCCOc2ccccc2)CC1)(Cn1cncn1)c1ccc(F)cc1F	1	validation set 2
1455	New azoles 8C	OC(CN1CCN(CCCCCOc2ccccc2)CC1)(Cn1cncn1)c1ccc(F)cc1F	1	validation set 2
1456	New azoles 12A	Cc1ccc(OCCCN2CCN(CC(O)(Cn3cncn3)c3ccc(F)cc3F)CC2)cc1	1	validation set 2
1457	New azoles 12B	Cc1cccc(OCCCN2CCN(CC(O)(Cn3cncn3)c3ccc(F)cc3F)CC2)c1	1	validation set 2
1458	New azoles 12C	Cc1ccccc1OCCCN1CCN(CC(O)(Cn2cncn2)c2ccc(F)cc2F)CC1	1	validation set 2
1459	New azoles 12D	OC(CN1CCN(CCCOc2cccc(Br)c2)CC1)(Cn1cncn1)c1ccc(F)cc1F	1	validation set 2
1460	New azoles 12E	OC(CN1CCN(CCCOc2ccc(F)cc2)CC1)(Cn1cncn1)c1ccc(F)cc1F	1	validation set 2
1461	New azoles 12F	OC(CN1CCN(CCCOc2ccccc2Cl)CC1)(Cn1cncn1)c1ccc(F)cc1F	1	validation set 2
1462	New azoles 12G	OC(CN1CCN(CCCOc2ccc(Br)cc2)CC1)(Cn1cncn1)c1ccc(F)cc1F	1	validation set 2
1463	New azoles 12H	O=[N+]([O-])c1ccc(OCCCN2CCN(CC(O)(Cn3cncn3)c3ccc(F)cc3F)CC2)cc1	1	validation set 2
1464	New azoles 12I	CC(C)(C)c1ccc(OCCCN2CCN(CC(O)(Cn3cncn3)c3ccc(F)cc3F)CC2)cc1	1	validation set 2
1465	New azoles 12J	OC(CN1CCN(CCCOc2ccc(Cl)cc2)CC1)(Cn1cncn1)c1ccc(F)cc1F	1	validation set 2
1466	New azoles 12K	OC(CN1CCN(CCCOc2ccccc2Br)CC1)(Cn1cncn1)c1ccc(F)cc1F	1	validation set 2
1467	New azoles 12L	OC(CN1CCN(CCCOc2ccc(OCc3ccccc3)cc2)CC1)(Cn1cncn1)c1ccc(F)cc1F	1	validation set 2
1468	New azoles 12M	O=[N+]([O-])c1ccccc1OCCCN1CCN(CC(O)(Cn2cncn2)c2ccc(F)cc2F)CC1	1	validation set 2
1469	New azoles 12N	O=[N+]([O-])c1cccc(OCCCN2CCN(CC(O)(Cn3cncn3)c3ccc(F)cc3F)CC2)c1	1	validation set 2
1470	New azoles 12O	Nc1ccc(OCCCN2CCN(CC(O)(Cn3cncn3)c3ccc(F)cc3F)CC2)cc1	1	validation set 2
1471	New azoles 12P	Nc1ccccc1OCCCN1CCN(CC(O)(Cn2cncn2)c2ccc(F)cc2F)CC1	1	validation set 2
1472	New azoles 12Q	Nc1cccc(OCCCN2CCN(CC(O)(Cn3cncn3)c3ccc(F)cc3F)CC2)c1	1	validation set 2
1473	New azoles 12R	O=C(Nc1ccc(OCCCN2CCN(CC(O)(Cn3cncn3)c3ccc(F)cc3F)CC2)cc1)c1ccccc1	1	validation set 2
1474	New azoles 12S	CC(=O)Nc1ccc(OCCCN2CCN(CC(O)(Cn3cncn3)c3ccc(F)cc3F)CC2)cc1	1	validation set 2
1475	helvolic acid	CC(=O)O[C@H]1C[C@@]2(C)[C@@H](CC[C@@H]3[C@]2(C)C(=O)[C@@H](OC(C)=O)[C@H]2[C@H](C)C(=O)C=C[C@@]23C)/C1=C(\CCC=C(C)C)C(=O)O	1	validation set 2
1476	hypocrellins B	COC1=C2c3c(OC)cc(O)c4c3C3=C5C(=C(OC)C(=O)C(C(O)=C1)C52)C(C(C)=O)=C(C)CC3=C(OC)C4=O	1	validation set 2
1477	Basiliskamide B	CC[C@@H](C)[C@H](O)[C@H](C)[C@@H](C/C=C/C=C\C(N)=O)OC(=O)/C=C/c1ccccc1	1	validation set 2
1478	trans-N-caffeoyltyramine	O=C(/C=C/c1ccc(O)c(O)c1)NCCc1ccc(O)cc1	1	validation set 2
1479	FR171456	C=C(CC[C@@H](C)[C@H]1CC[C@H]2[C@@]3(O)CC(=O)[C@H]4[C@](C)(C(=O)O)[C@@H](O)CC(=O)[C@@]45C[C@@]35[C@H](O)C[C@]12C)C(C)C	1	validation set 2
1480	FR173945	C=C(CCC(C)C1CCC2C3=CCC(C3)C(C)(C(=O)O)C(O)CC(=O)CCC(O)CC21C)C(C)C	1	validation set 2
1481	diarylpiperidin-4-ones 39	CC1C(=O)C(C)C(c2ccc(Cl)cc2)N(OCCc2nc3ccccc3o2)C1c1ccc(Cl)cc1	1	validation set 2
1482	diarylpiperidin-4-ones 42	COc1ccc(C2C(C)C(=O)C(C)C(c3ccc(OC)cc3)N2OCCc2nc3ccccc3o2)cc1	1	validation set 2
1483	multisubstituted benzazole derivatives 5d	O=[N+]([O-])c1ccc2nc(COc3ccccc3)oc2c1	1	validation set 2
1484	multisubstituted benzazole derivatives 5f	Clc1ccc(OCc2nc3ccccc3o2)cc1	1	validation set 2
1485	multisubstituted benzazole derivatives 5g	O=[N+]([O-])c1ccc2oc(COc3ccc(Cl)cc3)nc2c1	1	validation set 2
1486	multisubstituted benzazole derivatives 5h	O=[N+]([O-])c1ccc2nc(COc3ccc(Cl)cc3)oc2c1	1	validation set 2
1487	multisubstituted benzazole derivatives 5i	O=[N+]([O-])c1cc2oc(COc3ccc(Cl)cc3)nc2cc1Cl	1	validation set 2
1488	multisubstituted benzazole derivatives 5j	C=C(OC)c1ccc2oc(COc3ccc(Cl)cc3)nc2c1	1	validation set 2
1489	multisubstituted benzazole derivatives 5m	O=[N+]([O-])c1ccc2oc(CSc3ccccc3)nc2c1	1	validation set 2
1490	multisubstituted benzazole derivatives 5n	O=[N+]([O-])c1ccc2nc(CSc3ccccc3)oc2c1	1	validation set 2
1491	multisubstituted benzazole derivatives 5o	O=[N+]([O-])c1cc2oc(CSc3ccccc3)nc2cc1Cl	1	validation set 2
1492	multisubstituted benzazole derivatives 7f	Clc1ccc(OCc2nc3ccccc3[nH]2)cc1	1	validation set 2
1493	multisubstituted benzazole derivatives 7g	Clc1ccc(OCc2nc3cc(Cl)ccc3[nH]2)cc1	1	validation set 2
1494	multisubstituted benzazole derivatives 7h	Cc1ccc2[nH]c(COc3ccc(Cl)cc3)nc2c1	1	validation set 2
1495	multisubstituted benzazole derivatives 7i	COC(=O)c1ccc2[nH]c(COc3ccc(Cl)cc3)nc2c1	1	validation set 2
1496	multisubstituted benzazole derivatives 10c	O=[N+]([O-])c1cc2oc(COc3ccccc3)nc2cc1Cl	1	validation set 2
1497	multisubstituted benzazole derivatives 10d	Clc1ccc(OCc2nc3cc(Cl)ccc3o2)cc1	1	validation set 2
1498	multisubstituted benzazole derivatives 10g	Clc1ccc2oc(CSc3ccccc3)nc2c1	1	validation set 2
1499	multisubstituted benzazole derivatives 10h	Cc1ccc2oc(CSc3ccccc3)nc2c1	1	validation set 2
1500	multisubstituted benzazole derivatives 10i	Cc1ccc2nc(CSc3ccccc3)oc2c1	1	validation set 2
1501	multisubstituted benzazole derivatives 11b	Clc1ccc(OCc2nc3ncccc3o2)cc1	1	validation set 2
1502	multisubstituted benzazole derivatives 12a	Clc1ccc2[nH]c(CSc3ccccc3)nc2c1	1	validation set 2
1503	multisubstituted benzazole derivatives 12b	Cc1ccc2[nH]c(CSc3ccccc3)nc2c1	1	validation set 2
1504	5,7,4'-trimethoxyflavone	COc1ccc(-c2cc(=O)c3c(OC)cc(OC)cc3o2)cc1	1	validation set 2
1505	6-octadecynoic acid	CCCCCCCCCCCC#CCCCCC(=O)O	1	validation set 2
1506	hexahydrodibenzopyrans 4	C=C(C)[C@H]1CC[C@H](C)C[C@@H]1c1c(O)cc(/C=C/c2ccccc2O)cc1O	1	validation set 2
1507	piscatorin	COc1cc2cc3c(c(-c4ccc5c(c4)OCO5)c2cc1OC)C(=O)OC3O	1	validation set 2
1508	GW 471552	CC(C)C1=C[C@H]2C[C@]3(C=O)[C@@H]4CC[C@@H](C)[C@H]4C[C@@]2(CO[C@H]2CN(C4CC4)C[C@@H](C)O2)C13C(=O)O	1	validation set 2
1509	FR901469	CCCCCCCCCCCCC[C@@H]1CC(=O)N[C@H]([C@@H](C)O)C(=O)N[C@H](C)C(=O)N[C@@H](Cc2ccc(O)cc2)C(=O)N[C@@H](C(C)C)C(=O)N2C[C@H](O)C[C@H]2C(=O)NC([C@@H](C)O)C(=O)N[C@@H]([C@@H](C)O)C(=O)N2CC[C@H](O)[C@H]2C(=O)N[C@@H]([C@H](O)CC(N)=O)C(=O)NCC(=O)N[C@H]([C@@H](C)O)C(=O)N[C@@H](CCCN)C(=O)O1	1	validation set 2
1510	PF-1163B	CCCCC[C@@H]1CC[C@H](C)CCCCC(=O)N(C)[C@@H](Cc2ccc(OCCO)cc2)C(=O)O1	1	validation set 2
1511	Arborcandin A	CCCCCCCCCC(O)CCC1NC(=O)C(C(C)O)NC(=O)C(C(C)O)NC(=O)C(CC(O)C(N)=O)NC(=O)C(C)NC(=O)C(CC(N)=O)NC(=O)C(CC(N)=O)NC(=O)C(CCCCCCCC(O)CCCC)NC(=O)CCNC(=O)CNC1=O	1	validation set 2
1512	Arborcandin B	CCCCCCCCCC(O)CCC1NC(=O)C(C(C)O)NC(=O)C(C(C)O)NC(=O)C(CC(O)C(N)=O)NC(=O)C(C)NC(=O)C(CC(N)=O)NC(=O)C(CC(N)=O)NC(=O)C(CCCCCCCC(O)CCCCC)NC(=O)CCNC(=O)CNC1=O	1	validation set 2
1513	Arborcandin C	CCCCCCCCCC(O)CCC1NC(=O)C(C(C)O)NC(=O)C(C(C)O)NC(=O)C(CC(O)C(N)=O)NC(=O)C(C)NC(=O)C(CC(N)=O)NC(=O)C(CC(N)=O)NC(=O)C(CCCCCCCC(O)CCCCCC)NC(=O)CCNC(=O)CNC1=O	1	validation set 2
1514	Arborcandin D	CCCCCCCCCC(O)CCC1NC(=O)C(C(C)O)NC(=O)C(C(C)O)NC(=O)C(CC(O)C(N)=O)NC(=O)C(C)NC(=O)C(CC(N)=O)NC(=O)C(CC(N)=O)NC(=O)C(CCCCCCCC(=O)CCCCCC)NC(=O)CCNC(=O)CNC1=O	1	validation set 2
1515	Arborcandin E	CCCCCCCCCCC(O)CCC1NC(=O)C(C(C)O)NC(=O)C(C(C)O)NC(=O)C(CC(O)C(N)=O)NC(=O)C(C)NC(=O)C(CC(N)=O)NC(=O)C(CC(N)=O)NC(=O)C(CCCCCCCC(O)CCCCCC)NC(=O)CCNC(=O)CNC1=O	1	validation set 2
1516	Arborcandin F	CCCCCCCCCCCC(O)CCC1NC(=O)C(C(C)O)NC(=O)C(C(C)O)NC(=O)C(CC(O)C(N)=O)NC(=O)C(C)NC(=O)C(CC(N)=O)NC(=O)C(CC(N)=O)NC(=O)C(CCCCCCCC(O)CCCCCC)NC(=O)CCNC(=O)CNC1=O	1	validation set 2
1517	SPA-S-753	CNc1ccc(C(=O)CC(O)CCC(C)C2OC(=O)CC(O)CC(=O)CC(O)CC(O)CC(O)CC(O)CC3(O)CC(O)C(C(=O)NCCN(C)C)C(CC(OC4OC(C)C(O)C(NC(=O)CN(C)C)C4O)C=CC=CC=CC=CC=CC=CC=CC2C)O3)cc1.NC(CC(=O)O)C(=O)O.NC(CC(=O)O)C(=O)O	1	validation set 2
1518	GM237354	C=C1CO[C@@H]2[C@@H](C)O[C@@H](OC[C@@]34C[C@@H]5[C@H](C)CC[C@H]5[C@@]5(C=O)C[C@H]3C=C(C(C)C)[C@@]45C(=O)O)C[C@H]12	1	validation set 2
1519	2',4',4,2''-tetrahydroxy-3'-[3''-methylbut-3''-enyl]chalcone	C=C(C)C(O)Cc1c(O)ccc(C(=O)/C=C/c2ccc(O)cc2)c1O	1	validation set 2
1520	2',4',4-trihydroxy-3'-[3''-methylbut-3''-enyl]chalcone	CC(C)=CCc1c(O)ccc(C(=O)/C=C/c2ccc(O)cc2)c1O	1	validation set 2
1521	KP-103	C=C1CCN([C@H](C)[C@](O)(Cn2cncn2)c2ccc(F)cc2F)CC1	1	validation set 2
1522	3,3'-oxybis[5-methylphenol]	Cc1cc(O)cc(Oc2cc(C)cc(O)c2)c1	1	validation set 2
1523	2-methoxy-5-hydroxymethyl-phenyl-1-O-(6"-galloyl)-beta-D-glucopyranoside	COc1ccc(CO)cc1O[C@@H]1OC(COC(=O)c2cc(O)c(O)c(O)c2)[C@@H](O)C(O)C1O	1	validation set 2
1524	2,3,5-trimethylbenzo[b]thiophene 5	COc1ccc(Nc2cc3sc(C)c(C)c3cc2C)cc1	1	validation set 2
1525	2,3,5-trimethylbenzo[b]thiophene 6	COc1ccc(Nc2cc3sc(C)c(C)c3cc2C)cc1OC	1	validation set 2
1526	alpha-Hederin	C[C@@H]1O[C@@H](O[C@H]2[C@H](O[C@H]3CC[C@@]4(C)[C@@H](CC[C@]5(C)[C@@H]4CC=C4[C@@H]6CC(C)(C)CC[C@]6(C(=O)O)CC[C@]45C)[C@]3(C)CO)OC[C@H](O)[C@@H]2O)[C@H](O)[C@H](O)[C@H]1O	1	validation set 2
1527	steroid saponins 2	CC[C@H]1CC2OC3(CC[C@@H](C)CO3)[C@@H](C)[C@@H]2CCC[C@H]2[C@H]1CC=C1C[C@@H](OC3OC(CO)C(OC4OC(C)C(O)C(O)C4O)C(O)C3OC3OC(C)C(O)C(O)C3O)CC[C@@]12C	1	validation set 2
1528	steroid saponins 3	CC[C@H]1CC2OC3(CC[C@@H](C)CO3)[C@@H](C)[C@@H]2CCC[C@H]2[C@H]1CC=C1C[C@@H](OC3OC(CO)C(OC4OC(C)C(OC5OC(C)C(O)C(O)C5O)C(O)C4O)C(O)C3OC3OC(C)C(O)C(O)C3O)CC[C@@]12C	1	validation set 2
1529	pseudolaric acid A	CC(=O)O[C@]12CCC(C)=CC[C@]13CC[C@H]2[C@@](C)(/C=C/C=C(\C)C(=O)O)OC3=O	1	validation set 2
1530	diterpenoids of Pseudolarix kaempferi 12	CCOC(=O)C1=CC[C@]23CC[C@H]([C@@]2(OC(C)=O)CC1)[C@@](C)(/C=C/C=C(\C)C(=O)O)OC3=O	1	validation set 2
1531	diterpenoids of Pseudolarix kaempferi 13	CCCOC(=O)C1=CC[C@]23CC[C@H]([C@@]2(OC(C)=O)CC1)[C@@](C)(/C=C/C=C(\C)C(=O)O)OC3=O	1	validation set 2
1532	diterpenoids of Pseudolarix kaempferi 14	CCCCOC(=O)C1=CC[C@]23CC[C@H]([C@@]2(OC(C)=O)CC1)[C@@](C)(/C=C/C=C(\C)C(=O)O)OC3=O	1	validation set 2
1533	Fatty acid synthase inhibitors 3	CC(C)=CCc1cc(-c2coc3cc(O)cc(O)c3c2=O)ccc1O	1	validation set 2
1534	Fatty acid synthase inhibitors 19	O=c1cc(-c2ccccc2)oc2cc(O)c(O)c(O)c12	1	validation set 2
1535	Fatty acid synthase inhibitors 40	CC(C)=CCc1c(O)ccc(C(=O)/C=C/c2ccc(O)cc2)c1O	1	validation set 2
1536	Fatty acid synthase inhibitors 41	C=C(C)C(O)Cc1c(O)ccc(C(=O)/C=C/c2ccc(O)cc2)c1O	1	validation set 2
1537	oxime ethers of oxiconazole 7C	CC/C(=N\OC(Cn1ccnc1)c1ccc(Cl)cc1Cl)c1ccc(Cl)cc1Cl	1	validation set 2
1538	oxime ethers of oxiconazole 7E	Fc1ccc(/C=N/OC(Cn2ccnc2)c2ccc(F)cc2F)c(F)c1	1	validation set 2
1539	oxime ethers of oxiconazole 7F	C/C(=N\OC(Cn1ccnc1)c1ccc(F)cc1F)c1ccc(F)cc1F	1	validation set 2
1540	oxime ethers of oxiconazole 7G	Fc1ccc(C(Cn2ccnc2)O/N=C/c2c(F)cccc2F)c(F)c1	1	validation set 2
1541	oxime ethers of oxiconazole 7H	C/C(=N\OC(Cn1ccnc1)c1ccc(F)cc1F)c1cc(F)ccc1F	1	validation set 2
1542	oxime ethers of oxiconazole 7I	C/C(=N\OC(Cn1ccnc1)c1ccc(F)cc1F)c1c(F)cccc1F	1	validation set 2
1543	oxime ethers of oxiconazole 7J	C/C(=N\OC(Cn1ccnc1)c1ccc(F)cc1F)c1ccccc1F	1	validation set 2
1544	oxime ethers of oxiconazole 8A	Clc1ccc(/C(Cn2ccnc2)=N/OC(Cn2ccnc2)c2ccc(Cl)cc2Cl)c(Cl)c1	1	validation set 2
1545	oxime ethers of oxiconazole 8B	Fc1ccc(/C(Cn2ccnc2)=N/OC(Cn2ccnc2)c2ccc(F)cc2F)c(F)c1	1	validation set 2
1546	oxiconazole	Clc1ccc(CO/N=C(\Cn2ccnc2)c2ccc(Cl)cc2Cl)c(Cl)c1	1	validation set 2
1547	pyrrolidinyl sordaricin derivatives 1	C/C=C/C=C\C(=O)O[C@H]1[C@H](O)[C@H](OCC23C[C@@H]4[C@H](C)CC[C@H]4C4(C=O)CC2C=C(C(C)C)C34C(=O)O)O[C@H](C)[C@H]1OC	1	validation set 2
1548	pyrrolidinyl sordaricin derivatives 3	C=C(C)CN1C[C@H](OC)[C@@H](C)O[C@@H](OCC23C[C@@H]4[C@H](C)CC[C@H]4C4(C=O)CC2C=C(C(C)C)C34C(=O)O)C1	1	validation set 2
1549	pyrrolidinyl sordaricin derivatives 4A	CC(C)C1=CC2CC3(C=O)[C@@H]4CC[C@@H](C)[C@H]4CC2(CO[C@@H]2C[C@H](C)N(Cc4ccccc4)C2)C13C(=O)O	1	validation set 2
1550	pyrrolidinyl sordaricin derivatives 4B	COc1ccc(CN2C[C@H](OCC34C[C@@H]5[C@H](C)CC[C@H]5C5(C=O)CC3C=C(C(C)C)C45C(=O)O)C[C@@H]2C)cc1	1	validation set 2
1551	pyrrolidinyl sordaricin derivatives 4C	CC(C)C1=CC2CC3(C=O)[C@@H]4CC[C@@H](C)[C@H]4CC2(CO[C@@H]2C[C@H](C)N(Cc4ccc5c(c4)OCO5)C2)C13C(=O)O	1	validation set 2
1552	CJ-19784	COc1cc(O)c2c(=O)c(OC)c(-c3cccc(Br)c3O)oc2c1OC	1	validation set 2
1553	chlorflavonin	COc1cc(O)c2c(=O)c(OC)c(-c3cccc(Cl)c3O)oc2c1OC	1	validation set 2
1554	dechlorochlorflavonin	COc1cc(O)c2c(=O)c(OC)c(-c3ccccc3O)oc2c1OC	1	validation set 2
1555	1H-benzimidazole derivatives 22	CCN(CC)CCNC(=O)c1ccc(-c2nc3cc(Cl)ccc3n2Cc2ccc(Cl)cc2)cc1	1	validation set 2
1556	1H-benzimidazole derivatives 25	CN(C)CCNC(=O)c1ccc(-c2nc3cc(C(F)(F)F)ccc3n2Cc2ccc(Cl)cc2)cc1	1	validation set 2
1557	GW471552	CC(C)C1=C[C@H]2C[C@]3(C=O)[C@@H]4CC[C@@H](C)[C@H]4C[C@@]2(CO[C@H]2CN(C4CC4)C[C@@H](C)O2)C13C(=O)O	1	validation set 2
1558	Zofimarin	C/C=C/C=C\C(=O)O[C@H]1[C@H](O)[C@H](OCC23C[C@@H]4[C@H](C)CC[C@H]4C4(C=O)CC2C=C(C(C)C)C34C(=O)O)O[C@H](C)[C@H]1OC	1	validation set 2
1559	novel sordaricin derivatives 7	CC(C)C1=CC2CC3(C=O)[C@@H]4CC[C@@H](C)[C@H]4CC2(COC2C=CCCC2)C13C(=O)O	1	validation set 2
1560	novel sordaricin derivatives 19	CC(C)C1=CC2CC3(C=O)[C@@H]4CC[C@@H](C)[C@H]4CC2(C(=O)OC2CCCCC2)C13C(=O)O	1	validation set 2
1561	N-substituted 1,4-oxazepanyl Sordaricins 4	CC(C)C1=CC2CC3(C=O)[C@@H]4CC[C@@H](C)[C@H]4CC2(CSC2CCCCC2)C13C(=O)O	1	validation set 2
1562	N-substituted 1,4-oxazepanyl Sordaricins 12A	CO[C@H]1CN(Cc2ccccc2)C[C@H](OCC23C[C@@H]4[C@H](C)CC[C@H]4C4(C=O)CC2C=C(C(C)C)C34C(=O)O)O[C@@H]1C	1	validation set 2
1563	N-substituted 1,4-oxazepanyl Sordaricins 12B	CO[C@H]1CN(Cc2ccc(C#N)cc2)C[C@H](OCC23C[C@@H]4[C@H](C)CC[C@H]4C4(C=O)CC2C=C(C(C)C)C34C(=O)O)O[C@@H]1C	1	validation set 2
1564	N-substituted 1,4-oxazepanyl Sordaricins 12C	CO[C@H]1CN(Cc2ccc(Cl)cc2)C[C@H](OCC23C[C@@H]4[C@H](C)CC[C@H]4C4(C=O)CC2C=C(C(C)C)C34C(=O)O)O[C@@H]1C	1	validation set 2
1565	N-substituted 1,4-oxazepanyl Sordaricins 12D	CO[C@H]1CN(Cc2ccc(C(F)(F)F)cc2)C[C@H](OCC23C[C@@H]4[C@H](C)CC[C@H]4C4(C=O)CC2C=C(C(C)C)C34C(=O)O)O[C@@H]1C	1	validation set 2
1566	N-substituted 1,4-oxazepanyl Sordaricins 12E	CO[C@H]1CN(Cc2ccc(C)cc2)C[C@H](OCC23C[C@@H]4[C@H](C)CC[C@H]4C4(C=O)CC2C=C(C(C)C)C34C(=O)O)O[C@@H]1C	1	validation set 2
1567	N-substituted 1,4-oxazepanyl Sordaricins 12F	CO[C@H]1CN(Cc2ccc(SC)cc2)C[C@H](OCC23C[C@@H]4[C@H](C)CC[C@H]4C4(C=O)CC2C=C(C(C)C)C34C(=O)O)O[C@@H]1C	1	validation set 2
1568	N-substituted 1,4-oxazepanyl Sordaricins 12G	COc1ccc(CN2C[C@H](OC)[C@@H](C)O[C@@H](OCC34C[C@@H]5[C@H](C)CC[C@H]5C5(C=O)CC3C=C(C(C)C)C45C(=O)O)C2)cc1	1	validation set 2
1569	N-substituted 1,4-oxazepanyl Sordaricins 12H	COc1cccc(CN2C[C@H](OC)[C@@H](C)O[C@@H](OCC34C[C@@H]5[C@H](C)CC[C@H]5C5(C=O)CC3C=C(C(C)C)C45C(=O)O)C2)c1	1	validation set 2
1570	N-substituted 1,4-oxazepanyl Sordaricins 12I	CO[C@H]1CN(Cc2ccc3c(c2)OCO3)C[C@H](OCC23C[C@@H]4[C@H](C)CC[C@H]4C4(C=O)CC2C=C(C(C)C)C34C(=O)O)O[C@@H]1C	1	validation set 2
1571	N-substituted 1,4-oxazepanyl Sordaricins 12J	C=CCN1C[C@H](OC)[C@@H](C)O[C@@H](OCC23C[C@@H]4[C@H](C)CC[C@H]4C4(C=O)CC2C=C(C(C)C)C34C(=O)O)C1	1	validation set 2
1572	N-substituted 1,4-oxazepanyl Sordaricins 12L	C=CCCN1C[C@H](OC)[C@@H](C)O[C@@H](OCC23C[C@@H]4[C@H](C)CC[C@H]4C4(C=O)CC2C=C(C(C)C)C34C(=O)O)C1	1	validation set 2
1573	N-substituted 1,4-oxazepanyl Sordaricins 12M	CO[C@H]1CN(CC=C(C)C)C[C@H](OCC23C[C@@H]4[C@H](C)CC[C@H]4C4(C=O)CC2C=C(C(C)C)C34C(=O)O)O[C@@H]1C	1	validation set 2
1574	N-substituted 1,4-oxazepanyl Sordaricins 12N	CO[C@H]1CN(CC=C(Cl)Cl)C[C@H](OCC23C[C@@H]4[C@H](C)CC[C@H]4C4(C=O)CC2C=C(C(C)C)C34C(=O)O)O[C@@H]1C	1	validation set 2
1575	N-substituted 1,4-oxazepanyl Sordaricins 12O	C=C(CF)CN1C[C@H](OC)[C@@H](C)O[C@@H](OCC23C[C@@H]4[C@H](C)CC[C@H]4C4(C=O)CC2C=C(C(C)C)C34C(=O)O)C1	1	validation set 2
1576	N-substituted 1,4-oxazepanyl Sordaricins 12P	C=C(C)CN1C[C@H](OC)[C@@H](C)O[C@@H](OCC23C[C@@H]4[C@H](C)CC[C@H]4C4(C=O)CC2C=C(C(C)C)C34C(=O)O)C1	1	validation set 2
1577	N-substituted 1,4-oxazepanyl Sordaricins 12Q	C=C(Cl)CN1C[C@H](OC)[C@@H](C)O[C@@H](OCC23C[C@@H]4[C@H](C)CC[C@H]4C4(C=O)CC2C=C(C(C)C)C34C(=O)O)C1	1	validation set 2
1578	N-substituted 1,4-oxazepanyl Sordaricins 12R	C=C(Br)CN1C[C@H](OC)[C@@H](C)O[C@@H](OCC23C[C@@H]4[C@H](C)CC[C@H]4C4(C=O)CC2C=C(C(C)C)C34C(=O)O)C1	1	validation set 2
1579	N-substituted 1,4-oxazepanyl Sordaricins 12S	CO[C@H]1CN(CC2=CCCCC2)C[C@H](OCC23C[C@@H]4[C@H](C)CC[C@H]4C4(C=O)CC2C=C(C(C)C)C34C(=O)O)O[C@@H]1C	1	validation set 2
1580	GW531920	C=C(Cl)CN1C[C@@H](C)O[C@@H](OCC23C[C@@H]4[C@H](C)CC[C@H]4C4(C=O)CC2C=C(C(C)C)C34C(=O)O)C1	1	validation set 2
1581	dihydroxythiobenzamides 2A	O=C1CC(NC(=S)c2ccc(O)cc2O)=NN1c1ccccc1	1	validation set 2
1582	dihydroxythiobenzamides 2B	O=C1CC(NC(=S)c2ccc(O)cc2O)=NN1c1c(Cl)cc(Cl)cc1Cl	1	validation set 2
1583	dihydroxythiobenzamides 6C	Cn1nc(-c2ccccc2)cc1NC(=S)c1ccc(O)cc1O	1	validation set 2
1584	3'-O-substituted derivatives 4	CCCC(=O)O[C@H]1[C@H](O)[C@H](OCC23C[C@@H]4[C@H](C)CC[C@H]4C4(C=O)CC2C=C(C(C)C)C34C(=O)O)O[C@H](C)[C@H]1OC	1	validation set 2
1585	3'-O-substituted derivatives 5	CCCCCC(=O)O[C@H]1[C@H](O)[C@H](OCC23C[C@@H]4[C@H](C)CC[C@H]4C4(C=O)CC2C=C(C(C)C)C34C(=O)O)O[C@H](C)[C@H]1OC	1	validation set 2
1586	3'-O-substituted derivatives 6	CCCCCCCC(=O)O[C@H]1[C@H](O)[C@H](OCC23C[C@@H]4[C@H](C)CC[C@H]4C4(C=O)CC2C=C(C(C)C)C34C(=O)O)O[C@H](C)[C@H]1OC	1	validation set 2
1587	3'-O-substituted derivatives 7	CCCCCCCCCC(=O)O[C@H]1[C@H](O)[C@H](OCC23C[C@@H]4[C@H](C)CC[C@H]4C4(C=O)CC2C=C(C(C)C)C34C(=O)O)O[C@H](C)[C@H]1OC	1	validation set 2
1588	3'-O-substituted derivatives 8	CO[C@H]1[C@@H](OC(=O)CCCCCl)[C@H](O)[C@H](OCC23C[C@@H]4[C@H](C)CC[C@H]4C4(C=O)CC2C=C(C(C)C)C34C(=O)O)O[C@@H]1C	1	validation set 2
1589	3'-O-substituted derivatives 10	CCCCC(C)C(=O)O[C@H]1[C@H](O)[C@H](OCC23C[C@@H]4[C@H](C)CC[C@H]4C4(C=O)CC2C=C(C(C)C)C34C(=O)O)O[C@H](C)[C@H]1OC	1	validation set 2
1590	3'-O-substituted derivatives 11	CCC/C=C(/C)C(=O)O[C@H]1[C@H](O)[C@H](OCC23C[C@@H]4[C@H](C)CC[C@H]4C4(C=O)CC2C=C(C(C)C)C34C(=O)O)O[C@H](C)[C@H]1OC	1	validation set 2
1591	3'-O-substituted derivatives 12	CO[C@H]1[C@@H](OC(=O)c2ccccc2)[C@H](O)[C@H](OCC23C[C@@H]4[C@H](C)CC[C@H]4C4(C=O)CC2C=C(C(C)C)C34C(=O)O)O[C@@H]1C	1	validation set 2
1592	3'-O-substituted derivatives 14	CCCCCCCCOC(=O)O[C@H]1[C@H](O)[C@H](OCC23C[C@@H]4[C@H](C)CC[C@H]4C4(C=O)CC2C=C(C(C)C)C34C(=O)O)O[C@H](C)[C@H]1OC	1	validation set 2
1593	3'-O-substituted derivatives 15	CO[C@H]1[C@@H](OC(=O)OCc2ccccc2)[C@H](O)[C@H](OCC23C[C@@H]4[C@H](C)CC[C@H]4C4(C=O)CC2C=C(C(C)C)C34C(=O)O)O[C@@H]1C	1	validation set 2
1594	3'-O-substituted derivatives 19	CCCCCCO[C@H]1[C@H](O)[C@H](OCC23C[C@@H]4[C@H](C)CC[C@H]4C4(C=O)CC2C=C(C(C)C)C34C(=O)O)O[C@H](C)[C@H]1OC	1	validation set 2
1595	3'-O-substituted derivatives 20	CCCCCC(=O)O[C@@H]1[C@H](OCC23C[C@@H]4[C@H](C)CC[C@H]4C4(C=O)CC2C=C(C(C)C)C34C(=O)O)O[C@H](C)[C@@H](OC)[C@H]1O	1	validation set 2
1596	3'-O-substituted derivatives 21	CCCCCC(=O)O[C@@H]1[C@H](OCC23C[C@@H]4[C@H](C)CC[C@H]4C4(C=O)CC2C=C(C(C)C)C34C(=O)O)O[C@H](C)[C@@H](OC)[C@H]1OC(=O)CCCCC	1	validation set 2
1597	3'-O-substituted derivatives 22	CO[C@@H]1[C@@H](C)O[C@@H](OCC23C[C@@H]4[C@H](C)CC[C@H]4C4(C=O)CC2C=C(C(C)C)C34C(=O)O)[C@@H](OC(=O)OCc2ccccc2)[C@@H]1OC(=O)OCc1ccccc1	1	validation set 2
1598	5,8-Dihydroxy-1,4-napthoquinone	O=C1C=CC(=O)c2c(O)ccc(O)c21	1	validation set 2
1599	GW 515716	C=C(C)CN1C[C@@H](C)O[C@@H](OC)C1	1	validation set 2
1600	GW 570009	C=C=CCN1C[C@@H](C)O[C@@H](OC)C1	1	validation set 2
1601	GW 587270	C=C(CF)CN1C[C@@H](C)O[C@@H](OC[C@@]23C[C@@H]4[C@H](C)CC[C@H]4[C@@]4(C=O)C[C@@H]2C[C@@H](C(C)C)[C@@]34C(=O)O)C1	1	validation set 2
1602	syn2836	CC(N1CCN(c2ccc(-n3cnn(Cc4ccc(C(F)(F)F)cc4)c3=O)cc2)CC1)C(O)(Cn1cncn1)c1ccccc1F	1	validation set 2
1603	syn2869	CC(N1CCN(c2ccc(-n3cnn(Cc4ccc(OC(F)(F)F)cc4)c3=O)cc2)CC1)C(O)(Cn1cncn1)c1ccccc1F	1	validation set 2
1604	syn2903	CC(N1CCN(c2ccc(-n3cnn(Cc4ccc(C(F)(F)F)cc4)c3=O)cc2F)CC1)C(O)(Cn1cncn1)c1ccccc1F	1	validation set 2
1605	syn2921	CC(N1CCN(c2ccc(-n3cnn(Cc4ccc(OC(F)(F)F)cc4)c3=O)cc2F)CC1)C(O)(Cn1cncn1)c1ccccc1F	1	validation set 2
1606	VT-1161	O[C@@](Cn1cnnn1)(c1ccc(F)cc1F)C(F)(F)c1ccc(-c2ccc(OCC(F)(F)F)cc2)cn1	1	validation set 2
1607	Fluconazole	OC(Cn1cncn1)(Cn1cncn1)c1ccc(F)cc1F	1	validation set 2
1608	Voriconazole	C[C@@H](c1ncncc1F)[C@](O)(Cn1cncn1)c1ccc(F)cc1F	1	validation set 2
1609	Silibinin	COc1cc([C@H]2Oc3cc([C@H]4Oc5cc(O)cc(O)c5C(=O)[C@@H]4O)ccc3O[C@@H]2CO)ccc1O	1	validation set 2
1610	MMV687807	O=C(Nc1ccc(C(F)(F)F)c(C(F)(F)F)c1)c1cc(Cl)ccc1O	1	validation set 2
1611	Epigallocatechin-3-gallate	O=C(O[C@@H]1Cc2c(O)cc(O)cc2O[C@@H]1c1cc(O)c(O)c(O)c1)c1cc(O)c(O)c(O)c1	1	validation set 2
1612	CpdLC-2800	O=C(/C=C/c1cccs1)Nc1ncccn1	1	validation set 2
1613	Biotransformation of Flavonoids 1a	COc1ccc2c(c1)O[C@H](c1ccc(O)cc1)CC2=O	1	validation set 2
1614	Biotransformation of Flavonoids 2a	COc1cc(O)c2c(c1)O[C@H](c1ccc(O)cc1)CC2=O	1	validation set 2
1615	Biotransformation of Flavonoids 3a	COc1ccc([C@@H]2CC(=O)c3c(O)cc(O)cc3O2)cc1OC	1	validation set 2
1616	Biotransformation of Flavonoids 3b	COc1cc(O)c2c(c1)O[C@H](c1ccc(OC)c(O)c1)CC2=O	1	validation set 2
1617	Biotransformation of Flavonoids 3c	COc1cc(O)c2c(c1)O[C@H](c1ccc(OC)c(OC)c1)CC2=O	1	validation set 2
1618	N-pyrimidinyl-beta-thiophenylacrylamide	O=C(/C=C/c1cccs1)Nc1ncccn1	1	validation set 2
1619	Ciclopirox Derivative 9	O=c1cccc(C2CCCCC2)n1O	1	validation set 2
1620	Ciclopirox Derivative 14a	Cc1cc(-c2ccccc2)n(O)c(=O)c1	1	validation set 2
1621	Ciclopirox Derivative 14b	Cc1cc(CC2CCCCC2)n(O)c(=O)c1	1	validation set 2
1622	Ciclopirox Derivative 14c	Cc1cc(Cc2ccccc2)n(O)c(=O)c1	1	validation set 2
1623	Ciclopirox Derivative 16b	COc1cccc(Cc2cc(C)cc(=O)n2O)c1	1	validation set 2
1624	Ciclopirox Derivative 16c	COc1ccc(Cc2cc(C)cc(=O)n2O)cc1	1	validation set 2
1625	Ciclopirox Derivative 16d	Cc1cc(Cc2ccc(Cl)cc2)n(O)c(=O)c1	1	validation set 2
1626	Ciclopirox Derivative 20	O=c1ccc(Cc2ccccc2)cn1O	1	validation set 2
1627	Ciclopirox Derivative 25	O=c1cc(-c2ccccc2)ccn1O	1	validation set 2
1628	Pyrimidinetrione-imidazole 4a	C=CN1C(=O)NC(=O)/C(=C\c2[nH]c(CCCC)nc2Cl)C1=O	1	validation set 2
1629	Pyrimidinetrione-imidazole 4b	C#CN1C(=O)NC(=O)/C(=C\c2[nH]c(CCCC)nc2Cl)C1=O	1	validation set 2
1630	Pyrimidinetrione-imidazole 4d	CCCCc1nc(Cl)c(/C=C2\C(=O)NC(=O)N(C(=O)OCC)C2=O)[nH]1	1	validation set 2
1631	Pyrimidinetrione-imidazole 5d	CCCCc1nc(Cl)c(/C=C2\C(=O)NC(=O)N(Cc3ccccc3F)C2=O)[nH]1	1	validation set 2
1632	Pyrimidinetrione-imidazole 5e	CCCCc1nc(Cl)c(/C=C2\C(=O)NC(=O)N(Cc3cccc(F)c3)C2=O)[nH]1	1	validation set 2
1633	Pyrimidinetrione-imidazole 5f	CCCCc1nc(Cl)c(/C=C2\C(=O)NC(=O)N(Cc3ccc(F)cc3)C2=O)[nH]1	1	validation set 2
1634	Pyrimidinetrione-imidazole 5g	CCCCc1nc(Cl)c(/C=C2\C(=O)NC(=O)N(Cc3ccc(Cl)cc3Cl)C2=O)[nH]1	1	validation set 2
1635	triazole-thiazolidinedione hybrids 15a	O=C1S/C(=C\c2ccccc2Br)C(=O)N1CC(O)(Cn1cncn1)c1ccc(F)cc1F	1	validation set 2
1636	triazole-thiazolidinedione hybrids 15b	O=C1S/C(=C\c2ccccc2)C(=O)N1CC(O)(Cn1cncn1)c1ccc(F)cc1F	1	validation set 2
1637	triazole-thiazolidinedione hybrids 15c	O=C1S/C(=C\c2ccc(Cl)cc2Cl)C(=O)N1CC(O)(Cn1cncn1)c1ccc(F)cc1F	1	validation set 2
1638	triazole-thiazolidinedione hybrids 15d	Cc1ccc(/C=C2\SC(=O)N(CC(O)(Cn3cncn3)c3ccc(F)cc3F)C2=O)c(C)c1	1	validation set 2
1639	triazole-thiazolidinedione hybrids 15e	CC(C)(C)c1ccc(/C=C2\SC(=O)N(CC(O)(Cn3cncn3)c3ccc(F)cc3F)C2=O)cc1	1	validation set 2
1640	triazole-thiazolidinedione hybrids 15f	Cc1ccccc1/C=C1\SC(=O)N(CC(O)(Cn2cncn2)c2ccc(F)cc2F)C1=O	1	validation set 2
1641	triazole-thiazolidinedione hybrids 15g	O=C1S/C(=C\c2ccc(Br)cc2)C(=O)N1CC(O)(Cn1cncn1)c1ccc(F)cc1F	1	validation set 2
1642	triazole-thiazolidinedione hybrids 15h	O=C1S/C(=C\c2ccccn2)C(=O)N1CC(O)(Cn1cncn1)c1ccc(F)cc1F	1	validation set 2
1643	Euphosquamosin A	CC(=O)O[C@H]1/C(C)=C/C2[C@@H](OC(=O)c3ccccc3)[C@H](C)C[C@]2(OC(C)=O)[C@H](OC(C)=O)[C@@H](C)/C=C/C(C)(C)[C@H](OC(C)=O)[C@H]1O	1	validation set 2
1644	Euphosquamosin C	C=C1CC(OC(C)=O)C(=O)C(C)(C)/C=C/[C@H](C)[C@@H](OC(C)=O)[C@@]2(OC(C)=O)C[C@@H](C)[C@H](OC(=O)c3ccccc3)C2C1OC(C)=O	1	validation set 2
1645	Purpuride C	CC(=O)N[C@H](C(=O)O[C@H]1CCC(C)(C)[C@@H]2CC=C3C(=O)OC=C3[C@@]12C)C(C)C	1	validation set 2
1646	berkedrimane B	CC(=O)N[C@H](C(=O)O[C@H]1CCC(C)(C)[C@@H]2CC=C3C(=O)OC[C@]3(O)[C@@]12C)C(C)C	1	validation set 2
1647	purpuride	CC(=O)N[C@H](C(=O)O[C@H]1CCC(C)(C)[C@@H]2CCC3=C(COC3=O)[C@@]12C)C(C)C	1	validation set 2
1648	Fischerindole L	[C-]#[N+][C@@H]1[C@H]2c3c([nH]c4ccccc34)C(C)(C)[C@H]2C[C@@H](Cl)[C@@]1(C)C=C	1	validation set 2
1649	Sulfonylureas 10a	COc1cc(I)nc(NC(=O)NS(=O)(=O)c2ccccc2C(=O)OCCI)n1	1	validation set 2
1650	Sulfonylureas 10c	CCOC(=O)c1ccccc1S(=O)(=O)NC(=O)Nc1nc(I)cc(OC)n1	1	validation set 2
1651	Sulfonylureas 10d	CCOC(=O)c1ccccc1S(=O)(=O)NC(=O)Nc1nc(Br)cc(OC)n1	1	validation set 2
1652	Sulfonylureas 10e	COC(=O)c1ccccc1S(=O)(=O)NC(=O)Nc1nc(I)cc(OC)n1	1	validation set 2
1653	Sulfonylureas 10f	COC(=O)c1ccccc1S(=O)(=O)NC(=O)Nc1nc(Cl)cc(OC)n1	1	validation set 2
1654	Sulfonylureas 10g	COc1cc(I)nc(NC(=O)NS(=O)(=O)c2ccccc2C(=O)OCCBr)n1	1	validation set 2
1655	Sulfonylureas 10i	COc1cc(Cl)nc(NC(=O)NS(=O)(=O)c2ccccc2C(=O)OCCCl)n1	1	validation set 2
1656	Sulfonylureas 10k	COc1cc(I)nc(NC(=O)NS(=O)(=O)c2ccccc2C(=O)OCCCl)n1	1	validation set 2
1657	Sulfonylureas 10l	COc1cc(Br)nc(NC(=O)NS(=O)(=O)c2ccccc2C(=O)OCCCl)n1	1	validation set 2
1658	Sulfonylureas 10m	CCOC(=O)c1ccccc1S(=O)(=O)NC(=O)Nc1nc(Br)cc(OC)n1	1	validation set 2
1659	ergone	CC(C)[C@@H](C)/C=C/[C@@H](C)[C@H]1CCC2=C3C=CC4=CC(=O)CC[C@]4(C)[C@H]3CC[C@@]21C	1	validation set 2
1660	N-benzyl-N,N-dimethyl-N-hexadecylammonium bromide （CBnBr）	CCCCCCCCCCCCCCCC[N+](C)(C)Cc1ccccc1	1	validation set 2
1661	hexadecylphosphocholine（HPC，Miltefosine）	CCCCCCCCCCCCCCCCOP(=O)([O-])OCC[N+](C)(C)C	1	validation set 2
1662	HPHC	CCCCCCCCCCCCCCCCOP(=O)([O-])OCCC[N+](C)(C)C	1	validation set 2
1663	HPC2Bn	CCCCCCCCCCCCCCCCOP(=O)([O-])OCC[N+](C)(C)Cc1ccccc1	1	validation set 2
1664	HPC3Bn	CCCCCCCCCCCCCCCCOP(=O)([O-])OCCC[N+](C)(C)Cc1ccccc1	1	validation set 2
1665	6-octadecynoic acid 3	CCCCCCCCCCCC#CCCCCC(=O)O	1	validation set 2
1666	5,8,11,14-eicosatetraynoic acid 7	CCCCCC#CCC#CCC#CCC#CCCCC(=O)O	1	validation set 2
1667	conformationally restricted triazole derivatives 8A	CN(CCCOc1ccccc1)CC(O)(Cn1cncn1)c1ccc(F)cc1F	1	validation set 2
1668	bis(alkylpyridinium)alkanes 8	Cc1cc[n+](CCCCCCCCCCCC[n+]2ccc(C)cc2)cc1	1	validation set 2
1669	bis(alkylpyridinium)alkanes 9	CCc1cc[n+](CCCCCCCCCCCC[n+]2ccc(CC)cc2)cc1	1	validation set 2
1670	bis(alkylpyridinium)alkanes 10	CCCc1cc[n+](CCCCCCCCCCCC[n+]2ccc(CCC)cc2)cc1	1	validation set 2
1671	bis(alkylpyridinium)alkanes 11	CC(C)c1cc[n+](CCCCCCCCCCCC[n+]2ccc(C(C)C)cc2)cc1	1	validation set 2
1672	bis(alkylpyridinium)alkanes 12	CCCCc1cc[n+](CCCCCCCCCCCC[n+]2ccc(CCCC)cc2)cc1	1	validation set 2
1673	bis(alkylpyridinium)alkanes 13	CC(C)(C)c1cc[n+](CCCCCCCCCCCC[n+]2ccc(C(C)(C)C)cc2)cc1	1	validation set 2
1674	bis(alkylpyridinium)alkanes 14	CCCCCc1cc[n+](CCCCCCCCCCCC[n+]2ccc(CCCCC)cc2)cc1	1	validation set 2
1675	bis(alkylpyridinium)alkanes 15	C=CCCCc1cc[n+](CCCCCCCCCCCC[n+]2ccc(CCCC=C)cc2)cc1	1	validation set 2
1676	bis(alkylpyridinium)alkanes 16	CC(C)CCc1cc[n+](CCCCCCCCCCCC[n+]2ccc(CCC(C)C)cc2)cc1	1	validation set 2
1677	bis(alkylpyridinium)alkanes 17	CCCCCCc1cc[n+](CCCCCCCCCCCC[n+]2ccc(CCCCCC)cc2)cc1	1	validation set 2
1678	bis(alkylpyridinium)alkanes 18	CC(C)CCCc1cc[n+](CCCCCCCCCCCC[n+]2ccc(CCCC(C)C)cc2)cc1	1	validation set 2
1679	bis(alkylpyridinium)alkanes 19	CC(C)(C)CCc1cc[n+](CCCCCCCCCCCC[n+]2ccc(CCC(C)(C)C)cc2)cc1	1	validation set 2
1680	bis(alkylpyridinium)alkanes 20	CCCCCCCCc1cc[n+](CCCCCCCCCCCC[n+]2ccc(CCCCCCCC)cc2)cc1	1	validation set 2
1681	bis(alkylpyridinium)alkanes 21	c1ccc(Cc2cc[n+](CCCCCCCCCCCC[n+]3ccc(Cc4ccccc4)cc3)cc2)cc1	1	validation set 2
1682	bis(alkylpyridinium)alkanes 22	c1ccc(CCCc2cc[n+](CCCCCCCCCCCC[n+]3ccc(CCCc4ccccc4)cc3)cc2)cc1	1	validation set 2
1683	bis(alkylpyridinium)alkanes 24	OCCCc1cc[n+](CCCCCCCCCCCC[n+]2ccc(CCCO)cc2)cc1	1	validation set 2
1684	bis(alkylpyridinium)alkanes 26	CCCc1ccc[n+](CCCCCCCCCCCC[n+]2cccc(CCC)c2)c1	1	validation set 2
1685	bis(alkylpyridinium)alkanes 27	CCCCCc1ccc[n+](CCCCCCCCCCCC[n+]2cccc(CCCCC)c2)c1	1	validation set 2
1686	bis(alkylpyridinium)alkanes 28	CCCCCc1cc[n+](CCCCCCCCCCCC[n+]2ccc(CCCCC)c(C)c2)cc1C	1	validation set 2
1687	bis(alkylpyridinium)alkanes 29	CCCCCc1cc[n+](CCCCCCCCCCCC[n+]2ccc(CCCCC)c(CCCCC)c2)cc1CCCCC	1	validation set 2
1688	bis(alkylpyridinium)alkanes 30	CCCCC(CCCC)c1cc[n+](CCCCCCCCCCCC[n+]2ccc(C(CCCC)CCCC)cc2)cc1	1	validation set 2
1689	bis(alkylpyridinium)alkanes 31	CCCCC(CCCC)c1cc[n+](CCCCCCCCCCCC[n+]2ccc(C(CCCC)CCCC)c(C)c2)cc1C	1	validation set 2
1690	2-hexadecynoic acid	CCCCCCCCCCCCCC#CC(=O)O	1	validation set 2
1691	2,6-hexadecadiynoic acid	CCCCCCCCCC#CCCC#CC(=O)O	1	validation set 2
1692	2,6-nonadecadiynoic acid	CCCCCCCCCCCCC#CCCC#CC(=O)O	1	validation set 2
1693	15-O-methyllatrunculin B	CO[C@]1([C@@H]2CSC(=O)N2)C[C@H]2C[C@@H](CC[C@H](C)/C=C\CC/C(C)=C\C(=O)O2)O1	1	validation set 2
1694	15-O-butyllatrunculin B	CCCCO[C@]1([C@@H]2CSC(=O)N2)C[C@H]2C[C@@H](CC[C@H](C)/C=C\CC/C(C)=C\C(=O)O2)O1	1	validation set 2
1695	15-O-octyllatrunculin B	CCCCCCCCO[C@]1([C@@H]2CSC(=O)N2)C[C@H]2C[C@@H](CC[C@H](C)/C=C\CC/C(C)=C\C(=O)O2)O1	1	validation set 2
1696	diphenyl-1H-pyrazoles 3	c1ccc(-c2c(C(c3ccccc3)n3ccnc3)cnn2-c2ccccc2)cc1	1	validation set 2
1697	diphenyl-1H-pyrazoles 10J	Clc1ccc(-n2ncc(C(c3ccccc3)n3ccnc3)c2-c2ccccc2Cl)c(Cl)c1	1	validation set 2
1698	diphenyl-1H-pyrazoles 10K	Clc1ccc(-c2c(C(c3ccccc3)n3ccnc3)cnn2-c2ccc(Cl)cc2)cc1	1	validation set 2
1699	diphenyl-1H-pyrazoles 10L	Clc1ccc(-c2c(C(c3ccccc3)n3ccnc3)cnn2-c2ccc(Cl)cc2Cl)cc1	1	validation set 2
1700	Naringin	C[C@@H]1O[C@@H](O[C@H]2[C@H](Oc3cc(O)c4c(c3)O[C@H](c3ccc(O)cc3)CC4=O)O[C@H](CO)[C@@H](O)[C@@H]2O)[C@H](O)[C@H](O)[C@H]1O	1	validation set 2
1701	paralemnolin J	CC(=O)O[C@H]1CC=C2[C@@H](O)CC[C@H](C)[C@@]2(C)[C@H]1C(C)=O	1	validation set 2
1702	Yanuthone L	CC(=O)O[C@@H]1C(C)=CC(=O)[C@@]2(C/C=C(\C)CC/C=C(\C)CC/C=C(\C)CO)O[C@H]12	1	validation set 2
1703	Yanuthone M	CC(=O)O[C@@H]1C(C)=CC(=O)[C@@]2(C/C=C(\C)CC/C=C(\C)CCCC(C)(C)O)O[C@H]12	1	validation set 2
1704	Yanuthone X	COC1=CC(=O)[C@@]2(C/C=C(\C)CC/C=C(\C)CCC=C(C)C)O[C@@H]2[C@@H]1O	1	validation set 2
1705	phosphazenes 12b	CN1CCCN(Cc2ccc(F)cc2)P12=NP(N1CCCCC1)(N1CCCCC1)=NP(N1CCCCC1)(N1CCCCC1)=N2	1	validation set 2
1706	benzothiazepines 3b	Cc1ccc2c(c1)SC(c1ccccc1)C1C(=N2)c2ccccc2C1c1ccccc1	1	validation set 2
1707	benzothiazepines 3d	Clc1ccc2c(c1)SC(c1ccccc1)C1C(=N2)c2ccccc2C1c1ccccc1	1	validation set 2
1708	benzothiazepines 3h	Cc1ccc(C2Sc3cc(Cl)ccc3N=C3c4ccccc4C(c4ccccc4)C32)cc1	1	validation set 2
1709	benzothiazepines 3k	COc1ccc(C2Sc3cc(OC)ccc3N=C3c4ccccc4C(c4ccccc4)C32)cc1	1	validation set 2
1710	benzothiazepines 3l	COc1ccc(C2Sc3cc(Cl)ccc3N=C3c4ccccc4C(c4ccccc4)C32)cc1	1	validation set 2
1711	benzothiazepines 3n	Cc1ccc2c(c1)SC(c1ccc(Cl)cc1)C1C(=N2)c2ccccc2C1c1ccccc1	1	validation set 2
1712	benzothiazepines 3o	COc1ccc2c(c1)SC(c1ccc(Cl)cc1)C1C(=N2)c2ccccc2C1c1ccccc1	1	validation set 2
1713	benzothiazepines 3p	Clc1ccc(C2Sc3cc(Cl)ccc3N=C3c4ccccc4C(c4ccccc4)C32)cc1	1	validation set 2
1714	Marinisporolide A	CC(=O)/C(C)=C/C=C/C=C/C=C/C=C/C[C@@H]1C[C@H](O)C[C@@]2(C[C@H](O)CC(/C=C/C[C@@H](O)C[C@@H](O)C[C@H](O)C[C@H](O)[C@H](C)[C@@H](O)C(C)C)O2)O1	1	validation set 2
1715	Isocryptomerin	COc1cc2oc(-c3ccc(O)cc3)cc(=O)c2c(O)c1Oc1ccc(-c2cc(=O)c3c(O)cc(O)cc3o2)cc1	1	validation set 2
1716	6-hexadecynoic acid 1	CCCCCCCCCC#CCCCCC(=O)O	1	validation set 2
1717	6-heptadecynoic acid 2	CCCCCCCCCCC#CCCCCC(=O)O	1	validation set 2
1718	6-icosynoic acid 5	CCCCCCCCCCCCCC#CCCCCC(=O)O	1	validation set 2
1719	tetrathioaspirochlorine	CON1C(=O)C2NC(=O)[C@@]13Oc1cc(O)c(Cl)cc1[C@@H]3SSSS2	1	validation set 2
1720	pramiconazole	CC(C)N1CCN(c2ccc(N3CCN(c4ccc(OC[C@H]5OC[C@](Cn6cncn6)(c6ccc(F)cc6F)O5)cc4)CC3)cc2)C1=O	1	validation set 2
1721	Sorocenol H	CC(C)=CCc1c(O)ccc(C(=O)[C@H]2[C@H](c3c(O)cc(-c4cc5ccc(O)cc5o4)cc3O)C=C(C)C[C@H]2c2ccc(O)cc2O)c1O	1	validation set 2
1722	conformationally restricted triazole derivatives 8B	CN(CCCCOc1ccccc1)CC(O)(Cn1cncn1)c1ccc(F)cc1F	1	validation set 2
1723	conformationally restricted triazole derivatives 8C	CN(CCCCCOc1ccccc1)CC(O)(Cn1cncn1)c1ccc(F)cc1F	1	validation set 2
1724	conformationally restricted triazole derivatives 15A	OC(CN1CCCN(CCCOc2ccccc2)C1)(Cn1cncn1)c1ccc(F)cc1F	1	validation set 2
1725	conformationally restricted triazole derivatives 15B	OC(CN1CCCN(CCCCOc2ccccc2)C1)(Cn1cncn1)c1ccc(F)cc1F	1	validation set 2
1726	conformationally restricted triazole derivatives 15C	OC(CN1CCCN(CCCCCOc2ccccc2)C1)(Cn1cncn1)c1ccc(F)cc1F	1	validation set 2
1727	1,2,4-triazolium derivatives 5c	CCCCCCCCCCCC[n+]1cnn(Cc2ccc(Cl)cc2Cl)c1	1	validation set 2
1728	1,2,4-triazolium derivatives 5d	CCCCCCCCCCCCCCCC[n+]1cnn(Cc2ccc(Cl)cc2Cl)c1	1	validation set 2
1729	1,2,4-triazolium derivatives 5e	CCCCCCCCCCCC[n+]1cnn(Cc2ccc(F)cc2F)c1	1	validation set 2
1730	thiosemicarbazone derivatives 3B	O=C(O)c1ccc(NC(=S)N/N=C/c2ccc(O)cc2)cc1	1	validation set 2
1731	thiosemicarbazone derivatives 3E	C/C(=N\NC(=S)Nc1ccc(C(=O)O)cc1)c1ccccc1	1	validation set 2
1732	thiosemicarbazone derivatives 3F	C/C(=N\NC(=S)Nc1ccc(C(=O)O)cc1)c1ccc(Cl)cc1	1	validation set 2
1733	thiosemicarbazone derivatives 3G	O=C(O)c1ccc(NC(=S)N/N=C/c2ccccc2)cc1	1	validation set 2
1734	thiosemicarbazone derivatives 3H	O=C(O)c1ccc(NC(=S)N/N=C/c2ccccc2O)cc1	1	validation set 2
1735	thiosemicarbazone derivatives 3I	Cc1ccc(/C=N/NC(=S)Nc2ccc(C(=O)O)cc2)cc1	1	validation set 2
1736	thiosemicarbazone derivatives 3J	COc1ccc(/C=N/NC(=S)Nc2ccc(C(=O)O)cc2)cc1OC	1	validation set 2
1737	thiosemicarbazone derivatives 4B	O=C(NO)c1ccc(NC(=S)N/N=C/c2ccc(O)cc2)cc1	1	validation set 2
1738	thiosemicarbazone derivatives 4E	C/C(=N\NC(=S)Nc1ccc(C(=O)NO)cc1)c1ccccc1	1	validation set 2
1739	thiosemicarbazone derivatives 4F	C/C(=N\NC(=S)Nc1ccc(C(=O)NO)cc1)c1ccc(Cl)cc1	1	validation set 2
1740	thiosemicarbazone derivatives 4G	O=C(NO)c1ccc(NC(=S)N/N=C/c2ccccc2)cc1	1	validation set 2
1741	thiosemicarbazone derivatives 4H	O=C(NO)c1ccc(NC(=S)N/N=C/c2ccccc2O)cc1	1	validation set 2
1742	thiosemicarbazone derivatives 4I	Cc1ccc(/C=N/NC(=S)Nc2ccc(C(=O)NO)cc2)cc1	1	validation set 2
1743	thiosemicarbazone derivatives 4J	COc1ccc(/C=N/NC(=S)Nc2ccc(C(=O)NO)cc2)cc1OC	1	validation set 2
1744	thiosemicarbazone derivatives 4K	C/C(=N\NC(=S)Nc1ccc(C(=O)NO)cc1)c1cccc([N+](=O)[O-])c1	1	validation set 2
1745	methylene-bis-tetrahydro[1,3]thiazolo[4,5-c]isoxazoles 6C	COc1ccc(Cc2ccc(OC)c(C3SC4C(=NOC4c4ccc(F)cc4)N3c3ccc([N+](=O)[O-])cc3)c2)cc1C1SC2C(=NOC2c2ccc(F)cc2)N1c1ccc([N+](=O)[O-])cc1	1	validation set 2
1746	methylene-bis-tetrahydro[1,3]thiazolo[4,5-c]isoxazoles 6D	COc1ccc(Cc2ccc(OC)c(C3SC4C(=NOC4c4ccc(F)cc4)N3c3ccc(C)cc3)c2)cc1C1SC2C(=NOC2c2ccc(F)cc2)N1c1ccc(C)cc1	1	validation set 2
1747	methylene-bis-tetrahydro[1,3]thiazolo[4,5-c]isoxazoles 6E	COc1ccc(Cc2ccc(OC)c(C3SC4C(=NOC4c4ccc(F)cc4)N3c3ccc(O)cc3)c2)cc1C1SC2C(=NOC2c2ccc(F)cc2)N1c1ccc(O)cc1	1	validation set 2
1748	methylene-bis-tetrahydro[1,3]thiazolo[4,5-c]isoxazoles 6G	COc1ccc(Cc2ccc(OC)c(C3SC4C(=NOC4c4ccc(F)cc4)N3c3ccccc3C)c2)cc1C1SC2C(=NOC2c2ccc(F)cc2)N1c1ccccc1C	1	validation set 2
1749	Flavonols and an oxychromonol 1	COc1cc2oc(Oc3ccc(O)cc3)c(O)c(=O)c2c(O)c1C	1	validation set 2
1750	Flavonols and an oxychromonol 2	COc1cc(-c2oc3c(C)c(OC)c(C)c(O)c3c(=O)c2OC)ccc1O	1	validation set 2
1751	Flavonols and an oxychromonol 3	COc1cc(-c2oc3c(C)c(O)c(C)c(O)c3c(=O)c2OC)ccc1O	1	validation set 2
1752	Flavonols and an oxychromonol 4	COc1c(C)c(O)c2c(=O)c(OC)c(-c3ccc(O)c(C)c3)oc2c1C	1	validation set 2
1753	Flavonols and an oxychromonol 5	COc1c(-c2ccc(O)c(O)c2)oc2cc(O)c(C)c(O)c2c1=O	1	validation set 2
1754	Flavonols and an oxychromonol 6	COc1c(-c2ccc(O)c(O)c2)oc2c(C)c(O)c(C)c(O)c2c1=O	1	validation set 2
1755	Flavonols and an oxychromonol 7	COc1cc(-c2oc3cc(OC)c(C)c(O)c3c(=O)c2OC)ccc1O	1	validation set 2
1756	CAY-1	CC1CC[C@]2(COC3CC4C5CCC6C[C@@H](OC7OC(CO)C(OC8OC(CO)C(O)C(OC9OC(CO)C(O)C(OC%10OC(CO)C(O)C(O)C%10O)C9O)C8OC8OC(CO)C(O)C(O)C8O)C(O)C7O)[C@H](O)C[C@]6(C)C5CC[C@]4(C)C3[C@@H]2C)OC1	1	validation set 2
1757	betulinic acid	C=C(C)[C@@H]1CC[C@]2(C(=O)O)CC[C@]3(C)[C@H](CC[C@@H]4[C@@]5(C)CC[C@H](O)C(C)(C)[C@@H]5CC[C@]43C)[C@@H]12	0	validation set 2
1758	Metochalcone	COc1ccc(/C=C/C(=O)c2ccc(OC)cc2OC)cc1	0	validation set 2
1759	Pyrimidinetrione-imidazole 2	CCCCc1nc(Cl)c(C=C2C(=O)NC(=O)NC2=O)[nH]1	0	validation set 2
1760	Pyrimidinetrione-imidazole 3a	CCCCc1nc(Cl)c(/C=C2\C(=O)NC(=O)N(CC)C2=O)[nH]1	0	validation set 2
1761	Pyrimidinetrione-imidazole 4c	CCCCc1nc(Cl)c(/C=C2\C(=O)NC(=O)N(C#N)C2=O)[nH]1	0	validation set 2
1762	Pyrimidinetrione-imidazole 5a	CCCCc1nc(Cl)c(/C=C2\C(=O)NC(=O)N(Cc3ccccc3Cl)C2=O)[nH]1	0	validation set 2
1763	Pyrimidinetrione-imidazole 5b	CCCCc1nc(Cl)c(/C=C2\C(=O)NC(=O)N(Cc3cccc(Cl)c3)C2=O)[nH]1	0	validation set 2
1764	Pyrimidinetrione-imidazole 5c	CCCCc1nc(Cl)c(/C=C2\C(=O)NC(=O)N(Cc3ccc(Cl)cc3)C2=O)[nH]1	0	validation set 2
1765	Pyrimidinetrione-imidazole 5h	CCCCc1nc(Cl)c(/C=C2\C(=O)NC(=O)N(Cc3ccc(F)cc3F)C2=O)[nH]1	0	validation set 2
1766	guttiferone-A	CC(C)=CCC[C@]1(C)[C@@H](CC=C(C)C)C[C@@]2(CC=C(C)C)C(=O)/C(=C(\O)c3ccc(O)c(O)c3)C(=O)[C@]1(CC=C(C)C)C2=O	0	validation set 2
1767	chlorsulfuron	COc1nc(C)nc(NC(=O)NS(=O)(=O)c2ccccc2Cl)n1	0	validation set 2
1768	(-)-hinokinin	O=C1OC[C@H](Cc2ccc3c(c2)OCO3)[C@H]1Cc1ccc2c(c1)OCO2	0	validation set 2
1769	Di-O-methyl-esculetin	COc1ccc2ccc(=O)oc2c1OC	0	validation set 2
1770	Fraxetin	COc1cc2ccc(=O)oc2c(O)c1O	0	validation set 2
1771	Balsamiferone	CC(C)=CCc1cc2cc(CC=C(C)C)c(=O)oc2cc1O	0	validation set 2
1772	Osthenol	CC(C)=CCc1c(O)ccc2ccc(=O)oc12	0	validation set 2
1773	5-hexadecynoic acid	CCCCCCCCCCC#CCCCC(=O)O	0	validation set 2
1774	9-hexadecynoic acid	CCCCCCC#CCCCCCCCC(=O)O	0	validation set 2
1775	6-hexadecynoic acid	CCCCCCCCCC#CCCCCC(=O)O	0	validation set 2
1776	2,9-hexadecadiynoic acid	CCCCCCC#CCCCCCC#CC(=O)O	0	validation set 2
1777	Takanawaene B	CCC1OC(=O)C(C)C(O)CC(O)CCCC(O)CC(O)CC(O)C(C)C(O)/C=C\C=C/C=C\C=C/C=C\C1C	0	validation set 2
1778	phosphazenes 10b	CN1CCN(Cc2ccc(F)cc2)P12=NP(N1CCCCC1)(N1CCCCC1)=NP(N1CCCCC1)(N1CCCCC1)=N2	0	validation set 2
1779	benzothiazepines 3c	COc1ccc2c(c1)SC(c1ccccc1)C1C(=N2)c2ccccc2C1c1ccccc1	0	validation set 2
1780	benzothiazepines 3f	Cc1ccc(C2Sc3cc(C)ccc3N=C3c4ccccc4C(c4ccccc4)C32)cc1	0	validation set 2
1781	benzothiazepines 3i	COc1ccc(C2Sc3ccccc3N=C3c4ccccc4C(c4ccccc4)C32)cc1	0	validation set 2
1782	benzothiazepines 3j	COc1ccc(C2Sc3cc(C)ccc3N=C3c4ccccc4C(c4ccccc4)C32)cc1	0	validation set 2
1783	benzothiazepines 3m	Clc1ccc(C2Sc3ccccc3N=C3c4ccccc4C(c4ccccc4)C32)cc1	0	validation set 2
1784	morpholine derivatives 3c	O=C1C=C(N2CCOCC2)C(=O)c2ccccc21	0	validation set 2
1785	1,2,4-triazolium derivatives 6a	Clc1ccc(Cn2c[n+](Cc3ccc(Cl)cc3Cl)cn2)c(Cl)c1	0	validation set 2
1786	1,2,4-triazolium derivatives 6e	Clc1ccc(Cn2c[n+](Cc3ccc(Cl)cc3Cl)cn2)c(Cl)c1	0	validation set 2
1787	1,2,4-triazolium derivatives 7a	Clc1ccc(Cn2c[n+](CCCC[n+]3cnn(Cc4ccc(Cl)cc4Cl)c3)cn2)c(Cl)c1	0	validation set 2
1788	1,2,4-triazolium derivatives 7d	Clc1ccc(Cn2c[n+](Cc3ccc(C[n+]4cnn(Cc5ccc(Cl)cc5Cl)c4)cc3)cn2)c(Cl)c1	0	validation set 2
1789	methylene-bis-tetrahydro[1,3]thiazolo[4,5-c]isoxazoles 6A	COc1ccc(Cc2ccc(OC)c(C3SC4C(=NOC4c4ccc(F)cc4)N3c3ccccc3)c2)cc1C1SC2C(=NOC2c2ccc(F)cc2)N1c1ccccc1	0	validation set 2
1790	methylene-bis-tetrahydro[1,3]thiazolo[4,5-c]isoxazoles 6F	COc1ccc(Cc2ccc(OC)c(C3SC4C(=NOC4c4ccc(F)cc4)N3c3ccc(F)cc3)c2)cc1C1SC2C(=NOC2c2ccc(F)cc2)N1c1ccc(F)cc1	0	validation set 2
1791	Atranorin	COC(=O)c1c(C)cc(OC(=O)c2c(C)cc(O)c(C=O)c2O)c(C)c1O	0	validation set 2
1792	Fumiquinazoline I	CC(C)C[C@@H]1N[C@@H]2N(C1=O)c1ccccc1[C@]2(O)C[C@@H]1C(=O)N[C@@H](C)c2nc3ccccc3c(=O)n21	0	validation set 2
1793	Menthol	CC1CCC(C(C)C)C(O)C1	0	validation set 2
1794	Silybin	COc1cc([C@H]2Oc3cc([C@H]4Oc5cc(O)cc(O)c5C(=O)[C@@H]4O)ccc3O[C@@H]2CO)ccc1O	0	validation set 2
1795	Deguelin	COc1cc2c(cc1OC)[C@@H]1C(=O)c3ccc4c(c3O[C@@H]1CO2)C=CC(C)(C)O4	0	validation set 2
1796	5-aminoimidazole-4-carboxamidrazones 2i	CC(C)n1cnc(/C(N)=N/Nc2ccccc2)c1N	0	validation set 2
1797	5-aminoimidazole-4-carboxamidrazones 2G	N/C(=N\Nc1ccccc1)c1ncn(Cc2ccccc2)c1N	0	validation set 2
1798	5-aminoimidazole-4-carboxamidrazones 2F	N/C(=N\Nc1ccccc1)c1ncn(-c2ccccc2)c1N	0	validation set 2
1799	sclerotiamide	CC1(C)C=Cc2c(ccc3c2NC(=O)[C@@]32[C@H](O)[C@@]34NC(=O)[C@]5(CCCN5C3=O)C[C@H]4C2(C)C)O1	0	validation set 2
1800	notoamide R	CC1(C)C=Cc2c(ccc3c4c([nH]c23)C(C)(C)[C@@H]2C[C@]35CCCN3C(=O)[C@]2(NC5=O)[C@H]4O)O1	0	validation set 2
1801	stephacidin A	CC1(C)C=Cc2c(ccc3c4c([nH]c23)C(C)(C)C2CC35CCCN3C(=O)C2(C4)NC5=O)O1	0	validation set 2
1802	notoamide F	CO[C@H]1c2c([nH]c3c4c(ccc23)OC(C)(C)C=C4)C(C)(C)[C@@H]2C[C@]34CCCN3C(=O)[C@]12NC4=O	0	validation set 2
1803	circumdatin F	C[C@@H]1NC(=O)c2ccccc2-n2c1nc1ccccc1c2=O	0	validation set 2
1804	Deschloro hapalindole I	C=C[C@@]1(C)CC[C@H]2C(=C1C)c1c[nH]c3cccc(c13)C2(C)C	0	validation set 2
1805	Hapalindole I	[C-]#[N+]C1=C2c3c[nH]c4cccc(c34)C(C)(C)[C@H]2C[C@@H](Cl)[C@]1(C)C=C	0	validation set 2
1806	sulfometuron methyl	COC(=O)c1ccccc1S(=O)(=O)NC(=O)Nc1nc(C)cc(C)n1	0	validation set 2
1807	Ethametsulfuron methyl	CCOc1nc(NC)nc(NC(=O)NS(=O)(=O)c2ccccc2C(=O)OC)n1	0	validation set 2
1808	PC2Bzt	CC(C)(C)CC(C)(C)c1ccc(OCCOP(=O)([O-])OCC[N+](C)(C)Cc2ccccc2)cc1	0	validation set 2
1809	PC3Bzt	CC(C)(C)CC(C)(C)c1ccc(OCCOP(=O)([O-])OCCC[N+](C)(C)Cc2ccccc2)cc1	0	validation set 2
1810	liquiritigenin	O=C1C[C@@H](c2ccc(O)cc2)Oc2cc(O)ccc21	0	validation set 2
1811	liquiritin	O=C1C[C@@H](c2ccc(O[C@@H]3O[C@H](CO)[C@@H](O)[C@H](O)[C@H]3O)cc2)Oc2cc(O)ccc21	0	validation set 2
1812	phytosphingolipid analogues 1A	CCCCCCCCCCCCCC[C@@H](O)C(O)[C@@H](N)CO	0	validation set 2
1813	phytosphingolipid analogues 2A	CCCCCCCCCCCCCCC(O)[C@H](O)[C@@H](N)CO	0	validation set 2
1814	phytosphingolipid analogues 3A	CCCCCCCCCCCCCC[C@@H](O)[C@H](O)[C@@H](N)CO	0	validation set 2
1815	phytosphingolipid analogues 2C	CCCCCCCCCCCCCCC(O)[C@H](O)[C@@H](N)CN=[N+]=[N-]	0	validation set 2
1816	phytosphingolipid analogues 3C	CCCCCCCCCCCCCC[C@@H](O)[C@H](O)[C@@H](N)CN=[N+]=[N-]	0	validation set 2
1817	phytosphingolipid analogues 4C	CCCCCCCCCCCCCCC(O)C(O)[C@@H](N)CN=[N+]=[N-]	0	validation set 2
1818	phytosphingolipid analogues 10A	CCCCCCCCCCCCCC/C=C\[C@@H](N)CO	0	validation set 2
1819	phytosphingolipid analogues 10B	CCCCCCCCCCCCCC/C=C\[C@@H](N)CN	0	validation set 2
1820	diphenyl-1H-pyrazoles 10R	Clc1ccc(-n2ncc(C(c3ccccc3)n3ccnc3)c2-c2ccccc2)c(Cl)c1	0	validation set 2
1821	6-hydroxy-3,4-dihydro-1-oxo-beta-carboline 2	O=C1NCCc2c1[nH]c1ccc(O)cc21	0	validation set 2
1822	serotonin 4	NCCc1c[nH]c2ccc(O)cc12	0	validation set 2
1823	conformationally restricted triazole derivatives 12A	OC(CN=C1CCN(CCCOc2ccccc2)CC1)(Cn1cncn1)c1ccc(F)cc1F	0	validation set 2
1824	conformationally restricted triazole derivatives 12B	OC(CN=C1CCN(CCCCOc2ccccc2)CC1)(Cn1cncn1)c1ccc(F)cc1F	0	validation set 2
1825	conformationally restricted triazole derivatives 12C	OC(CN=C1CCN(CCCCCOc2ccccc2)CC1)(Cn1cncn1)c1ccc(F)cc1F	0	validation set 2
1826	1,2,4-triazolium derivatives 4a	Clc1ccc(Cn2cncn2)c(Cl)c1	0	validation set 2
1827	1,2,4-triazolium derivatives 4b	Fc1ccc(Cn2cncn2)c(F)c1	0	validation set 2
1828	1,2,4-triazolium derivatives 5a	CCCC[n+]1cnn(Cc2ccc(Cl)cc2Cl)c1	0	validation set 2
1829	1,2,4-triazolium derivatives 5g	OCC[n+]1cnn(Cc2ccc(F)cc2F)c1	0	validation set 2
1830	1,2,4-triazolium derivatives 6b	Fc1ccc(Cn2c[n+](Cc3ccc(Cl)cc3Cl)cn2)c(F)c1	0	validation set 2
1831	1,2,4-triazolium derivatives 6c	Fc1ccc(Cn2c[n+](Cc3ccc(F)cc3F)cn2)c(F)c1	0	validation set 2
1832	1,2,4-triazolium derivatives 7e	Fc1ccc(Cn2c[n+](Cc3ccc(C[n+]4cnn(Cc5ccc(F)cc5F)c4)cc3)cn2)c(F)c1	0	validation set 2
1833	deoxyfunicone	C/C=C/c1cc(=O)c(C(=O)c2c(OC)cc(OC)cc2C(=O)OC)co1	0	validation set 2
1834	vermistatin	C/C=C/c1cc(=O)c([C@@H]2OC(=O)c3cc(OC)cc(OC)c32)co1	0	validation set 2
1835	Simpotentin	CCCCCC(CC(CC(=O)O)O[C@@H]1O[C@H](CO)[C@@H](O)[C@H](O)[C@@H]1O)OC(=O)CC(O)CC(O)CCC	0	validation set 2
1836	garcinol	C=C(C)[C@@H](CC=C(C)C)C[C@@]12C[C@@H](CC=C(C)C)C(C)(C)[C@@](CC=C(C)C)(C(=O)/C(=C(/O)c3ccc(O)c(O)c3)C1=O)C2=O	0	validation set 2
1837	Xanthochymol	C=C(C)CCC(CC12CC(CC=C(C)C)C(C)(C)C(CC=C(C)C)(C(=O)/C(=C(\O)c3ccc(O)c(O)c3)C1=O)C2=O)C(=C)C	0	validation set 2
1838	Cannabidiol	C=C(C)[C@@H]1CCC(C)=C[C@H]1c1c(O)cc(CCCCC)cc1O	0	validation set 2
1839	Morin	O=c1c(O)c(-c2ccc(O)cc2O)oc2cc(O)cc(O)c12	0	validation set 2
1840	oleic acid	CCCCCCCC/C=C\CCCCCCCC(=O)O	0	validation set 2
1841	Fusidic acid	CC(=O)O[C@H]1C[C@@]2(C)[C@@H](C[C@@H](O)[C@H]3[C@@]4(C)CC[C@@H](O)[C@@H](C)[C@@H]4CC[C@@]32C)/C1=C(\CCC=C(C)C)C(=O)O	0	validation set 2
1842	Glycyrrhizic acid	CC1(C)[C@@H](O[C@H]2O[C@H](C(=O)O)[C@@H](O)[C@H](O)[C@H]2O[C@@H]2O[C@H](C(=O)O)[C@@H](O)[C@H](O)[C@H]2O)CC[C@@]2(C)[C@H]1CC[C@]1(C)[C@@H]2C(=O)C=C2[C@@H]3C[C@@](C)(C(=O)O)CC[C@]3(C)CC[C@]21C	0	validation set 2
1843	artemether	CO[C@H]1O[C@@H]2O[C@@]3(C)CC[C@H]4[C@H](C)CC[C@@H]([C@H]1C)[C@]42OO3	0	validation set 2
1844	Erythrodiol	CC1(C)CC[C@]2(CO)CC[C@]3(C)C(=CC[C@@H]4[C@@]5(C)CC[C@H](O)C(C)(C)[C@@H]5CC[C@]43C)[C@@H]2C1	0	validation set 2
1845	3-O-acetylbetulin	C=C(C)[C@@H]1CC[C@]2(CO)CC[C@]3(C)[C@H](CC[C@@H]4[C@@]5(C)CC[C@H](OC(C)=O)C(C)(C)[C@@H]5CC[C@]43C)[C@@H]12	0	validation set 2
1846	rubiginosin C	CCCCCCCCC/C=C/C=C(\C)C(=O)O[C@@]1(C)C(=O)C=C2C=C(CC(C)O)OC=C2C1=O	0	validation set 2
1847	rubiginosin Z	CC(=O)OCC=CC1=CC2=C(CO1)C(=O)[C@@](C)(OC(=O)c1c(C)cc(O)cc1O)[C@@H](O)C2	0	validation set 2
1848	rubiginosin w	C/C=C/C1=CC2=CC(=O)[C@](C)(OC(=O)[C@H](C)[C@H](O)[C@@H](C)CCCCCCCC)C(=O)C2=CO1	0	validation set 2
1849	rutilin A	CC(=O)OC/C=C/C1=CC2=C(CO1)C(=O)C(C)(OC(=O)c1c(C)cc(O)cc1O)C(=O)/C2=C\C=C\C1=CC2=C(CO1)C(=O)[C@](C)(O)[C@H](OC(=O)c1c(C)cc(O)cc1O)C2	0	validation set 2
1850	rutilin B	CC(=O)OC/C=C/C1=CC2=C(CO1)C(=O)C(C)(OC(=O)c1c(C)cc(O)cc1O)C(=O)/C2=C\C=C\C1=CC2=C(CO1)C(=O)[C@](C)(OC(=O)c1c(C)cc(O)cc1O)[C@H](O)C2	0	validation set 2
1851	2,3-Dimethylhydroquinone	Cc1c(O)ccc(O)c1C	0	validation set 2
1852	2,6-Dimethylhydroquinone	Cc1cc(O)cc(C)c1O	0	validation set 2
1853	2-methyl-3-butyl-prodiginine	CCCCC1=C/C(=C\c2[nH]c(-c3ccc[nH]3)cc2O)N=C1C	0	validation set 2
1854	Paecilin H	COC(=O)C[C@H](C)[C@@H](O)[C@]1(C(=O)OC)CC(=O)c2c(O)ccc(-c3ccc4c(c3O)C(=O)C[C@@](C(=O)OC)([C@@H]3OC(=O)C[C@@H]3C)O4)c2O1	0	validation set 2
1855	Paecilin I	COC(=O)C[C@H](C)[C@@H](O)[C@]1(C(=O)OC)CC(=O)c2c(O)ccc(-c3ccc4c(c3O)C(=O)C3=C(O)C[C@H](C)[C@@H](O)[C@]3(C(=O)OC)O4)c2O1	0	validation set 2
1856	Paecilin K	COC(=O)C[C@H](C)[C@@H](O)[C@]1(C(=O)OC)CC(=O)c2c(O)ccc(-c3ccc(O)c4c3O[C@](C(=O)OC)([C@@H]3OC(=O)C[C@@H]3C)CC4=O)c2O1	0	validation set 2
1857	Paecilin M	COC(=O)[C@@]1([C@H](O)[C@@H](C)CC(=O)O)CC(=O)c2c(ccc(-c3ccc4c(c3O)C(=O)C[C@@](C(=O)OC)([C@@H]3OC(=O)C[C@@H]3C)O4)c2O)O1	0	validation set 2
1858	Paecilin O	CCOC(=O)C[C@H](C)[C@@H](O)[C@]1(C(=O)OC)CC(=O)c2c(ccc(-c3ccc4c(c3O)C(=O)C[C@@](C(=O)OC)([C@@H]3OC(=O)C[C@@H]3C)O4)c2O)O1	0	validation set 2
1859	scutellarin	O=C(O)[C@H]1O[C@@H](Oc2cc3oc(-c4ccc(O)cc4)cc(=O)c3c(O)c2O)[C@H](O)[C@@H](O)[C@@H]1O	0	validation set 2
1860	rhapontin	COc1ccc(/C=C/c2cc(O)cc(O[C@@H]3O[C@H](CO)[C@@H](O)[C@H](O)[C@H]3O)c2)cc1O	0	validation set 2
1861	1'-Hydroxychavicol acetate	C=CC(O)c1ccc(OC(C)=O)cc1	0	validation set 2
1862	resveratrol derivatives 1f	COc1ccc(/C=C/c2cc(OC)cc(OC)c2)cc1	0	validation set 2
1863	resveratrol derivatives 1h	COC(=O)c1cc(/C=C/c2ccc(O)cc2)cc(C(=O)OC)c1	0	validation set 2
1864	resveratrol derivatives 1i	COC(=O)c1ccc(/C=C/c2cc(O)cc(C(=O)OC)c2)cc1	0	validation set 2
1865	resveratrol derivatives 4	Oc1ccc([C@H]2Oc3cc(O)cc4c3C2c2cc(O)cc(O)c2[C@H](c2ccc(O)cc2)[C@H]4O)cc1	0	validation set 2
1866	bromophenols 2	COC(=O)CCCN(Cc1c(Br)c(O)c(O)c(Br)c1Br)C(=O)NCc1c(Br)c(O)c(O)c(Br)c1Br	0	validation set 2
1867	uridine derivatives 2	O=C(OCC1OC(n2ccc(=O)[nH]c2=O)C(O)C1O)c1ccc(O)cc1O	0	validation set 2
1868	uridine derivatives 3	Nc1ccc(O)c(C(=O)OCC2OC(n3ccc(=O)[nH]c3=O)C(O)C2O)c1	0	validation set 2
1869	uridine derivatives 4	O=C(COCC1OC(n2ccc(=O)[nH]c2=O)C(O)C1O)c1ccccc1O	0	validation set 2
1870	semicochliodinol A	CC(C)=CCc1ccc2[nH]cc(C3=C(O)C(=O)C(c4c[nH]c5ccccc45)=C(O)C3=O)c2c1	0	validation set 2
1871	pyrenocine A	C/C=C/C(=O)c1c(OC)cc(=O)oc1C	0	validation set 2
1872	ethyl 2-amino-4-methylthiazole-5-carboxylate derivatives 2b	CCOC(=O)c1sc(/N=C/c2cccs2)nc1C	0	validation set 2
1873	ethyl 2-amino-4-methylthiazole-5-carboxylate derivatives 11b	CCOC(=O)c1sc(NC(=S)NC2CCCCC2)nc1C	0	validation set 2
1874	ethyl 2-amino-4-methylthiazole-5-carboxylate derivatives 12d	Cc1nc(NC(=S)Nc2ccccc2)sc1C(=O)NN	0	validation set 2
1875	indolone-N-oxide derivatives 4	COc1ccc(C2=[N+]([O-])c3ccccc3C2=O)cc1	0	validation set 2
1876	indolone-N-oxide derivatives 2	O=C1C(c2ccc(Oc3ccccc3)cc2)=[N+]([O-])c2ccccc21	0	validation set 2
1877	sulfonamide derivatives 6a	COc1cc(NC(=O)c2ccc(Cl)cc2Cl)ccc1-n1cnc(Cl)c1	0	validation set 2
1878	sulfonamide derivatives 6c	COc1cc(NC(=O)c2ccco2)ccc1-n1cnc(Cl)c1	0	validation set 2
1879	sulfonamide derivatives 6e	COc1ccc(C(=O)Nc2ccc(-n3cnc(Cl)c3)c(OC)c2)cc1	0	validation set 2
1880	sulfonamide derivatives 6k	COc1cc(NC(=O)C2(c3ccc(Cl)cc3)CC2)ccc1-n1cnc(Cl)c1	0	validation set 2
1881	sulfonamide derivatives 6m	COc1ccc(C(=O)Nc2ccc(-n3cnc(Cl)c3)c(OC)c2)cc1OC	0	validation set 2
1882	pyridinyl and pyridinylvinyl substituted quinolines 8	Fc1ccc2nc(-c3cccnc3)ccc2c1	0	validation set 2
1883	pyridinyl and pyridinylvinyl substituted quinolines 11	Clc1ccc2nc(-c3ccncc3)ccc2c1	0	validation set 2
1884	pyridinyl and pyridinylvinyl substituted quinolines 12	Clc1cccc2ccc(-c3ccncc3)nc12	0	validation set 2
1885	pyridinyl and pyridinylvinyl substituted quinolines 15	Clc1ccc2nc(/C=C/c3cccnc3)ccc2c1	0	validation set 2
1886	cis-stilbenoids 4	O=c1occ2c3c(ccc(O)c13)Oc1ccc(O)cc1-2	0	validation set 2
1887	enynediesters and acetylenic compounds 5	C#CC(=O)OC1CCC2(C)C(=CCC3C2CCC2(C)C(C(C)CCCC(C)C)CCC32)C1	0	validation set 2
1888	enynediesters and acetylenic compounds 8	C/C=C/C=C/C(=O)OC1CCC2(C)C(=CCC3C2CCC2(C)C(C(C)CCCC(C)C)CCC32)C1	0	validation set 2
1889	kanakugiol	COc1c(O)c(C(=O)/C=C/c2ccccc2)c(OC)c(OC)c1OC	0	validation set 2
1890	Citrinamide B	C=CC(C)(C)C(=O)Nc1ccccc1C(=O)CCNC(=O)CCC(NC(C)=O)C(=O)OCC(O)CO	0	validation set 2
1891	amine-derived bis-azoles 2d	OCCN(CCO)Cc1ccccc1Cl	0	validation set 2
1892	amine-derived bis-azoles 2e	OCCN(CCO)Cc1cccc(Cl)c1	0	validation set 2
1893	amine-derived bis-azoles 2f	OCCN(CCO)Cc1ccc(Cl)cc1	0	validation set 2
1894	amine-derived bis-azoles 4a	Fc1ccc(CN(CCn2cncn2)CCn2cncn2)c(F)c1	0	validation set 2
1895	amine-derived bis-azoles 4c	Clc1ccc(CN(CCn2cncn2)CCn2cncn2)cc1Cl	0	validation set 2
1896	amine-derived bis-azoles 4d	Clc1ccccc1CN(CCn1cncn1)CCn1cncn1	0	validation set 2
1897	amine-derived bis-azoles 4e	Clc1cccc(CN(CCn2cncn2)CCn2cncn2)c1	0	validation set 2
1898	amine-derived bis-azoles 4f	Clc1ccc(CN(CCn2cncn2)CCn2cncn2)cc1	0	validation set 2
1899	amine-derived bis-azoles 5c	Clc1ccc(CN(CCn2ccnc2)CCn2ccnc2)cc1Cl	0	validation set 2
1900	amine-derived bis-azoles 5d	Clc1ccccc1CN(CCn1ccnc1)CCn1ccnc1	0	validation set 2
1901	amine-derived bis-azoles 5e	Clc1cccc(CN(CCn2ccnc2)CCn2ccnc2)c1	0	validation set 2
1902	amine-derived bis-azoles 5f	Clc1ccc(CN(CCn2ccnc2)CCn2ccnc2)cc1	0	validation set 2
1903	amine-derived bis-azoles 5i	Clc1ccc(CN(CCn2ccnc2-c2ccccc2)CCn2ccnc2-c2ccccc2)c(Cl)c1	0	validation set 2
1904	amine-derived bis-azoles 6a	Fc1ccc(CN(CCn2cnc3ccccc32)CCn2cnc3ccccc32)c(F)c1	0	validation set 2
1905	amine-derived bis-azoles 6b	Clc1ccc(CN(CCn2cnc3ccccc32)CCn2cnc3ccccc32)c(Cl)c1	0	validation set 2
1906	amine-derived bis-azoles 6c	Cc1cc2ncn(CCN(CCn3cnc4cc(C)c(C)cc43)Cc3ccc(Cl)cc3Cl)c2cc1C	0	validation set 2
1907	sulfanilamide-derived 1,2,3-triazoles 6B	CCCCCCn1cc(CNS(=O)(=O)c2ccc(N)cc2)nn1	0	validation set 2
1908	sulfanilamide-derived 1,2,3-triazoles 6C	CCCCCCCCn1cc(CNS(=O)(=O)c2ccc(N)cc2)nn1	0	validation set 2
1909	sulfanilamide-derived 1,2,3-triazoles 6D	CCCCCCCCCCn1cc(CNS(=O)(=O)c2ccc(N)cc2)nn1	0	validation set 2
1910	sulfanilamide-derived 1,2,3-triazoles 6F	CCCCCCCCCCCCCCCCn1cc(CNS(=O)(=O)c2ccc(N)cc2)nn1	0	validation set 2
1911	sulfanilamide-derived 1,2,3-triazoles 7A	Nc1ccc(S(=O)(=O)NCc2cn(Cc3ccccc3)nn2)cc1	0	validation set 2
1912	sulfanilamide-derived 1,2,3-triazoles 7B	Cc1cccc(Cn2cc(CNS(=O)(=O)c3ccc(N)cc3)nn2)c1	0	validation set 2
1913	sulfanilamide-derived 1,2,3-triazoles 7C	Cc1cc(Cn2cc(CNS(=O)(=O)c3ccc(N)cc3)nn2)ccc1[N+](=O)[O-]	0	validation set 2
1914	sulfanilamide-derived 1,2,3-triazoles 7D	Nc1ccc(S(=O)(=O)NCc2cn(Cc3ccccc3Cl)nn2)cc1	0	validation set 2
1915	sulfanilamide-derived 1,2,3-triazoles 7E	Nc1ccc(S(=O)(=O)NCc2cn(Cc3cccc(Cl)c3)nn2)cc1	0	validation set 2
1916	sulfanilamide-derived 1,2,3-triazoles 7F	Nc1ccc(S(=O)(=O)NCc2cn(Cc3ccc(Cl)cc3)nn2)cc1	0	validation set 2
1917	sulfanilamide-derived 1,2,3-triazoles 7H	Nc1ccc(S(=O)(=O)NCc2cn(Cc3ccc(F)cc3)nn2)cc1	0	validation set 2
1918	carbazole derivatives 5A	c1ccc2c(c1)c1ccccc1n2Cc1ccc(Cn2c3ccccc3c3ccccc32)cc1	0	validation set 2
1919	carbazole derivatives 5B	c1ccc2c(c1)c1ccccc1n2CCCCn1c2ccccc2c2ccccc21	0	validation set 2
1920	carbazole derivatives 5C	c1ccc2c(c1)c1ccccc1n2CCCCCCn1c2ccccc2c2ccccc21	0	validation set 2
1921	phomopsin B	C=C(C)[C@@H]1NC(=O)[C@@H](NC)[C@@H](O)c2ccc(O)c(c2)O[C@](C)(CC)[C@@H](C(=O)N2CC=C[C@H]2C(=O)N/C(C(=O)N/C(=C/C(=O)O)C(=O)O)=C(\C)CC)NC1=O	0	validation set 2
1922	hydrazone derivatives 1C	O=[N+]([O-])c1ccc(-c2csc(NN=C(Cc3ccccc3)Cc3ccccc3)n2)cc1	0	validation set 2
1923	hydrazone derivatives 2B	CCC/C(=N\Nc1nc(-c2ccc(OC)cc2)cs1)c1ccccc1	0	validation set 2
1924	hydrazone derivatives 2E	CCC/C(=N\Nc1nc(-c2cc(OC)ccc2OC)cs1)c1ccccc1	0	validation set 2
1925	novel quinazolinones 4d	Cc1ccc(-n2c(=O)c3ccccc3n3c(-c4ccccc4)nnc23)cc1	0	validation set 2
1926	novel quinazolinones 6b	Cc1ccc(N2C(=S)NN=C3N(c4ccccc4)C(=O)c4ccccc4N32)cc1	0	validation set 2
1927	novel quinazolinones 8a	O=c1c2ccccc2n2c3nc4ccccc4c-3nnc2n1-c1ccccc1	0	validation set 2
1928	thiazolyl and thiadiazolyl derivatives 3C	CN(C)/C=N/S(=O)(=O)c1ccc(-n2cc(/C=N\N=C3/SCC(=O)N3c3ccc(Cl)cc3)c(-c3ccccc3)n2)cc1	0	validation set 2
1929	thiazolyl and thiadiazolyl derivatives 4A	CN(C)/C=N/S(=O)(=O)c1ccc(-n2cc(/C=N\N=c3/scc(-c4ccc(Br)cc4)n3-c3ccccc3)c(-c3ccccc3)n2)cc1	0	validation set 2
1930	thiazolyl and thiadiazolyl derivatives 5B	Cc1ccc(Nc2nnc(-c3cn(-c4ccc(S(=O)(=O)/N=C/N(C)C)cc4)nc3-c3ccccc3)s2)cc1	0	validation set 2
1931	thiazolyl and thiadiazolyl derivatives 5C	CN(C)/C=N/S(=O)(=O)c1ccc(-n2cc(-c3nnc(Nc4ccc(Cl)cc4)s3)c(-c3ccccc3)n2)cc1	0	validation set 2
1932	2-Arylidene-4-(4-phenoxy-phenyl) 3	COc1cccc(/C=C2\C=C(c3ccc(Oc4ccccc4)cc3)OC2=O)c1	0	validation set 2
1933	2-Arylidene-4-(4-phenoxy-phenyl) 5	COc1cc(/C=C2\C=C(c3ccc(Oc4ccccc4)cc3)OC2=O)cc(OC)c1OC	0	validation set 2
1934	2-Arylidene-4-(4-phenoxy-phenyl) 8	O=C1OC(c2ccc(Oc3ccccc3)cc2)=C/C1=C\c1ccc(Cl)cc1	0	validation set 2
1935	2-Arylidene-4-(4-phenoxy-phenyl) 10	O=C1OC(c2ccc(Oc3ccccc3)cc2)=C/C1=C\c1c(Cl)cccc1Cl	0	validation set 2
1936	2-Arylidene-4-(4-phenoxy-phenyl) 12	COc1cc(/C=C2\C=C(c3ccc(Oc4ccccc4)cc3)OC2=O)ccc1OC(C)=O	0	validation set 2
1937	2-Arylidene-4-(4-phenoxy-phenyl) 20	O=C1NC(c2ccc(Oc3ccccc3)cc2)=C/C1=C/c1cccc(O)c1	0	validation set 2
1938	2-Arylidene-4-(4-phenoxy-phenyl) 28	O=C1/C(=C/c2cccc([N+](=O)[O-])c2)C=C(c2ccc(Oc3ccccc3)cc2)N1Cc1ccccc1	0	validation set 2
1939	1H/-imidazoles 1	OC(Cn1ccnc1)c1ccc(Cl)cc1Cl	0	validation set 2
1940	halogenobenzene derivatives 2	Clc1cc(N2CCCCC2)c(I)c(N2CCCCC2)c1	0	validation set 2
1941	halogenobenzene derivatives 4	Brc1cc(N2CCCCC2)c(Br)c(N2CCCCC2)c1	0	validation set 2
1942	asperfumin	COC(=O)c1c(OC)c(O)cc(OC)c1C(=O)c1c(O)cc(C)cc1OC	0	validation set 2
1943	monomethylsulochrin	COC(=O)c1cc(O)cc(OC)c1C(=O)c1c(O)cc(C)cc1OC	0	validation set 2
1944	Bisabosqual B	CC(C)=CCC[C@]1(C)Oc2cc(CO)c(C=O)c3c2[C@H]2[C@@H](O3)[C@@](C)(O)CC[C@H]21	0	validation set 2
1945	Bisabosqual C	CC(C)=CCC[C@]1(C)Oc2cc(C=O)c(C=O)c3c2[C@@]2(O)[C@@H](O3)[C@@](C)(O)CC[C@@H]12	0	validation set 2
1946	Bisabosqual D	CC(C)(O)[C@H](O)CC[C@]1(C)Oc2cc(C=O)c(C=O)c3c2[C@H]2[C@@H](O3)[C@@](C)(O)CC[C@H]21	0	validation set 2
1947	Diosmetin	COc1ccc(-c2cc(=O)c3c(O)cc(O)cc3o2)cc1O	0	validation set 2
1948	Isoluteolin	O=c1c(-c2ccc(O)c(O)c2)coc2cc(O)cc(O)c12	0	validation set 2
1949	senkyunolide-N	CCCC[C@@H]1OC(=O)C2=C1CC[C@H](O)[C@H]2O	0	validation set 2
1950	senkyunolide-J	CCCC[C@H]1OC(=O)C2=C1CC[C@H](O)[C@H]2O	0	validation set 2
1951	1-galloyl-beta-D-glucopyranosyl-(1-->4)-beta-D-galactopyranoside	O=C(O[C@@H]1OC(CO)[C@H](O[C@@H]2OC(CO)[C@@H](O)C(O)C2O)C(O)C1O)c1cc(O)c(O)c(O)c1	0	validation set 2
1952	myrciaphenone B	CC(=O)c1c(O)cc(O)cc1O[C@@H]1O[C@H](COC(=O)c2cc(O)c(O)c(O)c2)[C@@H](O)[C@H](O)[C@H]1O	0	validation set 2
1953	kaempferol 3-0-(6"-galloyl)-beta-D-glucopyranoside	O=C(OCC1O[C@@H](Oc2c(-c3ccc(O)cc3)oc3cc(O)cc(O)c3c2=O)C(O)C(O)[C@@H]1O)c1cc(O)c(O)c(O)c1	0	validation set 2
1954	quercetin 3-0-(6"-galloyl)-beta-D-glucopyranoside	O=C(OCC1O[C@@H](Oc2c(-c3ccc(O)c(O)c3)oc3cc(O)cc(O)c3c2=O)C(O)C(O)[C@@H]1O)c1cc(O)c(O)c(O)c1	0	validation set 2
1955	oxadiazoline-2-thiones 5H	FC(F)(F)c1ccccc1CN1CCN(Cn2nc(C34CC5CC(CC(C5)C3)C4)oc2=S)CC1	0	validation set 2
1956	xanthoxylin	COc1cc(O)c(C(C)=O)c(OC)c1	0	validation set 2
1957	methylxanthoxylin	COc1cc(OC)c(C(C)=O)c(O)c1C	0	validation set 2
1958	scoparone	COc1cc2ccc(=O)oc2cc1OC	0	validation set 2
1959	limettin	COc1cc(OC)c2ccc(=O)oc2c1	0	validation set 2
1960	6-methoxy-7-(3-methyl-2-butenyl)coumarin	COc1cc2ccc(=O)oc2cc1OCC=C(C)C	0	validation set 2
1961	diterpenoids of Pseudolarix kaempferi 1	CC(=O)O[C@]12CC[C@](C)(O)C=C[C@]13CC[C@H]2[C@@](C)(/C=C/C=C(\C)C(=O)O)OC3=O	0	validation set 2
1962	diterpenoids of Pseudolarix kaempferi 2	COC(=O)/C(C)=C/C=C/[C@@]1(C)OC(=O)[C@]23C=C[C@@](C)(O)CC[C@]2(OC(C)=O)[C@H]1CC3	0	validation set 2
1963	diterpenoids of Pseudolarix kaempferi 3	COC(=O)C1=CC[C@]23CC[C@H]([C@@]2(O)CC1)[C@@](C)(CCC(=O)O)OC3=O	0	validation set 2
1964	diterpenoids of Pseudolarix kaempferi 4	COC(=O)C1=CC[C@]23CC[C@H]([C@@]2(OC(C)=O)CC1)[C@@](C)(CCC(=O)O)OC3=O	0	validation set 2
1965	diterpenoids of Pseudolarix kaempferi 5	CC(=O)O[C@]12CC=C(C)C(=O)C[C@]13CC[C@H]2[C@@](C)(/C=C/C=C(\C)C(=O)O)OC3=O	0	validation set 2
1966	diterpenoids of Pseudolarix kaempferi 6	CC(=O)O[C@]12CC=C(C)[C@H](O)C[C@]13CC[C@H]2[C@@](C)(/C=C/C=C(\C)C(=O)O)OC3=O	0	validation set 2
1967	diterpenoids of Pseudolarix kaempferi 9	COC(=O)C1=CC[C@]23CC[C@H]([C@@]2(OC(C)=O)CC1)[C@@](C)(/C=C/C=C(\C)C(=O)OC)OC3=O	0	validation set 2
1968	diterpenoids of Pseudolarix kaempferi 10	COC(=O)C1=CC[C@]23CC[C@H]([C@@]2(O)CC1)[C@@](C)(/C=C/C=C(\C)C(=O)O)OC3=O	0	validation set 2
1969	diterpenoids of Pseudolarix kaempferi 15	COC(=O)C1=CC[C@]23CC[C@H](C2=CC1)[C@@](C)(CCC(=O)O)OC3=O	0	validation set 2
1970	diterpenoids of Pseudolarix kaempferi 17	CC(=O)O[C@]12CCC(C(N)=O)=CC[C@]13CC[C@H]2[C@@](C)(/C=C/C=C(\C)C(=O)O)OC3=O	0	validation set 2
1971	diterpenoids of Pseudolarix kaempferi 18	CNC(=O)C1=CC[C@]23CC[C@H]([C@@]2(O)CC1)[C@@](C)(/C=C/C=C(\C)C(=O)O)OC3=O	0	validation set 2
1972	diterpenoids of Pseudolarix kaempferi 19	CNC(=O)C1=CC[C@]23CC[C@H]([C@@]2(OC(C)=O)CC1)[C@@](C)(/C=C/C=C(\C)C(=O)O)OC3=O	0	validation set 2
1973	TERPINENE-4-OL	CC1=CCC(O)(C(C)C)CC1	0	validation set 2
1974	thiazolo[4,5-d]pyrimidines 3B	Cc1ccc(-c2nn(-c3ccccc3)cc2/C=N/NC(=O)c2sc(=S)n(-c3ccc(C)cc3)c2N)cc1	0	validation set 2
1975	thiazolo[4,5-d]pyrimidines 4B	Cc1ccc(-c2nn(-c3ccccc3)cc2/C=N/n2cnc3c(sc(=S)n3-c3ccc(C)cc3)c2=O)cc1	0	validation set 2
1976	thiazolo[4,5-d]pyrimidines 5A	Cc1ccc(-c2nn(-c3ccccc3)cc2/C=N/n2c(C)nc3c(sc(=S)n3-c3ccccc3)c2=O)cc1	0	validation set 2
1977	thiazolo[4,5-d]pyrimidines 6A	Cc1ccc(-c2nn(-c3ccccc3)cc2/C=N/n2c(=S)[nH]c3c(sc(=S)n3-c3ccccc3)c2=O)cc1	0	validation set 2
1978	thiazolo[4,5-d]pyrimidines 9B	Cc1ccc(-c2nn(-c3ccccc3)cc2/C=N/N2SC(C(N)=O)=C(N)N2c2ccc(C)cc2)cc1	0	validation set 2
1979	thiazolo[4,5-d]pyrimidines 10A	Cc1ccc(-c2nn(-c3ccccc3)cc2/C=N/N=c2\sc3c(=O)[nH]cnc3n2-c2ccccc2)cc1	0	validation set 2
1980	thiazolo[4,5-d]pyrimidines 12A	Cc1ccc(-c2nn(-c3ccccc3)cc2/C=N/N=c2\sc3c(=O)[nH]c(=S)[nH]c3n2-c2ccccc2)cc1	0	validation set 2
1981	non-azole inhibitors 4A	CCCCCC1(C)CC(=O)c2ccc(OC)cc2O1	0	validation set 2
1982	non-azole inhibitors 4B	CCCCCCCC1(C)CC(=O)c2ccc(OC)cc2O1	0	validation set 2
1983	non-azole inhibitors 4C	COc1ccc2c(c1)OC(C)(CCC=C(C)C)CC2=O	0	validation set 2
1984	non-azole inhibitors 5C	COc1ccc2c(c1)OC(C)(CCC=C(C)C)CC2O	0	validation set 2
1985	oxime ethers of oxiconazole 7A	Clc1ccc(/C=N/OC(Cn2ccnc2)c2ccc(Cl)cc2Cl)c(Cl)c1	0	validation set 2
1986	oxime ethers of oxiconazole 7D	CCC/C(=N\OC(Cn1ccnc1)c1ccc(Cl)cc1Cl)c1ccc(Cl)cc1Cl	0	validation set 2
1987	OLEANOLIC ACID	CC1(C)CC[C@]2(C(=O)O)CC[C@]3(C)C(=CC[C@@H]4[C@@]5(C)CC[C@H](O)C(C)(C)[C@@H]5CC[C@]43C)[C@@H]2C1	0	validation set 2
1988	chromene compound 2	CC(=O)c1ccc2c(c1O)C=CC(C)(C)O2	0	validation set 2
1989	genistein	O=c1c(-c2ccc(O)cc2)coc2cc(O)cc(O)c12	0	validation set 2
1990	daidzein	O=c1c(-c2ccc(O)cc2)coc2cc(O)ccc12	0	validation set 2
1991	biochanin A	COc1ccc(-c2coc3cc(O)cc(O)c3c2=O)cc1	0	validation set 2
1992	1H-benzimidazole derivatives 20	CCCn1c(-c2ccc(C(=O)NCCN(CC)CC)cc2)nc2cc(C)ccc21	0	validation set 2
1993	farnesoic acid derivatives 1	CC(C)=CCC/C(C)=C/CC/C(C)=C/C(=O)O	0	validation set 2
1994	farnesoic acid derivatives 3C	C=CCOC(=O)/C=C(\C)CC/C=C(\C)CCC=C(C)C	0	validation set 2
1995	farnesoic acid derivatives 3D	CC(C)=CCC/C(C)=C/CC/C(C)=C/C(=O)OC/C=C/c1ccccc1	0	validation set 2
1996	farnesoic acid derivatives 3E	CC(C)=CCC/C(C)=C/CC/C(C)=C/C(=O)OCC=C(C)C	0	validation set 2
1997	farnesoic acid derivatives 3F	CC(C)=CCC/C(C)=C/CC/C(C)=C/C(=O)OC/C=C(\C)CCC=C(C)C	0	validation set 2
1998	farnesoic acid derivatives 3G	CC(C)=CCC/C(C)=C/CC/C(C)=C/COC(=O)/C=C(\C)CC/C=C(\C)CCC=C(C)C	0	validation set 2
[truncated: 566 more rows]

## Sheet: Table 3
Supplementary Table 3. The validation set and training set post-Tanimoto coefficient filtering (TC > 0.85) and after balancing with SMOTE and prior to feature selection.
name	SMILES	Activity	EStateFP1	EStateFP2	EStateFP3	EStateFP4	EStateFP5	EStateFP6	EStateFP7	EStateFP8	EStateFP9	EStateFP10	EStateFP11	EStateFP12	EStateFP13	EStateFP14	EStateFP15	EStateFP16	EStateFP17	EStateFP18	EStateFP19	EStateFP20	EStateFP21	EStateFP22	EStateFP23	EStateFP24	EStateFP25	EStateFP26	EStateFP27	EStateFP28	EStateFP29	EStateFP30	EStateFP31	EStateFP32	EStateFP33	EStateFP34	EStateFP35	EStateFP36	EStateFP37	EStateFP38	EStateFP39	EStateFP40	EStateFP41	EStateFP42	EStateFP43	EStateFP44	EStateFP45	EStateFP46	EStateFP47
Dioscin	C[C@@H]1O[C@@H](O[C@H]2[C@H](O)[C@@H](O[C@@H]3O[C@@H](C)[C@H](O)[C@@H](O)[C@H]3O)[C@H](O[C@H]3CC[C@@]4(C)C(=CC[C@H]5[C@@H]6C[C@@H]7O[C@]8(CC[C@@H](C)CO8)[C@@H](C)[C@@H]7[C@@]6(C)CC[C@@H]54)C3)O[C@@H]2CO)[C@H](O)[C@H](O)[C@H]1O	1	0	0	0	0	0	0	1	0	1	0	1	0	1	0	0	1	0	0	1	0	0	0	0	0	0	0	0	0	0	0	0	0	0	1	0	1	0	0	0	0	0	0	0	0	0	0	0
Isoquercitrin	O=c1c(O[C@@H]2O[C@H](CO)[C@@H](O)[C@H](O)[C@H]2O)c(-c2ccc(O)c(O)c2)oc2cc(O)cc(O)c12	1	0	0	0	0	0	0	0	0	1	0	0	1	1	0	0	1	1	0	0	0	0	0	0	0	0	0	0	0	0	0	0	0	0	1	1	1	0	0	0	0	0	0	0	0	0	0	0
Efinaconazole	C=C1CCN([C@H](C)[C@](O)(Cn2cncn2)c2ccc(F)cc2F)CC1	1	0	0	0	0	0	0	1	1	1	0	0	1	1	0	0	1	1	0	1	0	0	0	0	0	0	0	0	0	1	1	0	1	0	1	0	0	0	1	0	0	0	0	0	0	0	0	0
Alexidine Dihydrochloride	CCCCC(CC)CN=C(N)NC(N)=NCCCCCCN=C(N)NC(N)=NCC(CC)CCCC	1	0	0	0	0	0	0	1	0	1	0	0	0	1	0	0	1	0	0	0	0	1	0	1	1	0	0	0	1	0	0	0	0	0	0	0	0	0	0	0	0	0	0	0	0	0	0	0
divaricatic acid	CCCc1cc(OC(=O)c2c(O)cc(OC)cc2CCC)cc(O)c1C(=O)O	1	0	0	0	0	0	0	1	0	1	0	0	1	0	0	0	1	1	0	0	0	0	0	0	0	0	0	0	0	0	0	0	0	0	1	1	1	0	0	0	0	0	0	0	0	0	0	0
VT-1598	N#Cc1ccc(COc2ccc(C#Cc3ccc(C(F)(F)[C@](O)(Cn4cnnn4)c4ccc(F)cc4F)nc3)cc2)cc1	1	0	0	0	0	0	0	0	0	1	0	0	1	0	0	1	0	1	0	1	0	0	0	0	0	0	1	0	0	1	0	0	1	0	1	0	1	0	1	0	0	0	0	0	0	0	0	0
valinomycin	CC(C)[C@@H]1NC(=O)[C@H](C)OC(=O)[C@@H](C(C)C)NC(=O)[C@@H](C(C)C)OC(=O)[C@H](C(C)C)NC(=O)[C@H](C)OC(=O)[C@@H](C(C)C)NC(=O)[C@@H](C(C)C)OC(=O)[C@H](C(C)C)NC(=O)[C@H](C)OC(=O)[C@@H](C(C)C)NC(=O)[C@@H](C(C)C)OC1=O	1	0	0	0	0	0	0	1	0	0	0	0	0	1	0	0	1	0	0	0	0	0	0	0	1	0	0	0	0	0	0	0	0	0	0	1	1	0	0	0	0	0	0	0	0	0	0	0
Valproic Acid	CCCC(CCC)C(=O)O	1	0	0	0	0	0	0	1	0	1	0	0	0	1	0	0	1	0	0	0	0	0	0	0	0	0	0	0	0	0	0	0	0	0	1	1	0	0	0	0	0	0	0	0	0	0	0	0
Glabridin	CC1(C)C=Cc2c(ccc3c2OC[C@@H](c2ccc(O)cc2O)C3)O1	1	0	0	0	0	0	0	1	0	1	0	1	1	1	0	0	0	1	0	1	0	0	0	0	0	0	0	0	0	0	0	0	0	0	1	0	1	0	0	0	0	0	0	0	0	0	0	0
Beauvericin	CC(C)[C@H]1OC(=O)[C@H](Cc2ccccc2)N(C)C(=O)[C@@H](C(C)C)OC(=O)[C@H](Cc2ccccc2)N(C)C(=O)[C@@H](C(C)C)OC(=O)[C@H](Cc2ccccc2)N(C)C1=O	1	0	0	0	0	0	0	1	0	1	0	0	1	1	0	0	1	1	0	0	0	0	0	0	0	0	0	0	0	0	1	0	0	0	0	1	1	0	0	0	0	0	0	0	0	0	0	0
pseudolaric acid B	COC(=O)C1=CC[C@]23CC[C@H]([C@@]2(OC(C)=O)CC1)[C@@](C)(/C=C/C=C(\C)C(=O)O)OC3=O	1	0	0	0	0	0	0	1	0	1	0	1	0	1	0	0	1	0	0	1	0	0	0	0	0	0	0	0	0	0	0	0	0	0	1	1	1	0	0	0	0	0	0	0	0	0	0	0
Papyriflavonol A	CC(C)=CCc1cc(-c2oc3cc(O)c(CC=C(C)C)c(O)c3c(=O)c2O)cc(O)c1O	1	0	0	0	0	0	0	1	0	1	0	1	1	1	0	0	1	1	0	0	0	0	0	0	0	0	0	0	0	0	0	0	0	0	1	1	1	0	0	0	0	0	0	0	0	0	0	0
Amentoflavone	O=c1cc(-c2ccc(O)c(-c3c(O)cc(O)c4c(=O)cc(-c5ccc(O)cc5)oc34)c2)oc2cc(O)cc(O)c12	1	0	0	0	0	0	0	0	0	0	0	1	1	0	0	0	1	1	1	0	0	0	0	0	0	0	0	0	0	0	0	0	0	0	1	1	1	0	0	0	0	0	0	0	0	0	0	0
4-hydroxylonchocarpin	CC1(C)C=Cc2c(ccc(C(=O)/C=C/c3ccc(O)cc3)c2O)O1	1	0	0	0	0	0	0	1	0	0	0	1	1	0	0	0	1	1	0	1	0	0	0	0	0	0	0	0	0	0	0	0	0	0	1	1	1	0	0	0	0	0	0	0	0	0	0	0
kanzonol C	CC1(C)C=Cc2c(ccc3cc(-c4ccc(O)cc4O)c(=O)oc23)O1	1	0	0	0	0	0	0	1	0	0	0	1	1	0	0	0	1	1	0	1	0	0	0	0	0	0	0	0	0	0	0	0	0	0	1	1	1	0	0	0	0	0	0	0	0	0	0	0
isobavachalcone	CC(C)=CCc1c(O)ccc(C(=O)/C=C/c2ccc(O)cc2)c1O	1	0	0	0	0	0	0	1	0	1	0	1	1	0	0	0	1	1	0	0	0	0	0	0	0	0	0	0	0	0	0	0	0	0	1	1	0	0	0	0	0	0	0	0	0	0	0	0
malachite green	CN(C)c1ccc(C(=C2C=CC(=[N+](C)C)C=C2)c2ccccc2)cc1	1	0	0	0	0	0	0	1	0	0	0	1	1	0	0	0	1	1	0	0	0	0	0	0	0	0	0	0	0	0	1	0	0	0	0	0	0	0	0	0	0	0	0	0	0	0	0	0
fungichromin	CCCCC[C@@H](O)[C@H]1C(=O)O[C@H](C)[C@@H](O)/C=C/C=C/C=C/C=C/C=C(\C)[C@@H](O)[C@H](O)[C@H](O)C[C@H](O)C[C@H](O)C[C@H](O)C[C@H](O)C[C@@H]1O	1	0	0	0	0	0	0	1	0	1	0	1	0	1	0	0	1	0	0	0	0	0	0	0	0	0	0	0	0	0	0	0	0	0	1	1	1	0	0	0	0	0	0	0	0	0	0	0
glycyrol	COc1c(CC=C(C)C)c(O)cc2oc(=O)c3c4ccc(O)cc4oc3c12	1	0	0	0	0	0	0	1	0	1	0	1	1	0	0	0	1	1	1	0	0	0	0	0	0	0	0	0	0	0	0	0	0	0	1	1	1	1	0	0	0	0	0	0	0	0	0	0
Shikonin	CC(C)=CC[C@@H](O)C1=CC(=O)c2c(O)ccc(O)c2C1=O	1	0	0	0	0	0	0	1	0	1	0	1	1	1	0	0	1	1	0	0	0	0	0	0	0	0	0	0	0	0	0	0	0	0	1	1	0	0	0	0	0	0	0	0	0	0	0	0
pentamidine	N=C(N)c1ccc(OCCCCCOc2ccc(C(=N)N)cc2)cc1	1	0	0	0	0	0	0	0	0	1	0	0	1	0	0	0	1	1	0	0	0	1	0	1	0	0	0	0	0	0	0	0	0	0	0	0	1	0	0	0	0	0	0	0	0	0	0	0
auranofin	CC(=O)OCC1OC([S-])C(OC(C)=O)C(OC(C)=O)C1OC(C)=O.CCP(CC)CC.[Au+]	1	0	0	0	0	0	0	1	0	1	0	0	0	1	0	0	1	0	0	0	0	0	0	0	0	0	0	0	0	0	0	0	0	0	0	1	1	0	0	0	0	0	0	0	0	0	0	0
Plumbagin	CC1=CC(=O)c2c(O)cccc2C1=O	1	0	0	0	0	0	0	1	0	0	0	1	1	0	0	0	1	1	0	0	0	0	0	0	0	0	0	0	0	0	0	0	0	0	1	1	0	0	0	0	0	0	0	0	0	0	0	0
violacein	O=C1N=c2ccccc2=C1c1cc(-c2c[nH]c3ccc(O)cc23)[nH]c1O	1	0	0	0	0	0	0	0	0	0	0	0	1	0	0	0	1	1	1	0	0	0	0	0	0	1	0	0	1	0	0	0	0	0	1	1	0	0	0	0	0	0	0	0	0	0	0	0
2, 4-di-tert-butylphenol	CC(C)(C)c1ccc(O)c(C(C)(C)C)c1	1	0	0	0	0	0	0	1	0	0	0	0	1	0	0	0	0	1	0	1	0	0	0	0	0	0	0	0	0	0	0	0	0	0	1	0	0	0	0	0	0	0	0	0	0	0	0	0
diorcinol D	CC(C)=CCc1c(C)cc(O)cc1Oc1cc(C)cc(O)c1	1	0	0	0	0	0	0	1	0	1	0	1	1	0	0	0	1	1	0	0	0	0	0	0	0	0	0	0	0	0	0	0	0	0	1	0	1	0	0	0	0	0	0	0	0	0	0	0
magnolol	C=CCc1ccc(O)c(-c2cc(CC=C)ccc2O)c1	1	0	0	0	0	0	0	0	1	1	0	1	1	0	0	0	0	1	1	0	0	0	0	0	0	0	0	0	0	0	0	0	0	0	1	0	0	0	0	0	0	0	0	0	0	0	0	0
clotrimazole	Clc1ccccc1C(c1ccccc1)(c1ccccc1)n1ccnc1	1	0	0	0	0	0	0	0	0	0	0	0	1	0	0	0	0	1	0	1	0	0	0	0	0	0	0	0	0	1	0	0	1	0	0	0	0	0	0	0	0	0	0	0	0	0	0	0
econazole	Clc1ccc(COC(Cn2ccnc2)c2ccc(Cl)cc2Cl)cc1	1	0	0	0	0	0	0	0	0	1	0	0	1	1	0	0	0	1	0	0	0	0	0	0	0	0	0	0	0	1	0	0	1	0	0	0	1	0	0	0	0	0	0	0	0	0	0	0
T-2307	N=C(N)c1ccc(OCCCC2CCN(CCCOc3ccc(C(=N)N)cc3)CC2)cc1	1	0	0	0	0	0	0	0	0	1	0	0	1	1	0	0	1	1	0	0	0	1	0	1	0	0	0	0	0	0	1	0	0	0	0	0	1	0	0	0	0	0	0	0	0	0	0	0
Lorazepam	O=C1Nc2ccc(Cl)cc2C(c2ccccc2Cl)=NC1O	1	0	0	0	0	0	0	0	0	0	0	0	1	1	0	0	1	1	0	0	0	0	0	0	1	0	0	0	1	0	0	0	0	0	1	1	0	0	0	0	0	0	0	0	0	0	0	0
Miltefosine	CCCCCCCCCCCCCCCCOP(=O)([O-])OCC[N+](C)(C)C	1	0	0	0	0	0	0	1	0	1	0	0	0	0	0	0	0	0	0	0	0	0	0	0	0	0	0	0	0	0	0	0	0	1	0	1	1	0	0	0	0	0	0	0	0	0	1	0
Posaconazole	CC[C@@H]([C@H](C)O)n1ncn(-c2ccc(N3CCN(c4ccc(OC[C@@H]5CO[C@@](Cn6cncn6)(c6ccc(F)cc6F)C5)cc4)CC3)cc2)c1=O	1	0	0	0	0	0	0	1	0	1	0	1	1	1	0	0	1	1	0	1	0	0	0	0	0	0	0	0	1	1	1	0	1	0	1	1	1	0	1	0	0	0	0	0	0	0	0	0
9, 10-dihydrophenanthrene-2-carboxylic acid	O=C(O)c1ccc2c(c1)CCc1ccccc1-2	1	0	0	0	0	0	0	0	0	1	0	0	1	0	0	0	1	1	1	0	0	0	0	0	0	0	0	0	0	0	0	0	0	0	1	1	0	0	0	0	0	0	0	0	0	0	0	0
Curcumin	COc1cc(/C=C/C(=O)CC(=O)/C=C/c2ccc(O)c(OC)c2)ccc1O	1	0	0	0	0	0	0	1	0	1	0	1	1	0	0	0	1	1	0	0	0	0	0	0	0	0	0	0	0	0	0	0	0	0	1	1	1	0	0	0	0	0	0	0	0	0	0	0
Caspofungin	CC[C@H](C)C[C@H](C)CCCCCCCCC(=O)N[C@H]1C[C@@H](O)[C@@H](NCCN)NC(=O)[C@@H]2[C@@H](O)CCN2C(=O)[C@H]([C@H](O)CCN)NC(=O)[C@H]([C@H](O)[C@@H](O)c2ccc(O)cc2)NC(=O)[C@@H]2C[C@@H](O)CN2C(=O)[C@H]([C@@H](C)O)NC1=O	1	0	0	0	0	0	0	1	0	1	0	0	1	1	0	0	1	1	0	0	0	1	0	0	1	0	0	0	0	0	1	0	0	0	1	1	0	0	0	0	0	0	0	0	0	0	0	0
nystatin	C[C@@H]1OC(=O)CC(O)CC(O)CC(O)CCC(O)C(O)C[C@]2(O)CC(O)C(C(=O)O)C(CC(O[C@H]3O[C@H](C)[C@@H](O)[C@H](N)[C@@H]3O)/C=C/C=C/C=C/C=C/CC/C=C/C=C/[C@H](C)[C@@H](O)[C@H]1C)O2	1	0	0	0	0	0	0	1	0	1	0	1	0	1	0	0	1	0	0	1	0	1	0	0	0	0	0	0	0	0	0	0	0	0	1	1	1	0	0	0	0	0	0	0	0	0	0	0
Floricolin C	COC1=C(c2ccccc2O)C(=O)C=C(c2ccccc2)C1=O	1	0	0	0	0	0	0	1	0	0	0	1	1	0	0	0	1	1	0	0	0	0	0	0	0	0	0	0	0	0	0	0	0	0	1	1	1	0	0	0	0	0	0	0	0	0	0	0
Pterostilbene	COc1cc(/C=C/c2ccc(O)cc2)cc(OC)c1	1	0	0	0	0	0	0	1	0	0	0	1	1	0	0	0	0	1	0	0	0	0	0	0	0	0	0	0	0	0	0	0	0	0	1	0	1	0	0	0	0	0	0	0	0	0	0	0
Bafilomycin C1	CO/C1=C\C(C)=C\[C@@H](C)[C@@H](O)[C@@H](C)C/C(C)=C/C=C\[C@H](OC)C([C@@H](C)[C@@H](O)[C@H](C)[C@@]2(O)C[C@@H](OC(=O)/C=C/C(=O)O)[C@H](C)[C@@H](C(C)C)O2)OC1=O	1	0	0	0	0	0	0	1	0	1	0	1	0	1	0	0	1	0	0	1	0	0	0	0	0	0	0	0	0	0	0	0	0	0	1	1	1	0	0	0	0	0	0	0	0	0	0	0
beta--nor-Lapachone	CC1(C)CC2=C(O1)c1ccccc1C(=O)C2=O	1	0	0	0	0	0	0	1	0	1	0	0	1	0	0	0	1	1	0	1	0	0	0	0	0	0	0	0	0	0	0	0	0	0	0	1	1	0	0	0	0	0	0	0	0	0	0	0
4-(hydroxyimino)cyclohexa-2,5-dien-1-ylidene](phenyl)ethanenitrile	N#CC(=C1C=CC(=NO)C=C1)c1ccccc1	1	0	0	0	0	0	0	0	0	0	0	1	1	0	0	1	1	1	0	0	0	0	0	0	0	0	1	0	1	0	0	0	0	0	1	0	0	0	0	0	0	0	0	0	0	0	0	0
fludioxonil	N#Cc1c[nH]cc1-c1cccc2c1OC(F)(F)O2	1	0	0	0	0	0	0	0	0	0	0	0	1	0	0	1	0	1	1	1	0	0	0	0	0	1	1	0	0	0	0	0	0	0	0	0	1	0	1	0	0	0	0	0	0	0	0	0
Fluvastatin	CC(C)n1c(/C=C/[C@@H](O)C[C@@H](O)CC(=O)O)c(-c2ccc(F)cc2)c2ccccc21	1	0	0	0	0	0	0	1	0	1	0	1	1	1	0	0	1	1	1	0	0	0	0	0	0	0	0	0	0	0	0	0	1	0	1	1	0	0	1	0	0	0	0	0	0	0	0	0
Atorvastatin	CC(C)c1c(C(=O)Nc2ccccc2)c(-c2ccccc2)c(-c2ccc(F)cc2)n1CC[C@@H](O)C[C@@H](O)CC(=O)O	1	0	0	0	0	0	0	1	0	1	0	0	1	1	0	0	1	1	1	0	0	0	0	0	1	0	0	0	0	0	0	0	1	0	1	1	0	0	1	0	0	0	0	0	0	0	0	0
Rosuvastatin	CC(C)c1nc(N(C)S(C)(=O)=O)nc(-c2ccc(F)cc2)c1/C=C/[C@@H](O)C[C@@H](O)CC(=O)O	1	0	0	0	0	0	0	1	0	1	0	1	1	1	0	0	1	1	1	0	0	0	0	0	0	0	0	0	0	1	1	0	0	0	1	1	0	0	1	0	0	0	0	0	0	0	0	0
Lovastatin	CC[C@H](C)C(=O)O[C@H]1C[C@@H](C)C=C2C=C[C@H](C)[C@H](CC[C@@H]3C[C@@H](O)CC(=O)O3)[C@H]21	1	0	0	0	0	0	0	1	0	1	0	1	0	1	0	0	1	0	0	0	0	0	0	0	0	0	0	0	0	0	0	0	0	0	1	1	1	0	0	0	0	0	0	0	0	0	0	0
Tunicamycin E	CCCC(C)CCCCCC/C=C/C(=O)N[C@H]1[C@H](O[C@H]2O[C@H](CO)[C@@H](O)[C@H](O)[C@H]2NC(C)=O)O[C@H](C[C@@H](O)[C@H]2O[C@@H](n3ccc(=O)[nH]c3=O)[C@H](O)[C@@H]2O)[C@H](O)[C@@H]1O	1	0	0	0	0	0	0	1	0	1	0	1	0	1	0	0	1	0	0	0	0	0	0	0	1	0	0	0	0	0	1	0	0	0	1	1	1	0	0	0	0	0	0	0	0	0	0	0
Chlorogenic acid	O=C(/C=C/c1ccc(O)c(O)c1)O[C@@H]1C[C@](O)(C(=O)O)C[C@@H](O)[C@H]1O	1	0	0	0	0	0	0	0	0	1	0	1	1	1	0	0	1	1	0	1	0	0	0	0	0	0	0	0	0	0	0	0	0	0	1	1	1	0	0	0	0	0	0	0	0	0	0	0
Quinalizarin	O=C1c2ccc(O)c(O)c2C(=O)c2c(O)ccc(O)c21	1	0	0	0	0	0	0	0	0	0	0	0	1	0	0	0	1	1	0	0	0	0	0	0	0	0	0	0	0	0	0	0	0	0	1	1	0	0	0	0	0	0	0	0	0	0	0	0
ritonavir	CC(C)c1nc(CN(C)C(=O)N[C@H](C(=O)N[C@@H](Cc2ccccc2)C[C@H](O)[C@H](Cc2ccccc2)NC(=O)OCc2cncs2)C(C)C)cs1	1	0	0	0	0	0	0	1	0	1	0	0	1	1	0	0	1	1	0	0	0	0	0	0	1	0	0	0	0	1	1	0	0	0	1	1	1	0	0	0	0	0	0	0	0	0	0	0
5-flucytosine	Nc1[nH]c(=O)ncc1F	1	0	0	0	0	0	0	0	0	0	0	0	1	0	0	0	0	1	0	0	0	1	0	0	0	0	0	0	0	1	0	0	0	0	1	0	0	0	1	0	0	0	0	0	0	0	0	0
nikkomycin Z	C[C@@H]([C@H](N)C(=O)N[C@H](C(=O)O)[C@H]1O[C@@H](n2ccc(=O)[nH]c2=O)[C@H](O)[C@@H]1O)[C@H](O)c1ccc(O)cn1	1	0	0	0	0	0	0	1	0	0	0	1	1	1	0	0	1	1	0	0	0	1	0	0	1	0	0	0	0	1	1	0	0	0	1	1	1	0	0	0	0	0	0	0	0	0	0	0
Octyl gallate	CCCCCCCCOC(=O)c1cc(O)c(O)c(O)c1	1	0	0	0	0	0	0	1	0	1	0	0	1	0	0	0	1	1	0	0	0	0	0	0	0	0	0	0	0	0	0	0	0	0	1	1	1	0	0	0	0	0	0	0	0	0	0	0
silymarin	COc1cc(C2Oc3cc(C4Oc5cc(O)cc(O)c5C(=O)C4O)ccc3OC2CO)ccc1O	1	0	0	0	0	0	0	1	0	1	0	0	1	1	0	0	1	1	0	0	0	0	0	0	0	0	0	0	0	0	0	0	0	0	1	1	1	0	0	0	0	0	0	0	0	0	0	0
APX001A	Nc1ncccc1-c1cc(Cc2ccc(COc3ccccn3)cc2)no1	1	0	0	0	0	0	0	0	0	1	0	0	1	0	0	0	0	1	1	0	0	1	0	0	0	0	0	0	0	1	0	0	0	0	0	0	1	1	0	0	0	0	0	0	0	0	0	0
Emodin	Cc1cc(O)c2c(c1)C(=O)c1cc(O)cc(O)c1C2=O	1	0	0	0	0	0	0	1	0	0	0	0	1	0	0	0	1	1	0	0	0	0	0	0	0	0	0	0	0	0	0	0	0	0	1	1	0	0	0	0	0	0	0	0	0	0	0	0
Budesonide	CCCC1O[C@@H]2C[C@H]3[C@@H]4CCC5=CC(=O)C=C[C@]5(C)[C@H]4[C@@H](O)C[C@]3(C)[C@]2(C(=O)CO)O1	1	0	0	0	0	0	0	1	0	1	0	1	0	1	0	0	1	0	0	1	0	0	0	0	0	0	0	0	0	0	0	0	0	0	1	1	1	0	0	0	0	0	0	0	0	0	0	0
Sophorolipid	CC(=O)OC[C@H]1O[C@@H](O[C@@H]2[C@@H](O)[C@H](O)[C@@H](COC(C)=O)O[C@H]2OC(C)CCCCCC/C=C/CCCCCCCC(=O)O)[C@H](O)[C@@H](O)[C@@H]1O	1	0	0	0	0	0	0	1	0	1	0	1	0	1	0	0	1	0	0	0	0	0	0	0	0	0	0	0	0	0	0	0	0	0	1	1	1	0	0	0	0	0	0	0	0	0	0	0
Hinokitiol	CC(C)c1cccc(O)c(=O)c1	1	0	0	0	0	0	0	1	0	1	0	1	0	1	0	0	1	0	0	0	0	0	0	0	0	0	0	0	0	0	0	0	0	0	0	1	0	0	0	0	0	0	0	0	0	0	0	0
clioquinol	Oc1c(I)cc(Cl)c2cccnc12	1	0	0	0	0	0	0	0	0	0	0	0	1	0	0	0	0	1	1	0	0	0	0	0	0	0	0	0	0	1	0	0	0	0	1	0	0	0	0	0	0	0	0	0	0	0	0	0
myriocin	CCCCCCC(=O)CCCCCC/C=C/C[C@@H](O)[C@H](O)[C@@](N)(CO)C(=O)O	1	0	0	0	0	0	0	1	0	1	0	1	0	1	0	0	1	0	0	1	0	1	0	0	0	0	0	0	0	0	0	0	0	0	1	1	0	0	0	0	0	0	0	0	0	0	0	0
Osthole	COc1ccc2ccc(=O)oc2c1CC=C(C)C	1	0	0	0	0	0	0	1	0	1	0	1	1	0	0	0	1	1	0	0	0	0	0	0	0	0	0	0	0	0	0	0	0	0	0	1	1	0	0	0	0	0	0	0	0	0	0	0
Fangchinoline	COc1ccc2cc1Oc1ccc(cc1)C[C@H]1c3cc(c(OC)cc3CCN1C)Oc1c(O)c(OC)cc3c1[C@H](C2)N(C)CC3	1	0	0	0	0	0	0	1	0	1	0	0	1	1	0	0	0	1	0	0	0	0	0	0	0	0	0	0	0	0	1	0	0	0	1	0	1	0	0	0	0	0	0	0	0	0	0	0
thonningianin A	O=C(O[C@@H]1[C@@H](O)[C@H](Oc2cc(O)c(C(=O)CCc3ccccc3)c(O)c2)O[C@@H]2COC(=O)c3cc(O)c(O)c(O)c3-c3c(cc(O)c(O)c3O)C(=O)O[C@H]21)c1cc(O)c(O)c(O)c1	1	0	0	0	0	0	0	0	0	1	0	0	1	1	0	0	1	1	0	0	0	0	0	0	0	0	0	0	0	0	0	0	0	0	1	1	1	0	0	0	0	0	0	0	0	0	0	0
Rafoxanide	O=C(Nc1ccc(Oc2ccc(Cl)cc2)c(Cl)c1)c1cc(I)cc(I)c1O	1	0	0	0	0	0	0	0	0	0	0	0	1	0	0	0	1	1	0	0	0	0	0	0	1	0	0	0	0	0	0	0	0	0	1	1	1	0	0	0	0	0	0	0	0	0	0	0
andrographolide	C=C1CC[C@H]2[C@@](C)(CC[C@@H](O)[C@@]2(C)CO)[C@@H]1C/C=C1/C(=O)OC[C@H]1O	1	0	0	0	0	0	0	1	1	1	0	1	0	1	0	0	1	0	0	1	0	0	0	0	0	0	0	0	0	0	0	0	0	0	1	1	1	0	0	0	0	0	0	0	0	0	0	0
Capsaicin	COc1cc(CNC(=O)CCCC/C=C/C(C)C)ccc1O	1	0	0	0	0	0	0	1	0	1	0	1	1	1	0	0	1	1	0	0	0	0	0	0	1	0	0	0	0	0	0	0	0	0	1	1	1	0	0	0	0	0	0	0	0	0	0	0
ribavirin	NC(=O)c1ncn([C@@H]2O[C@H](CO)[C@@H](O)[C@H]2O)n1	1	0	0	0	0	0	0	0	0	1	0	0	1	1	0	0	1	1	0	0	0	1	0	0	0	0	0	0	0	1	0	0	1	0	1	1	1	0	0	0	0	0	0	0	0	0	0	0
Ibrexafungerp	CC(C)[C@@H](C)[C@@]1(C)CC[C@]2(C)[C@H]3CC[C@H]4[C@@]5(C)COC[C@@]4(C[C@@H](n4ncnc4-c4ccncc4)[C@@H]5OC[C@](C)(N)C(C)(C)C)C3=CC[C@@]2(C)[C@@H]1C(=O)O	1	0	0	0	0	0	0	1	0	1	0	1	1	1	0	0	1	0	1	1	0	1	0	0	0	0	0	0	0	1	0	0	1	0	1	1	1	0	0	0	0	0	0	0	0	0	0	0
Benserazide Hydrochloride	NC(CO)C(=O)NNCc1ccc(O)c(O)c1O	1	0	0	0	0	0	0	0	0	1	0	0	1	1	0	0	1	1	0	0	0	1	0	0	1	0	0	0	0	0	0	0	0	0	1	1	0	0	0	0	0	0	0	0	0	0	0	0
thymoquinone	CC1=CC(=O)C(C(C)C)=CC1=O	1	0	0	0	0	0	0	1	0	0	0	1	0	1	0	0	1	0	0	0	0	0	0	0	0	0	0	0	0	0	0	0	0	0	0	1	0	0	0	0	0	0	0	0	0	0	0	0
Domiphen	CCCCCCCCCCCC[N+](C)(C)CCOc1ccccc1	1	0	0	0	0	0	0	1	0	1	0	0	1	0	0	0	0	1	0	0	0	0	0	0	0	0	0	0	0	0	0	0	0	1	0	0	1	0	0	0	0	0	0	0	0	0	0	0
occidiofungin	NC(=O)C[C@H](N)C(=O)O.NCCCC[C@H](NC(=O)[C@H](Cc1ccc(O)cc1)NC(=O)[C@@H](N)Cc1c[nH]c2ccccc12)C(=O)NCC(=O)N[C@@H](CC(N)=O)C(=O)N[C@@H](CO)C(=O)O	1	0	0	0	0	0	0	0	0	1	0	0	1	1	0	0	1	1	1	0	0	1	0	0	1	1	0	0	0	0	0	0	0	0	1	1	0	0	0	0	0	0	0	0	0	0	0	0
Oligomycin-a	CC[C@H]1/C=C/C=C/C[C@@H](C)[C@H](O)[C@@](C)(O)C(=O)[C@@H](C)[C@H](O)[C@@H](C)C(=O)[C@@H](C)[C@H](O)[C@@H](C)/C=C/C(=O)O[C@H]2[C@H](C)[C@@]3(CC[C@H](C)[C@H](C[C@@H](C)O)O3)O[C@@H](CC1)[C@H]2C	1	0	0	0	0	0	0	1	0	1	0	1	0	1	0	0	1	0	0	1	0	0	0	0	0	0	0	0	0	0	0	0	0	0	1	1	1	0	0	0	0	0	0	0	0	0	0	0
Sulconazole	Clc1ccc(CSC(Cn2ccnc2)c2ccc(Cl)cc2Cl)cc1	1	0	0	0	0	0	0	0	0	1	0	0	1	1	0	0	0	1	0	0	0	0	0	0	0	0	0	0	0	1	0	0	1	0	0	0	0	0	0	0	0	0	0	0	0	0	0	0
Triclosan	Oc1cc(Cl)ccc1Oc1ccc(Cl)cc1Cl	1	0	0	0	0	0	0	0	0	0	0	0	1	0	0	0	0	1	0	0	0	0	0	0	0	0	0	0	0	0	0	0	0	0	1	0	1	0	0	0	0	0	0	0	0	0	0	0
BAY 11-7082	Cc1ccc(S(=O)(=O)/C=C/C#N)cc1	1	0	0	0	0	0	0	1	0	0	0	1	1	0	0	1	0	1	0	0	0	0	0	0	0	0	1	0	0	0	0	0	0	0	0	1	0	0	0	0	0	0	0	0	0	0	0	0
Darapladib	CCN(CC)CCN(Cc1ccc(-c2ccc(C(F)(F)F)cc2)cc1)C(=O)Cn1c(SCc2ccc(F)cc2)nc(=O)c2c1CCC2	1	0	0	0	0	0	0	1	0	1	0	0	1	0	0	0	1	1	0	1	0	0	0	0	0	0	0	0	1	0	1	0	0	0	0	1	0	0	1	0	0	0	0	0	0	0	0	0
Licochalcone A	C=CC(C)(C)c1cc(/C=C/C(=O)c2ccc(O)cc2)c(OC)cc1O	1	0	0	0	0	0	0	1	1	0	0	1	1	0	0	0	1	1	0	1	0	0	0	0	0	0	0	0	0	0	0	0	0	0	1	1	1	0	0	0	0	0	0	0	0	0	0	0
anhydrofulvic acid	CC1=Cc2oc3cc(O)c(O)c(C(=O)O)c3c(=O)c2CO1	1	0	0	0	0	0	0	1	0	1	0	1	1	0	0	0	1	1	0	0	0	0	0	0	0	0	0	0	0	0	0	0	0	0	1	1	1	0	0	0	0	0	0	0	0	0	0	0
Chelerythrine	COc1ccc2c(c[n+](C)c3c4cc5c(cc4ccc23)OCO5)c1OC	1	0	0	0	0	0	0	1	0	1	0	0	1	0	0	0	0	1	1	0	0	0	0	0	0	0	0	0	0	0	0	0	1	0	0	0	1	0	0	0	0	0	0	0	0	0	0	0
Weddellamycin	CC1/C=C\C=C\C=C/C=C/C2CC(=O)C3=C(O2)C(=O)CC3(C)/C=C/C=C\C=C/C(=O)NC1	1	0	0	0	0	0	0	1	0	1	0	1	0	1	0	0	1	0	0	1	0	0	0	0	1	0	0	0	0	0	0	0	0	0	0	1	1	0	0	0	0	0	0	0	0	0	0	0
Methotrexate	CN(Cc1cnc2nc(N)nc(N)c2n1)c1ccc(C(=O)N[C@@H](CCC(=O)O)C(=O)O)cc1	1	0	0	0	0	0	0	1	0	1	0	0	1	1	0	0	1	1	1	0	0	1	0	0	1	0	0	0	0	1	1	0	0	0	1	1	0	0	0	0	0	0	0	0	0	0	0	0
diplopyrone C	CC1OC1C=CC1OC(=O)C=CC1O	1	0	0	0	0	0	0	1	0	0	0	1	0	1	0	0	1	0	0	0	0	0	0	0	0	0	0	0	0	0	0	0	0	0	1	1	1	0	0	0	0	0	0	0	0	0	0	0
Cocultimycin A	C[C@@H](CCCCCCCCC/C=C/C[C@H](O)CCC[C@H](O)CCCCCCCO[C@@H]1OC(CO)C(O)[C@H](O)C1O)/C(O)=C1/C(=O)N2C[C@H](O)C[C@@]2(C)C1=O	1	0	0	0	0	0	0	1	0	1	0	1	0	1	0	0	1	0	0	1	0	0	0	0	0	0	0	0	0	0	1	0	0	0	1	1	1	0	0	0	0	0	0	0	0	0	0	0
CWHM-974	OCCN1CCN(Cc2ccc(CN3c4ccccc4Sc4ccc(C(F)(F)F)cc43)cc2)CC1	1	0	0	0	0	0	0	0	0	1	0	0	1	0	0	0	0	1	0	1	0	0	0	0	0	0	0	0	0	0	1	0	0	0	1	0	0	0	1	0	0	0	0	0	0	0	0	0
erycibenin A	CC(C)(O)[C@@H](O)Cc1c(O)cc2occ(-c3ccc(O)cc3)c(=O)c2c1O	1	0	0	0	0	0	0	1	0	1	0	1	1	1	0	0	1	1	0	1	0	0	0	0	0	0	0	0	0	0	0	0	0	0	1	1	1	0	0	0	0	0	0	0	0	0	0	0
dihydrophaseic acid	CC(=C/C(=O)O)/C=C/[C@]1(O)[C@@]2(C)CO[C@]1(C)C[C@@H](O)C2	1	0	0	0	0	0	0	1	0	1	0	1	0	1	0	0	1	0	0	1	0	0	0	0	0	0	0	0	0	0	0	0	0	0	1	1	1	0	0	0	0	0	0	0	0	0	0	0
Indole-Acrylonitrile Derivatives 2s	N#C/C(=C\c1cccs1)c1cc2ccccc2[nH]1	1	0	0	0	0	0	0	0	0	0	0	1	1	0	0	1	1	1	1	0	0	0	0	0	0	1	1	0	0	0	0	0	0	0	0	0	0	0	0	0	0	0	0	0	0	0	0	0
Indole-Acrylonitrile Derivatives 2x	N#C/C(=C\c1ccc[nH]1)c1cc2ccccc2[nH]1	1	0	0	0	0	0	0	0	0	0	0	1	1	0	0	1	1	1	1	0	0	0	0	0	0	1	1	0	0	0	0	0	0	0	0	0	0	0	0	0	0	0	0	0	0	0	0	0
Myristic Acid Derivative 3k	CCCCCCCCCCCCCC(=O)Nc1cccc(C)c1	1	0	0	0	0	0	0	1	0	1	0	0	1	0	0	0	1	1	0	0	0	0	0	0	1	0	0	0	0	0	0	0	0	0	0	1	0	0	0	0	0	0	0	0	0	0	0	0
Myristic Acid Derivative 3l	CCCCCCCCCCCCCC(=O)Nc1ccc(OCC)cc1	1	0	0	0	0	0	0	1	0	1	0	0	1	0	0	0	1	1	0	0	0	0	0	0	1	0	0	0	0	0	0	0	0	0	0	1	1	0	0	0	0	0	0	0	0	0	0	0
Myristic Acid Derivative 3o	CCCCCCCCCCCCCC(=O)NN(C)c1ccccc1	1	0	0	0	0	0	0	1	0	1	0	0	1	0	0	0	1	1	0	0	0	0	0	0	1	0	0	0	0	0	1	0	0	0	0	1	0	0	0	0	0	0	0	0	0	0	0	0
Myristic Acid Derivative 3n	CCCCCCCCCCCCCC(=O)NN1CCOCC1	1	0	0	0	0	0	0	1	0	1	0	0	0	0	0	0	1	0	0	0	0	0	0	0	1	0	0	0	0	0	1	0	0	0	0	1	1	0	0	0	0	0	0	0	0	0	0	0
NPD6433	COC(=O)c1[nH]c2ccccc2c1/N=N/N1CC2Cc3cccc(=O)n3C(C2)C1	1	0	0	0	0	0	0	1	0	1	0	1	1	1	0	0	1	1	1	0	0	0	0	0	0	1	0	0	1	0	1	0	0	0	0	1	1	0	0	0	0	0	0	0	0	0	0	0
NPD5296	CC1(C)[C@@H]2CC[C@@H](C2)[C@]1(C)c1ccccc1O	1	0	0	0	0	0	0	1	0	1	0	0	1	1	0	0	0	1	0	1	0	0	0	0	0	0	0	0	0	0	0	0	0	0	1	0	0	0	0	0	0	0	0	0	0	0	0	0
NPD6433_3	CCOC(=O)c1[nH]c2ccccc2c1/N=N/N1CCCC(C)C1	1	0	0	0	0	0	0	1	0	1	0	0	1	1	0	0	1	1	1	0	0	0	0	0	0	1	0	0	1	0	1	0	0	0	0	1	1	0	0	0	0	0	0	0	0	0	0	0
NPD8193	O=C1NCCc2c1[nH]c1ccc(C#Cc3ccccc3)cc21	1	0	0	0	0	0	0	0	0	1	0	0	1	0	0	1	1	1	1	0	0	0	0	0	1	1	0	0	0	0	0	0	0	0	0	1	0	0	0	0	0	0	0	0	0	0	0	0
1-(4-methoxyphenyl)-1hydro-pyrrole-2,5-dione	COc1ccc(N2C(=O)C=CC2=O)cc1	1	0	0	0	0	0	0	1	0	0	0	1	1	0	0	0	1	1	0	0	0	0	0	0	0	0	0	0	0	0	1	0	0	0	0	1	1	0	0	0	0	0	0	0	0	0	0	0
disulfiram	CCN(CC)C(=S)SSC(=S)N(CC)CC	1	0	0	0	0	0	0	1	0	1	0	0	0	0	0	0	1	0	0	0	0	0	0	0	0	0	0	0	0	0	1	0	0	0	0	0	0	0	0	0	0	0	0	0	0	0	0	0
Tetradecamethylcycloheptasiloxane	C[Si]1(C)O[Si](C)(C)O[Si](C)(C)O[Si](C)(C)O[Si](C)(C)O[Si](C)(C)O[Si](C)(C)O1	1	0	0	0	0	0	0	1	0	0	0	0	0	0	0	0	0	0	0	0	0	0	0	0	0	0	0	0	0	0	0	0	0	0	0	0	1	0	0	0	0	0	1	0	0	0	0	0
Thiocarbamic acid, N,N-dimethyl, S-1,3-diphenyl-2-butenyl ester	C/C(=C\C(SC(=O)N(C)C)c1ccccc1)c1ccccc1	1	0	0	0	0	0	0	1	0	0	0	1	1	1	0	0	1	1	0	0	0	0	0	0	0	0	0	0	0	0	1	0	0	0	0	1	0	0	0	0	0	0	0	0	0	0	0	0
ent-hardwickiic acid	C[C@H]1CC[C@]2(C)C(C(=O)O)=CCC[C@H]2[C@]1(C)CCc1ccoc1	1	0	0	0	0	0	0	1	0	1	0	1	1	1	0	0	1	1	0	1	0	0	0	0	0	0	0	0	0	0	0	0	0	0	1	1	0	1	0	0	0	0	0	0	0	0	0	0
Epidrimendiol	CC1(C)CCC[C@]2(C)[C@H](CO)C(CO)=CC[C@@H]12	1	0	0	0	0	0	0	1	0	1	0	1	0	1	0	0	1	0	0	1	0	0	0	0	0	0	0	0	0	0	0	0	0	0	1	0	0	0	0	0	0	0	0	0	0	0	0	0
Drimendiol biotransformation 1	CC1(C)CCC[C@@]2(C)[C@H]1CC=C(CO)[C@]2(O)CO	1	0	0	0	0	0	0	1	0	1	0	1	0	1	0	0	1	0	0	1	0	0	0	0	0	0	0	0	0	0	0	0	0	0	1	0	0	0	0	0	0	0	0	0	0	0	0	0
Nitropropenyl Benzodioxole	O=[N+]([O-])CC=CC1Oc2ccccc2O1	1	0	0	0	0	0	0	0	0	1	0	1	1	1	0	0	0	1	0	0	0	0	0	0	0	0	0	0	0	0	0	1	0	0	0	1	1	0	0	0	0	0	0	0	0	0	0	0
Eupatorin	COc1ccc(-c2cc(=O)c3c(O)c(OC)c(OC)cc3o2)cc1O	1	0	0	0	0	0	0	1	0	0	0	1	1	0	0	0	1	1	0	0	0	0	0	0	0	0	0	0	0	0	0	0	0	0	1	1	1	0	0	0	0	0	0	0	0	0	0	0
Salviandulin A	CC(=O)OC(CC12COC(=O)C1CC=CC2=O)C1=C(C)C[C@H](c2ccoc2)OC1=O	1	0	0	0	0	0	0	1	0	1	0	1	1	1	0	0	1	1	0	1	0	0	0	0	0	0	0	0	0	0	0	0	0	0	0	1	1	1	0	0	0	0	0	0	0	0	0	0
fenpropimorph	CC(Cc1ccc(C(C)(C)C)cc1)CN1C[C@H](C)O[C@H](C)C1	1	0	0	0	0	0	0	1	0	1	0	0	1	1	0	0	0	1	0	1	0	0	0	0	0	0	0	0	0	0	1	0	0	0	0	0	1	0	0	0	0	0	0	0	0	0	0	0
Muyocopronol B	CCC(C)CC(/C=C(\C)[C@@H](O)[C@@H](C)/C=C(\C)[C@@H](O)[C@@H](C)/C=C(\C)[C@@H](O)[C@@H](C)/C=C/[C@@H](O)[C@@H](C)C(=O)O[C@H]([C@H](O)CO)[C@H](O)[C@H](O)CO)CO	1	0	0	0	0	0	0	1	0	1	0	1	0	1	0	0	1	0	0	0	0	0	0	0	0	0	0	0	0	0	0	0	0	0	1	1	1	0	0	0	0	0	0	0	0	0	0	0
Muyocopronol C	CCC(C)CC(/C=C(\C)[C@@H](O)[C@@H](C)/C=C(\C)[C@@H](O)[C@@H](C)/C=C(\C)[C@@H](O)[C@@H](C)/C=C/[C@@H](O)[C@@H](C)C(=O)O)CO	1	0	0	0	0	0	0	1	0	1	0	1	0	1	0	0	1	0	0	0	0	0	0	0	0	0	0	0	0	0	0	0	0	0	1	1	0	0	0	0	0	0	0	0	0	0	0	0
Colistin	CCC(C)CCCC(=O)N[C@@H](CCN)C(=O)N[C@H](C(=O)N[C@@H](CCN)C(=O)N[C@H]1CCNC(=O)[C@H]([C@@H](C)O)NC(=O)[C@H](CCN)NC(=O)[C@H](CCN)NC(=O)[C@H](CC(C)C)NC(=O)[C@@H](CC(C)C)NC(=O)[C@H](CCN)NC1=O)[C@@H](C)O	1	0	0	0	0	0	0	1	0	1	0	0	0	1	0	0	1	0	0	0	0	1	0	0	1	0	0	0	0	0	0	0	0	0	1	1	0	0	0	0	0	0	0	0	0	0	0	0
Thiosemicarbazone Derivative 19k	S=C(N/N=C/c1ccc(Br)cn1)Nc1ccc(Br)cc1	1	0	0	0	0	0	0	0	0	0	0	1	1	0	0	0	1	1	0	0	0	0	0	0	1	0	0	0	1	1	0	0	0	0	0	0	0	0	0	0	0	0	0	0	0	0	0	0
Thiosemicarbazone Derivative 19s	COc1ccc(NC(=S)N/N=C(\C)c2ccccn2)cc1	1	0	0	0	0	0	0	1	0	0	0	0	1	0	0	0	1	1	0	0	0	0	0	0	1	0	0	0	1	1	0	0	0	0	0	0	1	0	0	0	0	0	0	0	0	0	0	0
Thiosemicarbazone Derivative 19aj	C/C(=N\NC(=S)NC1CCCCC1)c1ccccn1	1	0	0	0	0	0	0	1	0	1	0	0	1	1	0	0	1	1	0	0	0	0	0	0	1	0	0	0	1	1	0	0	0	0	0	0	0	0	0	0	0	0	0	0	0	0	0	0
Thiosemicarbazone Derivative 19ag	C/C(=N\NC(=S)N1CCOCC1)c1ccccn1	1	0	0	0	0	0	0	1	0	1	0	0	1	0	0	0	1	1	0	0	0	0	0	0	0	0	0	0	1	1	1	0	0	0	0	0	1	0	0	0	0	0	0	0	0	0	0	0
Thiosemicarbazone Derivative 19ak	C/C(=N\NC(=S)N(C)C)c1ccccn1	1	0	0	0	0	0	0	1	0	0	0	0	1	0	0	0	1	1	0	0	0	0	0	0	0	0	0	0	1	1	1	0	0	0	0	0	0	0	0	0	0	0	0	0	0	0	0	0
COTI-2	S=C(NN=C1CCCc2cccnc21)N1CCN(c2ccccn2)CC1	1	0	0	0	0	0	0	0	0	1	0	0	1	0	0	0	1	1	0	0	0	0	0	0	0	0	0	0	1	1	1	0	0	0	0	0	0	0	0	0	0	0	0	0	0	0	0	0
Prodigiosin	CCCCCc1cc(/C=C2\N=C(c3ccc[nH]3)C=C2OC)[nH]c1C	1	0	0	0	0	0	0	1	0	1	0	1	1	0	0	0	1	1	0	0	0	0	0	0	0	1	0	0	1	0	0	0	0	0	0	0	1	0	0	0	0	0	0	0	0	0	0	0
2-methyl-3-heptyl-prodiginine	CCCCCCCC1=C/C(=C\c2[nH]c(-c3ccc[nH]3)cc2O)N=C1C	1	0	0	0	0	0	0	1	0	1	0	1	1	0	0	0	1	1	1	0	0	0	0	0	0	1	0	0	1	0	0	0	0	0	1	0	0	0	0	0	0	0	0	0	0	0	0	0
JH-FK-01	C=CC[C@@H]1/C=C(\C)C[C@H](C)C[C@H](OC)[C@H]2O[C@@](O)(C(=O)C(=O)N3CCCC[C@H]3C(=O)O[C@H](/C(C)=C/[C@@H]3CC[C@@H](O)[C@H](OC)C3)[C@H](C)[C@@H](O)C/C1=N/NC(C)=O)[C@H](C)C[C@@H]2OC	1	0	0	0	0	0	0	1	1	1	0	1	0	1	0	0	1	0	0	1	0	0	0	0	1	0	0	0	1	0	1	0	0	0	1	1	1	0	0	0	0	0	0	0	0	0	0	0
PYED-1	CC(=O)OCC(=O)[C@@]12O[C@@H]1CC1C3CCC4=CC(=O)C=C[C@]4(C)C3[C@@H](O)C[C@@]12C	1	0	0	0	0	0	0	1	0	1	0	1	0	1	0	0	1	0	0	1	0	0	0	0	0	0	0	0	0	0	0	0	0	0	1	1	1	0	0	0	0	0	0	0	0	0	0	0
Indole-3-propionic acid	O=C(O)CCc1c[nH]c2ccccc12	1	0	0	0	0	0	0	0	0	1	0	0	1	0	0	0	1	1	1	0	0	0	0	0	0	1	0	0	0	0	0	0	0	0	1	1	0	0	0	0	0	0	0	0	0	0	0	0
Brefeldin A	C[C@H]1CCC/C=C/[C@@H]2C[C@H](O)C[C@H]2[C@H](O)/C=C/C(=O)O1	1	0	0	0	0	0	0	1	0	1	0	1	0	1	0	0	1	0	0	0	0	0	0	0	0	0	0	0	0	0	0	0	0	0	1	1	1	0	0	0	0	0	0	0	0	0	0	0
2-Hydroxy-tetrangomycin	C[C@@]1(O)Cc2ccc3c(c2C(=O)C1O)C(=O)c1cccc(O)c1C3=O	1	0	0	0	0	0	0	1	0	1	0	0	1	1	0	0	1	1	0	1	0	0	0	0	0	0	0	0	0	0	0	0	0	0	1	1	0	0	0	0	0	0	0	0	0	0	0	0
2-Hydroxy-frigocyclinone	CC1OC(c2ccc3c(c2O)C(=O)c2ccc4c(c2C3=O)C(=O)C(O)C(C)(O)C4)CCC1N(C)C	1	0	0	0	0	0	0	1	0	1	0	0	1	1	0	0	1	1	0	1	0	0	0	0	0	0	0	0	0	0	1	0	0	0	1	1	1	0	0	0	0	0	0	0	0	0	0	0
paecilin A	COC(=O)C1(C2OC(=O)CC2C)CC(=O)c2c(O)ccc(-c3ccc(O)c4c3OC(C(=O)OC)(C3OC(=O)CC3C)CC4=O)c2O1	1	0	0	0	0	0	0	1	0	1	0	0	1	1	0	0	1	1	0	1	0	0	0	0	0	0	0	0	0	0	0	0	0	0	1	1	1	0	0	0	0	0	0	0	0	0	0	0
Aminothioxanthones 1	CCCOc1ccc(NCCN(CC)CC)c2c(=O)c3ccccc3sc12	1	0	0	0	0	0	0	1	0	1	0	0	1	0	0	0	1	1	0	0	0	0	0	0	1	0	0	0	0	0	1	0	0	0	0	1	1	0	0	0	0	0	0	0	0	0	0	0
Talaroisocoumarin A	CC(=O)CCC[C@@H]1Cc2ccc(O)c(O)c2C(=O)O1	1	0	0	0	0	0	0	1	0	1	0	0	1	1	0	0	1	1	0	0	0	0	0	0	0	0	0	0	0	0	0	0	0	0	1	1	1	0	0	0	0	0	0	0	0	0	0	0
1-(4-chlorophenyl)-4-((4-chlorophenyl)amino)-3,6-dimethylpyridin-2(1H)-one	Cc1c(Nc2ccc(Cl)cc2)cc(C)n(-c2ccc(Cl)cc2)c1=O	1	0	0	0	0	0	0	1	0	0	0	1	1	1	0	0	1	1	0	0	0	0	0	0	0	0	0	0	1	0	1	0	0	0	0	1	0	0	0	0	0	0	0	0	0	0	0	0
ravuconazole	C[C@@H](c1nc(-c2ccc(C#N)cc2)cs1)[C@](O)(Cn1cncn1)c1ccc(F)cc1F	1	0	0	0	0	0	0	1	0	1	0	0	1	1	0	1	0	1	1	1	0	0	0	0	0	0	1	0	0	1	0	0	1	0	1	0	0	0	1	0	0	0	0	0	0	0	0	0
1,2,4-triazole derivative 9	Cc1cc(=O)n2nc(C(=O)NN)nc2[nH]1	1	0	0	0	0	0	0	1	0	0	0	0	1	0	0	0	1	1	1	0	0	1	0	0	1	0	0	0	0	1	0	0	1	0	1	1	0	0	0	0	0	0	0	0	0	0	0	0
N,N′-dicyclohexylcarbodiimide	C(=NC1CCCCC1)=NC1CCCCC1	1	0	0	0	0	0	0	0	0	1	0	0	0	1	1	0	0	0	0	0	0	0	0	0	0	0	0	0	1	0	0	0	0	0	0	0	0	0	0	0	0	0	0	0	0	0	0	0
Siramesine	Fc1ccc(-n2cc(CCCCN3CCC4(CC3)OCc3ccccc34)c3ccccc32)cc1	1	0	0	0	0	0	0	0	0	1	0	0	1	0	0	0	0	1	1	1	0	0	0	0	0	0	0	0	0	0	1	0	1	0	0	0	1	0	1	0	0	0	0	0	0	0	0	0
Aureobasidin A	CC[C@@H](C)[C@@H]1NC(=O)[C@@H]2CCCN2C(=O)[C@H](Cc2ccccc2)N(C)C(=O)[C@H](Cc2ccccc2)NC(=O)[C@H](C(C)C)N(C)C(=O)[C@@H]([C@H](C)CC)OC(=O)[C@H](C(C)(C)O)N(C)C(=O)[C@H](CC(C)C)NC(=O)[C@H](C(C)C)N(C)C1=O	1	0	0	0	0	0	0	1	0	1	0	0	1	1	0	0	1	1	0	1	0	0	0	0	1	0	0	0	0	0	1	0	0	0	1	1	1	0	0	0	0	0	0	0	0	0	0	0
Solamargine	C[C@@H]1O[C@@H](O[C@H]2[C@H](O)[C@@H](O[C@@H]3O[C@@H](C)[C@H](O)[C@@H](O)[C@H]3O)[C@H](O[C@H]3CC[C@@]4(C)C(=CC[C@H]5[C@@H]6C[C@@H]7O[C@]8(CC[C@@H](C)CN8)[C@@H](C)[C@@H]7[C@@]6(C)CC[C@@H]54)C3)O[C@@H]2CO)[C@H](O)[C@H](O)[C@H]1O	1	0	0	0	0	0	0	1	0	1	0	1	0	1	0	0	1	0	0	1	0	0	0	0	1	0	0	0	0	0	0	0	0	0	1	0	1	0	0	0	0	0	0	0	0	0	0	0
3-[2-(4-(4-methoxyphenyl)thiazol-2-yl)hydrazino)]butan-1-ol	COc1ccc(-c2csc(N/N=C(\C)CCO)n2)cc1	1	0	0	0	0	0	0	1	0	1	0	0	1	0	0	0	1	1	1	0	0	0	0	0	1	0	0	0	1	1	0	0	0	0	1	0	1	0	0	0	0	0	0	0	0	0	0	0
DFP derivative 3b	Cc1c(O)c(=O)ccn1CCCCc1ccccc1	1	0	0	0	0	0	0	1	0	1	0	1	1	1	0	0	1	1	0	0	0	0	0	0	0	0	0	0	0	0	1	0	0	0	0	1	0	0	0	0	0	0	0	0	0	0	0	0
DFP derivative 9b	Cc1c(O)c(=O)ccn1CCCCNC(=O)C(C)c1ccc(CC(C)C)cc1	1	0	0	0	0	0	0	1	0	1	0	1	1	1	0	0	1	1	0	0	0	0	0	0	1	0	0	0	0	0	1	0	0	0	0	1	0	0	0	0	0	0	0	0	0	0	0	0
CYP51/HDAC dual inhibitors A1	O=C(CCCOc1ccc(CN2CCN(CC(O)(Cn3cncn3)c3ccc(F)cc3F)CC2)cc1)NO	1	0	0	0	0	0	0	0	0	1	0	0	1	0	0	0	1	1	0	1	0	0	0	0	1	0	0	0	0	1	1	0	1	0	1	1	1	0	1	0	0	0	0	0	0	0	0	0
Citral derivative2	CC(C)=CCC/C(C)=C/C=N/NC(N)=O	1	0	0	0	0	0	0	1	0	1	0	1	0	0	0	0	1	0	0	0	0	0	0	1	1	0	0	0	1	0	0	0	0	0	1	0	0	0	0	0	0	0	0	0	0	0	0	0
5-phenylthiophene derivative 14a	O=C(NC(Cn1ccnc1)C(=O)c1ccccc1)c1noc2c1CCc1ccccc1-2	1	0	0	0	0	0	0	0	0	1	0	0	1	1	0	0	1	1	1	0	0	0	0	0	1	0	0	0	0	1	0	0	1	0	0	1	0	1	0	0	0	0	0	0	0	0	0	0
5-phenylthiophene derivative 14b	O=C(NC(Cn1ccnc1)C(=O)c1ccccc1)c1cnc(-c2ccccc2)o1	1	0	0	0	0	0	0	0	0	1	0	0	1	1	0	0	1	1	1	0	0	0	0	0	1	0	0	0	0	1	0	0	1	0	0	1	0	1	0	0	0	0	0	0	0	0	0	0
purinylthiazolylethanone derivatives 5	O=C(Cn1cnc2c(N3CCNCC3)ncnc21)c1nccs1	1	0	0	0	0	0	0	0	0	1	0	0	1	0	0	0	1	1	1	0	0	0	0	0	1	0	0	0	0	1	1	0	1	0	0	1	0	0	0	0	0	0	0	0	0	0	0	0
purinylthiazolylethanone derivatives 8e	O=C(Cn1cnc2c(N3CCN(CO)CC3)ncnc21)c1nccs1	1	0	0	0	0	0	0	0	0	1	0	0	1	0	0	0	1	1	1	0	0	0	0	0	0	0	0	0	0	1	1	0	1	0	1	1	0	0	0	0	0	0	0	0	0	0	0	0
purinylthiazolylethanone derivatives 9e	O=C(Cn1cnc2c(N3CCN(Cc4ccc([N+](=O)[O-])cc4)CC3)ncnc21)c1nccs1	1	0	0	0	0	0	0	0	0	1	0	0	1	0	0	0	1	1	1	0	0	0	0	0	0	0	0	0	0	1	1	1	1	0	0	1	0	0	0	0	0	0	0	0	0	0	0	0
purinylthiazolylethanone derivatives 10a	CC(C)N(C(=O)CN1CCN(c2ncnc3c2ncn3CC(=O)c2nccs2)CC1)C(C)C	1	0	0	0	0	0	0	1	0	1	0	0	1	1	0	0	1	1	1	0	0	0	0	0	0	0	0	0	0	1	1	0	1	0	0	1	0	0	0	0	0	0	0	0	0	0	0	0
Forazoline A	CO[C@H]1[S+]([O-])C2=CC(=O)[C@](C)(O[C@H]3CC[C@H](N(C)C)[C@@H](C)O3)[C@@H](O)CCC(C)=C[C@H]3[C@H](O[C@H]4CC[C@H](N(C)C)[C@@H](C)O4)C[C@@H](OC(=O)[C@@H]4CSC(=N4)[C@]1(C)N2)[C@@](C)(Cl)[C@@H]3C	1	0	0	0	0	0	0	1	0	1	0	1	0	1	0	0	1	0	0	1	0	0	0	0	0	0	0	0	1	0	1	0	0	0	1	1	1	0	0	0	0	0	0	0	0	0	0	0
Hibicuslide C	COc1c(C)cc2ccc(O)c(C=O)c2c1O	1	0	0	0	0	0	0	1	0	0	0	1	1	0	0	0	0	1	1	0	0	0	0	0	0	0	0	0	0	0	0	0	0	0	1	1	1	0	0	0	0	0	0	0	0	0	0	0
Bahamaolide A	CC(C)[C@@H]1OC(=O)/C=C/C=C/C=C/C=C/C=C/C=C/C[C@@H](O)C[C@H](O)C[C@H](O)C[C@H](O)C[C@@H](O)C[C@H](O)C[C@@H](O)C[C@@H](O)C[C@@H](O)CC[C@@H]1C	1	0	0	0	0	0	0	1	0	1	0	1	0	1	0	0	1	0	0	0	0	0	0	0	0	0	0	0	0	0	0	0	0	0	1	1	1	0	0	0	0	0	0	0	0	0	0	0
glochidioboside	COc1cc([C@H]2Oc3c(OC)cc(CCCO[C@@H]4O[C@H](CO)[C@@H](O)[C@H](O)[C@H]4O)cc3[C@@H]2CO)ccc1O	1	0	0	0	0	0	0	1	0	1	0	0	1	1	0	0	0	1	0	0	0	0	0	0	0	0	0	0	0	0	0	0	0	0	1	0	1	0	0	0	0	0	0	0	0	0	0	0
32,33-didehydroroflamycoin	CC1=CC=CC=CC=CC=CCC2CC(O)CC(O)(CC(O)CC(O)CC(O)CC(O)CC(O)CC(O)CC(O)C=CC(C)C(C(C)C)OC1=O)O2	1	0	0	0	0	0	0	1	0	1	0	1	0	1	0	0	1	0	0	1	0	0	0	0	0	0	0	0	0	0	0	0	0	0	1	1	1	0	0	0	0	0	0	0	0	0	0	0
pogostone	Cc1cc(O)c(C(=O)CCC(C)C)c(=O)o1	1	0	0	0	0	0	0	1	0	1	0	1	0	1	0	0	1	0	0	0	0	0	0	0	0	0	0	0	0	0	0	0	0	0	0	1	1	0	0	0	0	0	0	0	0	0	0	0
Retigeric acid B	CC(C)[C@H]1CC[C@H]2[C@]3(C)CC=C4[C@H](CC[C@H]5[C@](C)(C(=O)O)[C@@H](O)[C@H](O)C[C@]45C(=O)O)[C@@]3(C)CC[C@]12C	1	0	0	0	0	0	0	1	0	1	0	1	0	1	0	0	1	0	0	1	0	0	0	0	0	0	0	0	0	0	0	0	0	0	1	1	0	0	0	0	0	0	0	0	0	0	0	0
(+)-Medioresinol	COc1cc([C@H]2OC[C@@H]3[C@@H](c4cc(OC)c(O)c(OC)c4)OC[C@H]23)ccc1O	1	0	0	0	0	0	0	1	0	1	0	0	1	1	0	0	0	1	0	0	0	0	0	0	0	0	0	0	0	0	0	0	0	0	1	0	1	0	0	0	0	0	0	0	0	0	0	0
aurantoside K	C/C(Cl)=C/C=C/C=C/C=C/C=C/C(O)=C1\C(=O)[C@H](CC(N)=O)N([C@@H]2OC[C@@H](O)[C@H](O)[C@H]2O[C@@H]2OC[C@@H](O[C@H]3O[C@H](C)[C@H](O)[C@@H]3O)[C@@H](O)[C@@H]2O)C1=O	1	0	0	0	0	0	0	1	0	1	0	1	0	1	0	0	1	0	0	0	0	1	0	0	0	0	0	0	0	0	1	0	0	0	1	1	1	0	0	0	0	0	0	0	0	0	0	0
Ikarugamycin	CC[C@H]1[C@@H]2C=C[C@@H]3[C@H]4C/C=C\C(=O)NCCC[C@@H]5NC(=O)/C(=C(O)/C=C/[C@@H]4C[C@@H]3[C@H]2C[C@H]1C)C5=O	1	0	0	0	0	0	0	1	0	1	0	1	0	1	0	0	1	0	0	0	0	0	0	0	1	0	0	0	0	0	0	0	0	0	0	1	0	0	0	0	0	0	0	0	0	0	0	0
bromodichloromethyl-4-chloro-3-nitrophenyl sulfone	O=[N+]([O-])c1cc(S(=O)(=O)C(Cl)(Cl)Br)ccc1Cl	1	0	0	0	0	0	0	0	0	0	0	0	1	0	0	0	0	1	0	1	0	0	0	0	0	0	0	0	0	0	0	1	0	0	0	1	0	0	0	0	0	0	0	0	0	0	0	0
chlorodibromomethyl-4-hydrazino-3-nitrophenyl sulfone	NNc1ccc(S(=O)(=O)C(Cl)(Br)Br)cc1[N+](=O)[O-]	1	0	0	0	0	0	0	0	0	0	0	0	1	0	0	0	0	1	0	1	0	1	0	0	1	0	0	0	0	0	0	1	0	0	0	1	0	0	0	0	0	0	0	0	0	0	0	0
N(3)-(4-methoxyfumaroyl)-(S)-2,3-diaminopropanoic amide derivative 4	COC(=O)/C=C/C(=O)NC[C@H](N)C(N)=O	1	0	0	0	0	0	0	1	0	1	0	1	0	1	0	0	1	0	0	0	0	1	0	0	1	0	0	0	0	0	0	0	0	0	0	1	1	0	0	0	0	0	0	0	0	0	0	0
azole-bonded β-hydroxypropyl oxime O-ethers 18a	OC(CON=C(c1ccccc1)c1ccccc1)Cn1ccnc1	1	0	0	0	0	0	0	0	0	1	0	0	1	1	0	0	1	1	0	0	0	0	0	0	0	0	0	0	1	1	0	0	1	0	1	0	1	0	0	0	0	0	0	0	0	0	0	0
azole-bonded β-hydroxypropyl oxime O-ethers 18c	Cc1nc([N+](=O)[O-])cn1CC(O)CON=C(c1ccccc1)c1ccccc1	1	0	0	0	0	0	0	1	0	1	0	0	1	1	0	0	1	1	0	0	0	0	0	0	0	0	0	0	1	1	0	1	1	0	1	1	1	0	0	0	0	0	0	0	0	0	0	0
spirooxindole derivative 12n	CC(=O)N1C(=O)C2(C3=C(CN2C)C(=O)c2ccccc2C3=O)c2ccccc21	1	0	0	0	0	0	0	1	0	1	0	0	1	0	0	0	1	1	0	1	0	0	0	0	0	0	0	0	0	0	1	0	0	0	0	1	0	0	0	0	0	0	0	0	0	0	0	0
6-Nonadecynoic acid	CCCCCCCCCCCCC#CCCCCC(=O)O	1	0	0	0	0	0	0	1	0	1	0	0	0	0	0	1	1	0	0	0	0	0	0	0	0	0	0	0	0	0	0	0	0	0	1	1	0	0	0	0	0	0	0	0	0	0	0	0
8-deoxytrichothecin	C/C=C\C(=O)O[C@@H]1C[C@H]2O[C@@H]3C=C(C)CC[C@]3(C)[C@]1(C)[C@]21CO1	1	0	0	0	0	0	0	1	0	1	0	1	0	1	0	0	1	0	0	1	0	0	0	0	0	0	0	0	0	0	0	0	0	0	0	1	1	0	0	0	0	0	0	0	0	0	0	0
DFD-VI-15	CN(Cc1ccccc1)C(=O)Cn1sc2ccccc2c1=O	1	0	0	0	0	0	0	1	0	1	0	0	1	0	0	0	1	1	0	0	0	0	0	0	0	0	0	0	0	0	1	0	0	0	0	1	0	0	0	0	0	0	0	0	0	0	0	0
BD-I-186	O=C(Cn1sc2ccccc2c1=O)Nc1ccccc1Oc1ccccc1	1	0	0	0	0	0	0	0	0	1	0	0	1	0	0	0	1	1	0	0	0	0	0	0	1	0	0	0	0	0	1	0	0	0	0	1	1	0	0	0	0	0	0	0	0	0	0	0
DFD-V-49	O=C(Cn1sc2ccccc2c1=O)NNC(=O)c1cccc(Cl)c1	1	0	0	0	0	0	0	0	0	1	0	0	1	0	0	0	1	1	0	0	0	0	0	0	1	0	0	0	0	0	1	0	0	0	0	1	0	0	0	0	0	0	0	0	0	0	0	0
DFD-V-66	COc1ccc(Cc2nnc(Cn3sc4ccccc4c3=O)o2)cc1	1	0	0	0	0	0	0	1	0	1	0	0	1	0	0	0	1	1	0	0	0	0	0	0	0	0	0	0	0	1	1	0	0	0	0	1	1	1	0	0	0	0	0	0	0	0	0	0
terpinen-4-ol	CC1=CCC(O)(C(C)C)CC1	1	0	0	0	0	0	0	1	0	1	0	1	0	1	0	0	1	0	0	1	0	0	0	0	0	0	0	0	0	0	0	0	0	0	1	0	0	0	0	0	0	0	0	0	0	0	0	0
4-(2,4,7-trioxa-bicyclo[4.1.0]heptan-3-yl) phenol	Oc1ccc(C2OCC3OC3O2)cc1	1	0	0	0	0	0	0	0	0	1	0	0	1	1	0	0	0	1	0	0	0	0	0	0	0	0	0	0	0	0	0	0	0	0	1	0	1	0	0	0	0	0	0	0	0	0	0	0
Amphidinol 18	C=C/C=C/CC/C=C/C=C/C=C/CC/C=C/[C@H](O)[C@H](O)[C@@H]1O[C@@H]([C@H](O)[C@H](O)C(=C)CC[C@@H](O)C2C[C@@H](O)[C@@H](O)[C@H]([C@@H](O)[C@H](O)/C=C(\C)CCC(O)CC(O)C(O)C(C)CC(O)C(O)CC(C)CCC(O)CC(=O)CC(O)CCCC(O)CCCCC(O)CO)O2)C[C@@H](O)[C@H]1O	1	0	0	0	0	0	0	1	1	1	0	1	0	1	0	0	1	0	0	0	0	0	0	0	0	0	0	0	0	0	0	0	0	0	1	1	1	0	0	0	0	0	0	0	0	0	0	0
N-aryl maleimide derivatives 5b	CCOP(=O)(OCC)C(O)C1=C(N(C)C)C(=O)N(c2ccc(Br)cc2)C1=O	1	0	0	0	0	0	0	1	0	1	0	0	1	1	0	0	1	1	0	0	0	0	0	0	0	0	0	0	0	0	1	0	0	0	1	1	1	0	0	0	0	0	0	0	0	0	1	0
triazole alcohol antifungals 10a	Nn1c(SCC(O)(Cn2cncn2)c2ccc(Cl)cc2Cl)nnc1-c1ccccc1	1	0	0	0	0	0	0	0	0	1	0	0	1	0	0	0	0	1	1	1	0	1	0	0	0	0	0	0	0	1	0	0	1	0	1	0	0	0	0	0	0	0	0	0	0	0	0	0
Guaiane sesquiterpenes 12	C[C@]1(CCOS(=O)O)CC[C@H]2C(=C[C@H]3OC(=O)[C@@]4(C)CCC[C@@]2(C)[C@@H]34)C1	1	0	0	0	0	0	0	1	0	1	0	1	0	1	0	0	1	0	0	1	0	0	0	0	0	0	0	0	0	0	0	0	0	0	1	1	1	0	0	0	0	0	0	0	0	0	0	0
bromophenols 3	COC(=O)CCCN(Cc1cc(Br)c(O)c(O)c1Br)C(=O)NCc1c(Br)c(O)c(O)c(Br)c1Br	1	0	0	0	0	0	0	1	0	1	0	0	1	0	0	0	1	1	0	0	0	0	0	0	1	0	0	0	0	0	1	0	0	0	1	1	1	0	0	0	0	0	0	0	0	0	0	0
bromophenols 4	COCc1c(Br)c(O)c(O)c(Br)c1Cc1c(Br)c(O)c(O)c(Br)c1Br	1	0	0	0	0	0	0	1	0	1	0	0	0	0	0	0	0	1	0	0	0	0	0	0	0	0	0	0	0	0	0	0	0	0	1	0	1	0	0	0	0	0	0	0	0	0	0	0
phenazine-1-carboxylic acid	O=C(O)c1cccc2nc3ccccc3nc12	1	0	0	0	0	0	0	0	0	0	0	0	1	0	0	0	1	1	1	0	0	0	0	0	0	0	0	0	0	1	0	0	0	0	1	1	0	0	0	0	0	0	0	0	0	0	0	0
3-azolyl-4-chromanone phenylhydrazones 3a	c1ccc(N/N=C2/c3ccccc3OCC2n2cncn2)cc1	1	0	0	0	0	0	0	0	0	1	0	0	1	1	0	0	1	1	0	0	0	0	0	0	1	0	0	0	1	1	0	0	1	0	0	0	1	0	0	0	0	0	0	0	0	0	0	0
3-azolyl-4-chromanone phenylhydrazones 3b	CC1Oc2ccccc2/C(=N/Nc2ccccc2)C1n1ccnc1	1	0	0	0	0	0	0	1	0	0	0	0	1	1	0	0	1	1	0	0	0	0	0	0	1	0	0	0	1	1	0	0	1	0	0	0	1	0	0	0	0	0	0	0	0	0	0	0
diphenyl ether 1	COC(=O)c1cc(O)cc(O)c1Oc1cc(C)cc(OC)c1C(=O)OC	1	0	0	0	0	0	0	1	0	0	0	0	1	0	0	0	1	1	0	0	0	0	0	0	0	0	0	0	0	0	0	0	0	0	1	1	1	0	0	0	0	0	0	0	0	0	0	0
cochliodinol	CC(C)=CCc1ccc2[nH]cc(C3=C(O)C(=O)C(c4c[nH]c5ccc(CC=C(C)C)cc45)=C(O)C3=O)c2c1	1	0	0	0	0	0	0	1	0	1	0	1	1	1	0	0	1	1	1	0	0	0	0	0	0	1	0	0	0	0	0	0	0	0	0	1	0	0	0	0	0	0	0	0	0	0	0	0
P41A	CC1OC(OC2CCC(OC3(C)CC(=O)C4(O)C5=C(C=CC4(O)C3)C(=O)c3c(ccc(C4CC(O)C(OC6CCC(O)C(C)O6)C(C)O4)c3O)C5=O)OC2C)C=CC1=O	1	0	0	0	0	0	0	1	0	1	0	1	1	1	0	0	1	1	0	1	0	0	0	0	0	0	0	0	0	0	0	0	0	0	1	1	1	0	0	0	0	0	0	0	0	0	0	0
Indolo[3,2‑a]carbazoles 1	Oc1cc2[nH]c3ccc4c5ccc(Br)cc5[nH]c4c3c2cc1O	1	0	0	0	0	0	0	0	0	0	0	0	1	0	0	0	0	1	1	0	0	0	0	0	0	1	0	0	0	0	0	0	0	0	1	0	0	0	0	0	0	0	0	0	0	0	0	0
stilbenoids and flavonoids 15	COc1cc(O)c2c(c1)OC(c1ccccc1)CC2=O	1	0	0	0	0	0	0	1	0	1	0	0	1	1	0	0	1	1	0	0	0	0	0	0	0	0	0	0	0	0	0	0	0	0	1	1	1	0	0	0	0	0	0	0	0	0	0	0
ethyl 2-amino-4-methylthiazole-5-carboxylate derivatives 9b	CCOC(=O)c1sc(NC(=O)Nc2ccccc2)nc1C	1	0	0	0	0	0	0	1	0	1	0	0	1	0	0	0	1	1	0	0	0	0	0	0	1	0	0	0	1	1	0	0	0	0	1	1	1	0	0	0	0	0	0	0	0	0	0	0
ethyl 2-amino-4-methylthiazole-5-carboxylate derivatives 10b	Cc1nc(NC(=O)Nc2ccccc2)sc1C(=O)NN	1	0	0	0	0	0	0	1	0	0	0	0	1	0	0	0	1	1	0	0	0	1	0	0	1	0	0	0	1	1	0	0	0	0	1	1	0	0	0	0	0	0	0	0	0	0	0	0
pyrano[2,3-c]pyridazine derivatives 3a	COc1cc(OC)c(C2c3cc(-c4ccc(C)cc4)nnc3Oc3nsc(=S)c(N)c32)c(OC)c1	1	0	0	0	0	0	0	1	0	0	0	0	1	0	0	0	1	1	1	0	0	0	0	1	1	0	0	0	0	1	0	0	0	0	0	0	1	1	0	0	0	0	0	0	0	0	0	0
pyrano[2,3-c]pyridazine derivatives 4a	COc1cc(OC)c(C2c3cc(-c4ccc(C)cc4)nnc3Oc3nc(S)nc(S)c32)c(OC)c1	1	0	0	0	0	0	0	1	0	0	0	0	1	1	0	0	0	1	1	0	0	0	0	0	0	0	0	0	0	1	0	0	0	0	0	0	1	0	0	0	0	0	0	0	0	0	0	0
naphthoquinone amide derivatives 9a	COC(=O)CNC(=O)CSC1=CC(=O)c2cccc(OC)c2C1=O	1	0	0	0	0	0	0	1	0	1	0	1	1	0	0	0	1	1	0	0	0	0	0	0	1	0	0	0	0	0	0	0	0	0	0	1	1	0	0	0	0	0	0	0	0	0	0	0
naphthoquinone amide derivatives 9c	COC(=O)[C@H](Cc1ccccc1)NC(=O)CSC1=CC(=O)c2cccc(OC)c2C1=O	1	0	0	0	0	0	0	1	0	1	0	1	1	1	0	0	1	1	0	0	0	0	0	0	1	0	0	0	0	0	0	0	0	0	0	1	1	0	0	0	0	0	0	0	0	0	0	0
naphthoquinone amide derivatives 1d	O=C1C=CC(=O)c2c(O)cccc21	1	0	0	0	0	0	0	0	0	0	0	1	1	0	0	0	1	1	0	0	0	0	0	0	0	0	0	0	0	0	0	0	0	0	1	1	0	0	0	0	0	0	0	0	0	0	0	0
indolone-N-oxide derivatives 52	O=C1C(c2ccccc2)=[N+]([O-])c2ccccc21	1	0	0	0	0	0	0	0	0	0	0	0	1	0	0	0	1	1	0	0	0	0	0	0	0	0	0	0	0	0	0	0	0	0	0	1	0	0	0	0	0	0	0	0	0	0	0	0
indolone-N-oxide derivatives 21	COc1ccc2c(c1)C(=O)C(c1ccc(Oc3ccc(Cl)cc3)cc1)=[N+]2[O-]	1	0	0	0	0	0	0	1	0	0	0	0	1	0	0	0	1	1	0	0	0	0	0	0	0	0	0	0	0	0	0	0	0	0	0	1	1	0	0	0	0	0	0	0	0	0	0	0
indolone-N-oxide derivatives 70	COc1ccc2c(c1)C(=O)C(c1cccnc1)=[N+]2[O-]	1	0	0	0	0	0	0	1	0	0	0	0	1	0	0	0	1	1	0	0	0	0	0	0	0	0	0	0	0	1	0	0	0	0	0	1	1	0	0	0	0	0	0	0	0	0	0	0
indolone-N-oxide derivatives 66	O=C1C(c2ccc(Cl)cc2)=[N+]([O-])c2cc[n+]([O-])cc21	1	0	0	0	0	0	0	0	0	0	0	0	1	0	0	0	1	1	0	0	0	0	0	0	0	0	0	0	0	0	0	0	1	0	0	1	0	0	0	0	0	0	0	0	0	0	0	0
analogs of fatty acids 9	CCCCCCC(O)Cc1c(CCC)noc1CCCCCCCC(=O)OC	1	0	0	0	0	0	0	1	0	1	0	0	0	1	0	0	1	1	0	0	0	0	0	0	0	0	0	0	0	1	0	0	0	0	1	1	1	1	0	0	0	0	0	0	0	0	0	0
sulfonamide derivatives 6f	COc1cc(NC(=O)c2ccc(C(F)(F)F)cc2)ccc1-n1cnc(Cl)c1	1	0	0	0	0	0	0	1	0	0	0	0	1	0	0	0	1	1	1	1	0	0	0	0	1	0	0	0	0	1	0	0	1	0	0	1	1	0	1	0	0	0	0	0	0	0	0	0
sulfonamide derivatives 7d	COc1cc(NS(=O)(=O)c2cc(F)cc(C(F)(F)F)c2)ccc1-n1cnc(Cl)c1	1	0	0	0	0	0	0	1	0	0	0	0	1	0	0	0	0	1	1	1	0	0	0	0	1	0	0	0	0	1	0	0	1	0	0	1	1	0	1	0	0	0	0	0	0	0	0	0
steroidal quinolines 7E	CC(=O)O[C@H]1CC[C@@]2(C)C(=CCC3C4Cc5cc6cc7ccccc7cc6nc5[C@@]4(C)CCC32)C1	1	0	0	0	0	0	0	1	0	1	0	1	1	1	0	0	1	1	1	1	0	0	0	0	0	0	0	0	0	1	0	0	0	0	0	1	1	0	0	0	0	0	0	0	0	0	0	0
steroidal quinolines 7F	CC(C)CCC[C@@H](C)[C@H]1CCC2C3CC[C@H]4Cc5nc6ccccc6cc5C[C@]4(C)C3CC[C@@]21C	1	0	0	0	0	0	0	1	0	1	0	0	1	1	0	0	0	1	1	1	0	0	0	0	0	0	0	0	0	1	0	0	0	0	0	0	0	0	0	0	0	0	0	0	0	0	0	0
steroidal quinolines 7H	COc1ccc2nc3c(cc2c1)C[C@]1(C)C2CC[C@@]4(C)C(CC[C@@H]4[C@H](C)CCCC(C)C)C2CC[C@H]1C3	1	0	0	0	0	0	0	1	0	1	0	0	1	1	0	0	0	1	1	1	0	0	0	0	0	0	0	0	0	1	0	0	0	0	0	0	1	0	0	0	0	0	0	0	0	0	0	0
emestrin	COc1ccc2cc1Oc1cc(ccc1O)[C@H](O)[C@]13SS[C@@]4(C(=O)N1C)[C@H](O)C1=COC=C[C@H](OC2=O)[C@H]1N4C3=O	1	0	0	0	0	0	0	1	0	0	0	0	1	1	0	0	1	1	0	1	0	0	0	0	0	0	0	0	0	0	1	0	0	0	1	1	1	1	0	0	0	0	0	0	0	0	0	0
enynediesters and acetylenic compounds 3	CCOC(=O)C#C/C=C/C(=O)OCC	1	0	0	0	0	0	0	1	0	1	0	1	0	0	0	1	1	0	0	0	0	0	0	0	0	0	0	0	0	0	0	0	0	0	0	1	1	0	0	0	0	0	0	0	0	0	0	0
enynediesters and acetylenic compounds 10	CCC(C)C(O)(C(=O)OCC#CCN(CC)CC)c1ccccc1	1	0	0	0	0	0	0	1	0	1	0	0	1	1	0	1	1	1	0	1	0	0	0	0	0	0	0	0	0	0	1	0	0	0	1	1	1	0	0	0	0	0	0	0	0	0	0	0
enynediesters and acetylenic compounds 11	O=C(C#Cc1ccccc1)c1ccccc1	1	0	0	0	0	0	0	0	0	0	0	0	1	0	0	1	1	1	0	0	0	0	0	0	0	0	0	0	0	0	0	0	0	0	0	1	0	0	0	0	0	0	0	0	0	0	0	0
enynediesters and acetylenic compounds 12	CN(C/C=C/C#CC(C)(C)C)Cc1cccc2ccccc12	1	0	0	0	0	0	0	1	0	1	0	1	1	0	0	1	0	1	1	1	0	0	0	0	0	0	0	0	0	0	1	0	0	0	0	0	0	0	0	0	0	0	0	0	0	0	0	0
tyroscherin	CC[C@H](C)C[C@H](C)/C=C/CC[C@@H](O)[C@@H](Cc1ccc(O)cc1)NC	1	0	0	0	0	0	0	1	0	1	0	1	1	1	0	0	0	1	0	0	0	0	0	0	1	0	0	0	0	0	0	0	0	0	1	0	0	0	0	0	0	0	0	0	0	0	0	0
N-methyltyroscherin	CC[C@@H](C)C[C@@H](C)C=CCC[C@@H](O)[C@H](Cc1ccc(O)cc1)N(C)C	1	0	0	0	0	0	0	1	0	1	0	1	1	1	0	0	0	1	0	0	0	0	0	0	0	0	0	0	0	0	1	0	0	0	1	0	0	0	0	0	0	0	0	0	0	0	0	0
miltefosine analogs 3d	CCCCCCCCCCCCCCCCOP(=O)([O-])OCC[N+](C)(C)Cc1ccc(ON=O)cc1	1	0	0	0	0	0	0	1	0	1	0	0	1	0	0	0	0	1	0	0	0	0	0	0	0	0	0	0	1	0	0	0	0	1	0	1	1	0	0	0	0	0	0	0	0	0	1	0
3-Aryl-4-acyloxyethoxyfuran-2(5H)-ones d4	CCCCCC(=O)OCCOC1=C(c2ccccc2)C(=O)OC1	1	0	0	0	0	0	0	1	0	1	0	0	1	0	0	0	1	1	0	0	0	0	0	0	0	0	0	0	0	0	0	0	0	0	0	1	1	0	0	0	0	0	0	0	0	0	0	0
3-Aryl-4-acyloxyethoxyfuran-2(5H)-ones d18	O=NOc1ccc(C(=O)OCCOC2=C(c3ccccc3)C(=O)OC2)cc1	1	0	0	0	0	0	0	0	0	1	0	0	1	0	0	0	1	1	0	0	0	0	0	0	0	0	0	0	1	0	0	0	0	0	0	1	1	0	0	0	0	0	0	0	0	0	0	0
EPAEE	CC/C=C\C/C=C\C/C=C\C/C=C\C/C=C\CCCC(=O)OCC	1	0	0	0	0	0	0	1	0	1	0	1	0	0	0	0	1	0	0	0	0	0	0	0	0	0	0	0	0	0	0	0	0	0	0	1	1	0	0	0	0	0	0	0	0	0	0	0
2-amino-nonyl-6-methoxyl-tetralin muriate	CCCCCCCCCNC1CCc2cc(OC)ccc2C1	1	0	0	0	0	0	0	1	0	1	0	0	1	1	0	0	0	1	0	0	0	0	0	0	1	0	0	0	0	0	0	0	0	0	0	0	1	0	0	0	0	0	0	0	0	0	0	0
primycin	CCCCC1C(=O)OC(C(C)C(O)CCCN=C(N)N)C(C)/C=C(\C)CCCCC(O)CC(O)CC(O)CC(O)CC(O)C(OC2OC(CO)C(O)C2O)/C=C(\C)C(O)CCCC(O)CCCC(O)CCC(C)C1O	1	0	0	0	0	0	0	1	0	1	0	1	0	1	0	0	1	0	0	0	0	1	0	0	0	0	0	0	1	0	0	0	0	0	1	1	1	0	0	0	0	0	0	0	0	0	0	0
xanthorrhizol	CC(C)=CCC[C@@H](C)c1ccc(C)c(O)c1	1	0	0	0	0	0	0	1	0	1	0	1	1	1	0	0	1	1	0	0	0	0	0	0	0	0	0	0	0	0	0	0	0	0	1	0	0	0	0	0	0	0	0	0	0	0	0	0
Albaconazole	C[C@@H](n1cnc2cc(Cl)ccc2c1=O)[C@](O)(Cn1cncn1)c1ccc(F)cc1F	1	0	0	0	0	0	0	1	0	1	0	1	1	1	0	0	1	1	0	1	0	0	0	0	0	0	0	0	1	1	1	0	1	0	1	1	0	0	1	0	0	0	0	0	0	0	0	0
tamoxifen	CC/C(=C(\c1ccccc1)c1ccc(OCCN(C)C)cc1)c1ccccc1	1	0	0	0	0	0	0	1	0	1	0	0	1	0	0	0	1	1	0	0	0	0	0	0	0	0	0	0	0	0	1	0	0	0	0	0	1	0	0	0	0	0	0	0	0	0	0	0
clomiphene	CCN(CC)CCOc1ccc(C(=C(Cl)c2ccccc2)c2ccccc2)cc1	1	0	0	0	0	0	0	1	0	1	0	0	1	0	0	0	1	1	0	0	0	0	0	0	0	0	0	0	0	0	1	0	0	0	0	0	1	0	0	0	0	0	0	0	0	0	0	0
FR290581	CCCC[C@@H]1C[C@H](C23C[C@@H]4[C@H](C)CC[C@H]4[C@@]4(C=O)CC2C=C(C(C)C)[C@@]34C(=O)O)O[C@H]1CN1CCC(N2C[C@H](C)O[C@H](C)C2)CC1	1	0	0	0	0	0	0	1	0	1	0	1	0	1	0	0	1	0	0	1	0	0	0	0	0	0	0	0	0	0	1	0	0	0	1	1	1	0	0	0	0	0	0	0	0	0	0	0
Sordarin	CO[C@H]1[C@@H](O)[C@H](O)[C@H](OC[C@@]23C[C@@H]4[C@H](C)CC[C@H]4[C@@]4(C=O)C[C@@H]2C=C(C(C)C)[C@]43C(=O)O)O[C@@H]1C	1	0	0	0	0	0	0	1	0	1	0	1	0	1	0	0	1	0	0	1	0	0	0	0	0	0	0	0	0	0	0	0	0	0	1	1	1	0	0	0	0	0	0	0	0	0	0	0
virgineone	CC(CCCCCCCCC(=O)CCCCCCCCCC(O)CO[C@@H]1O[C@H](CO)[C@@H](O)[C@H](O)[C@@H]1O)C(O)=C1C(=O)NC(Cc2ccc(O)cc2)C1=O	1	0	0	0	0	0	0	1	0	1	0	0	1	1	0	0	1	1	0	0	0	0	0	0	1	0	0	0	0	0	0	0	0	0	1	1	1	0	0	0	0	0	0	0	0	0	0	0
phaeosphenone	Cc1cc(O)c2c(c1)C(=O)c1c(cc(C)c([C@H]3C[C@@H](O)C4=C(C(=O)C5=C(C4=O)[C@@H](O)CC[C@@H]5O)[C@H]3O)c1O)C2=O	1	0	0	0	0	0	0	1	0	1	0	0	1	1	0	0	1	1	0	0	0	0	0	0	0	0	0	0	0	0	0	0	0	0	1	1	0	0	0	0	0	0	0	0	0	0	0	0
sordaricin	CC(C)C1=C[C@H]2C[C@]3(C=O)[C@@H]4CC[C@@H](C)[C@H]4C[C@@]2(CO)[C@]13C(=O)O	1	0	0	0	0	0	0	1	0	1	0	1	0	1	0	0	1	0	0	1	0	0	0	0	0	0	0	0	0	0	0	0	0	0	1	1	0	0	0	0	0	0	0	0	0	0	0	0
Plagiochin E	Oc1ccc2c(c1)CCc1ccc(O)c(c1)Oc1ccc(cc1)CCc1cccc(O)c1-2	1	0	0	0	0	0	0	0	0	1	0	0	1	0	0	0	0	1	1	0	0	0	0	0	0	0	0	0	0	0	0	0	0	0	1	0	1	0	0	0	0	0	0	0	0	0	0	0
7-amino-4-methylcoumarin	Cc1cc(=O)oc2cc(N)ccc12	1	0	0	0	0	0	0	1	0	0	0	1	1	0	0	0	1	1	0	0	0	1	0	0	0	0	0	0	0	0	0	0	0	0	0	1	1	0	0	0	0	0	0	0	0	0	0	0
Zeylasterone	COC(=O)[C@]1(C)CC[C@]2(C)CC[C@]3(C)C4=CC(=O)c5c(cc(O)c(O)c5C(=O)O)[C@]4(C)CC[C@@]3(C)[C@@H]2C1	1	0	0	0	0	0	0	1	0	1	0	1	1	1	0	0	1	1	0	1	0	0	0	0	0	0	0	0	0	0	0	0	0	0	1	1	1	0	0	0	0	0	0	0	0	0	0	0
indole-3-carbinol	OCc1c[nH]c2ccccc12	1	0	0	0	0	0	0	0	0	1	0	0	1	0	0	0	0	1	1	0	0	0	0	0	0	1	0	0	0	0	0	0	0	0	1	0	0	0	0	0	0	0	0	0	0	0	0	0
Protopine	CN1CCc2cc3c(cc2C(=O)Cc2ccc4c(c2C1)OCO4)OCO3	1	0	0	0	0	0	0	1	0	1	0	0	1	0	0	0	1	1	0	0	0	0	0	0	0	0	0	0	0	0	1	0	0	0	0	1	1	0	0	0	0	0	0	0	0	0	0	0
Corydaldine	COc1cc2c(cc1OC)C(=O)NCC2	1	0	0	0	0	0	0	1	0	1	0	0	1	0	0	0	1	1	0	0	0	0	0	0	1	0	0	0	0	0	0	0	0	0	0	1	1	0	0	0	0	0	0	0	0	0	0	0
Pleofungin A	CC[C@H](C)[C@H](NC)C(=O)N[C@@H]1C(=O)O[C@@H](C(C)C)C(=O)O[C@@H](CC(C)C)C(=O)N[C@@H]([C@@H](C)CC)C(=O)N(C)[C@@H](CC(C)C)C(=O)N[C@@H]([C@@H](C)O)C(=O)N(C)[C@@H](C(C)C)C(=O)N[C@@H](C)C(=O)N(C)[C@@H](CC(C)C)C(=O)O[C@@H]1C	1	0	0	0	0	0	0	1	0	1	0	0	0	1	0	0	1	0	0	0	0	0	0	0	1	0	0	0	0	0	1	0	0	0	1	1	1	0	0	0	0	0	0	0	0	0	0	0
eurysterol A	CC(C)CCC[C@@H](C)[C@H]1CC[C@@H]2[C@]1(C)CC[C@H]1[C@@]23C[C@@H](O)[C@@]2(O)C[C@@H](OS(=O)(=O)O)CC[C@]12CO3	1	0	0	0	0	0	0	1	0	1	0	0	0	1	0	0	0	0	0	1	0	0	0	0	0	0	0	0	0	0	0	0	0	0	1	1	1	0	0	0	0	0	0	0	0	0	0	0
Neopeltolide	CCC[C@@H]1C[C@H](OC)C[C@H](C)C[C@@H]2C[C@@H](OC(=O)/C=C\CCc3coc(/C=C\CNC(=O)OC)n3)C[C@H](CC(=O)O1)O2	1	0	0	0	0	0	0	1	0	1	0	1	1	1	0	0	1	1	0	0	0	0	0	0	1	0	0	0	0	1	0	0	0	0	0	1	1	1	0	0	0	0	0	0	0	0	0	0
2,5-dimethyl-4-hydroxy-3(2H)-furanone	CC1=C(O)C(=O)C(C)O1	1	0	0	0	0	0	0	1	0	0	0	0	0	1	0	0	1	0	0	0	0	0	0	0	0	0	0	0	0	0	0	0	0	0	0	1	1	0	0	0	0	0	0	0	0	0	0	0
hassallidin A	C/C=C1\NC(=O)[C@H](Cc2ccc(O)cc2)NC(=O)[C@H]([C@@H](C)O)NC(=O)[C@@H](NC(=O)[C@@H](NC(=O)C(O)C(O)CCCCCCCCCCC)[C@@H](C)O)[C@@H](C)OC(=O)[C@H](CCC(N)=O)NC(=O)[C@H]([C@@H](C)O[C@@H]2O[C@H](CO)[C@@H](O)[C@H](O)[C@@H]2O)N(C)C(=O)CNC(=O)[C@H](CCC(N)=O)NC1=O	1	0	0	0	0	0	0	1	0	1	0	1	1	1	0	0	1	1	0	0	0	1	0	0	1	0	0	0	0	0	1	0	0	0	1	1	1	0	0	0	0	0	0	0	0	0	0	0
Neoplaether	COC(=O)c1cc(O)cc(OC)c1Oc1cc(C)cc(OC)c1C(N)=O	1	0	0	0	0	0	0	1	0	0	0	0	1	0	0	0	1	1	0	0	0	1	0	0	0	0	0	0	0	0	0	0	0	0	1	1	1	0	0	0	0	0	0	0	0	0	0	0
rubrorotiorin	CC[C@H](C)/C=C(C)/C=C/C1=CC2=C(Cl)C(=O)[C@@]3(C)OC(=O)C(C(C)=O)=C3C2=CO1	1	0	0	0	0	0	0	1	0	1	0	1	0	1	0	0	1	0	0	1	0	0	0	0	0	0	0	0	0	0	0	0	0	0	0	1	1	0	0	0	0	0	0	0	0	0	0	0
wortmannin	COC[C@H]1OC(=O)c2coc3c2[C@@]1(C)C1=C(C3=O)[C@@H]2CCC(=O)[C@@]2(C)C[C@H]1OC(C)=O	1	0	0	0	0	0	0	1	0	1	0	0	1	1	0	0	1	1	0	1	0	0	0	0	0	0	0	0	0	0	0	0	0	0	0	1	1	1	0	0	0	0	0	0	0	0	0	0
enniatin A	CC[C@H](C)[C@H]1C(=O)O[C@H](C(C)C)C(=O)N(C)[C@@H]([C@@H](C)CC)C(=O)O[C@H](C(C)C)C(=O)N(C)[C@@H]([C@@H](C)CC)C(=O)O[C@H](C(C)C)C(=O)N1C	1	0	0	0	0	0	0	1	0	1	0	0	0	1	0	0	1	0	0	0	0	0	0	0	0	0	0	0	0	0	1	0	0	0	0	1	1	0	0	0	0	0	0	0	0	0	0	0
swinholide I	CO[C@H]1C[C@@H]2CC=C[C@@H](C[C@@H](O)C/C=C(C)/C=C/C(=O)O[C@H]([C@@H](C)[C@@H](O)[C@@H](C)CC(O)[C@H]3C[C@H](OC)C[C@H](C)O3)[C@@H](C)[C@H](O)C[C@H](O)[C@H](C)[C@@H](OC)C[C@@H]3CC=C[C@@H](C[C@@H](O)C/C=C(C)/C=C/C(=O)O[C@H]([C@@H](C)[C@@H](O)[C@@H](C)CC[C@H]4C[C@H](OC)C[C@H](C)O4)[C@@H](C)[C@H](O)C[C@H](O)[C@@H]1C)O3)O2	1	0	0	0	0	0	0	1	0	1	0	1	0	1	0	0	1	0	0	0	0	0	0	0	0	0	0	0	0	0	0	0	0	0	1	1	1	0	0	0	0	0	0	0	0	0	0	0
2-(3,4-dimethyl-2,5-dihydro-1H-pyrrol-2-yl)-1-methylethyl pentanoate	CCCCC(=O)OC(C)CC1NCC(C)=C1C	1	0	0	0	0	0	0	1	0	1	0	0	0	1	0	0	1	0	0	0	0	0	0	0	1	0	0	0	0	0	0	0	0	0	0	1	1	0	0	0	0	0	0	0	0	0	0	0
Verbenone	CC1=CC(=O)C2CC1C2(C)C	1	0	0	0	0	0	0	1	0	1	0	1	0	1	0	0	1	0	0	1	0	0	0	0	0	0	0	0	0	0	0	0	0	0	0	1	0	0	0	0	0	0	0	0	0	0	0	0
Borneol	CC1(C)C2CCC1(C)C(O)C2	1	0	0	0	0	0	0	1	0	1	0	0	0	1	0	0	0	0	0	1	0	0	0	0	0	0	0	0	0	0	0	0	0	0	1	0	0	0	0	0	0	0	0	0	0	0	0	0
R-135853	C=C(C)CN1CC(OCC23C[C@@H]4[C@H](C)CC[C@H]4C4(C=O)CC2C=C(C(C)C)[C@@]34C(O)O)O[C@H](C)[C@@H](O)C1	1	0	0	0	0	0	0	1	1	1	0	1	0	1	0	0	1	0	0	1	0	0	0	0	0	0	0	0	0	0	1	0	0	0	1	1	1	0	0	0	0	0	0	0	0	0	0	0
(2S,3R)-2-aminododecan-3-ol	CCCCCCCCC[C@@H](O)[C@H](C)N	1	0	0	0	0	0	0	1	0	1	0	0	0	1	0	0	0	0	0	0	0	1	0	0	0	0	0	0	0	0	0	0	0	0	1	0	0	0	0	0	0	0	0	0	0	0	0	0
Egonol	COc1cc(CCCO)cc2cc(-c3ccc4c(c3)OCO4)oc12	1	0	0	0	0	0	0	1	0	1	0	0	1	0	0	0	0	1	1	0	0	0	0	0	0	0	0	0	0	0	0	0	0	0	1	0	1	1	0	0	0	0	0	0	0	0	0	0
Indirubin	O=C1C(c2c(O)[nH]c3ccccc23)=Nc2ccccc21	1	0	0	0	0	0	0	0	0	0	0	0	1	0	0	0	1	1	1	0	0	0	0	0	0	1	0	0	1	0	0	0	0	0	1	1	0	0	0	0	0	0	0	0	0	0	0	0
taraxerol	CC1(C)CC[C@]2(C)CC=C3[C@@](C)(CC[C@H]4[C@@]3(C)CC[C@H]3C(C)(C)[C@@H](O)CC[C@@]34C)[C@@H]2C1	1	0	0	0	0	0	0	1	0	1	0	1	0	1	0	0	1	0	0	1	0	0	0	0	0	0	0	0	0	0	0	0	0	0	1	0	0	0	0	0	0	0	0	0	0	0	0	0
Suloctidil	CCCCCCCCN[C@H](C)[C@@H](O)c1ccc(SC(C)C)cc1	1	0	0	0	0	0	0	1	0	1	0	0	1	1	0	0	0	1	0	0	0	0	0	0	1	0	0	0	0	0	0	0	0	0	1	0	0	0	0	0	0	0	0	0	0	0	0	0
cholesterol-hydrazone derivatives 1	CC(C)[C@@H](CC[C@@H](C)[C@H]1CCC2C3C(CC[C@@]21C)[C@@]1(C)CC[C@H](NCCCNCCCCN)CC1C[C@H]3O)OOS(=O)O	1	0	0	0	0	0	0	1	0	1	0	0	0	1	0	0	0	0	0	1	0	1	0	0	1	0	0	0	0	0	0	0	0	0	1	1	1	0	0	0	0	0	0	0	0	0	0	0
cholesterol-hydrazone derivatives 2	CC(C)CCC[C@@H](C)[C@H]1CCC2C3C(CC[C@@]21C)[C@@]1(C)CC/C(=N\N)CC1C[C@@H]3O	1	0	0	0	0	0	0	1	0	1	0	0	0	1	0	0	1	0	0	1	0	1	0	0	0	0	0	0	1	0	0	0	0	0	1	0	0	0	0	0	0	0	0	0	0	0	0	0
cholesterol-hydrazone derivatives 8	Cc1ccc(S(=O)(=O)N/N=C2\CC3C(CC[C@@]4(C)C3CC[C@@H]4[C@H](C)CCCC(C)C)[C@@]3(C)CC[C@H](O)CC23)cc1	1	0	0	0	0	0	0	1	0	1	0	0	1	1	0	0	1	1	0	1	0	0	0	0	1	0	0	0	1	0	0	0	0	0	1	1	0	0	0	0	0	0	0	0	0	0	0	0
cholesterol-hydrazone derivatives 13	CCOC(=O)N/N=C1/C=C2C[C@@H](O)CC[C@]2(C)C2CC[C@@]3(C)C(CC[C@@H]3[C@H](C)CCCC(C)C)C12	1	0	0	0	0	0	0	1	0	1	0	1	0	1	0	0	1	0	0	1	0	0	0	0	1	0	0	0	1	0	0	0	0	0	1	1	1	0	0	0	0	0	0	0	0	0	0	0
Toxyloxanthone C	CC1Oc2cc3oc4c(O)c(O)ccc4c(=O)c3c(O)c2C1(C)C	1	0	0	0	0	0	0	1	0	0	0	0	1	1	0	0	1	1	0	1	0	0	0	0	0	0	0	0	0	0	0	0	0	0	1	1	1	0	0	0	0	0	0	0	0	0	0	0
EM-01D2	c1ccc(-c2csc(NN=C3CCCCC3)n2)cc1	1	0	0	0	0	0	0	0	0	1	0	0	1	0	0	0	1	1	1	0	0	0	0	0	1	0	0	0	1	1	0	0	0	0	0	0	0	0	0	0	0	0	0	0	0	0	0	0
2/3-arylthio- and 2,3-bis(arylthio)-5-hydroxy-/5-methoxy-1,4-naphthoquinones 5a	Cc1ccc(SC2=CC(=O)c3c(O)cccc3C2=O)cc1	1	0	0	0	0	0	0	1	0	0	0	1	1	0	0	0	1	1	0	0	0	0	0	0	0	0	0	0	0	0	0	0	0	0	1	1	0	0	0	0	0	0	0	0	0	0	0	0
2/3-arylthio- and 2,3-bis(arylthio)-5-hydroxy-/5-methoxy-1,4-naphthoquinones 5b	O=C1C(Sc2ccc(Cl)cc2)=CC(=O)c2c(O)cccc21	1	0	0	0	0	0	0	0	0	0	0	1	1	0	0	0	1	1	0	0	0	0	0	0	0	0	0	0	0	0	0	0	0	0	1	1	0	0	0	0	0	0	0	0	0	0	0	0
2/3-arylthio- and 2,3-bis(arylthio)-5-hydroxy-/5-methoxy-1,4-naphthoquinones 4a	O=C1C(Cl)=C(Nc2ccc(F)cc2)C(=O)c2ccccc21	1	0	0	0	0	0	0	0	0	0	0	0	1	1	0	0	1	1	0	0	0	0	0	0	0	0	0	0	1	0	0	0	0	0	0	1	0	0	1	0	0	0	0	0	0	0	0	0
4-phenyl/cyclohexyl-5-(1-phenoxyethyl)-3-[N-(2-thiazolyl)acetamido]thio-4H-1,2,4-triazole derivatives 4A	CC(Oc1ccccc1)c1n[nH]c(=S)n1-c1ccccc1	1	0	0	0	0	0	0	1	0	0	0	0	1	1	0	0	0	1	1	0	0	0	0	0	0	0	0	0	0	1	0	0	1	0	0	0	1	0	0	0	0	0	0	0	0	0	0	0
4-phenyl/cyclohexyl-5-(1-phenoxyethyl)-3-[N-(2-thiazolyl)acetamido]thio-4H-1,2,4-triazole derivatives 4D	CC(Oc1ccccc1)c1n[nH]c(=S)n1C1CCCCC1	1	0	0	0	0	0	0	1	0	1	0	0	1	1	0	0	0	1	0	0	0	0	0	0	0	0	0	0	0	1	0	0	1	0	0	0	1	0	0	0	0	0	0	0	0	0	0	0
4-phenyl/cyclohexyl-5-(1-phenoxyethyl)-3-[N-(2-thiazolyl)acetamido]thio-4H-1,2,4-triazole derivatives 5A	CC(Oc1ccccc1)c1nnc(SCC(=O)Nc2nccs2)n1-c1ccccc1	1	0	0	0	0	0	0	1	0	1	0	0	1	1	0	0	1	1	1	0	0	0	0	0	1	0	0	0	0	1	0	0	1	0	0	1	1	0	0	0	0	0	0	0	0	0	0	0
4-phenyl/cyclohexyl-5-(1-phenoxyethyl)-3-[N-(2-thiazolyl)acetamido]thio-4H-1,2,4-triazole derivatives 5C	CCOC(=O)Cc1csc(NC(=O)CSc2nnc(C(C)Oc3ccccc3)n2-c2ccccc2)n1	1	0	0	0	0	0	0	1	0	1	0	0	1	1	0	0	1	1	1	0	0	0	0	0	1	0	0	0	0	1	0	0	1	0	0	1	1	0	0	0	0	0	0	0	0	0	0	0
8-methyl-7,9-diaryl-1,2,4,8-tetraazaspiro[4.5]decan-3-thiones 29	CN1C(c2ccc(Cl)cc2)CC2(CC1c1ccc(Cl)cc1)NNC(=S)N2	1	0	0	0	0	0	0	1	0	1	0	0	1	1	0	0	1	1	0	1	0	0	0	0	1	0	0	0	1	0	1	0	0	0	0	0	0	0	0	0	0	0	0	0	0	0	0	0
8-methyl-7,9-diaryl-1,2,4,8-tetraazaspiro[4.5]decan-3-thiones 31	COc1ccc(C2CC3(CC(c4ccc(OC)cc4)N2C)NNC(=S)N3)cc1	1	0	0	0	0	0	0	1	0	1	0	0	1	1	0	0	1	1	0	1	0	0	0	0	1	0	0	0	1	0	1	0	0	0	0	0	1	0	0	0	0	0	0	0	0	0	0	0
oxygenated cholesterol derivatives 4	CC(C)CCC[C@@H](C)[C@H]1CCC2C3C(CC[C@@]21C)[C@@]1(C)CCC(=O)CC1C[C@@H]3O	1	0	0	0	0	0	0	1	0	1	0	0	0	1	0	0	1	0	0	1	0	0	0	0	0	0	0	0	0	0	0	0	0	0	1	1	0	0	0	0	0	0	0	0	0	0	0	0
GSI578	O=C(Nc1c(F)cccc1F)OCCCN1CCN(c2nc3ccccc3s2)CC1	1	0	0	0	0	0	0	0	0	1	0	0	1	0	0	0	1	1	1	0	0	0	0	0	1	0	0	0	0	1	1	0	0	0	0	1	1	0	1	0	0	0	0	0	0	0	0	0
egonol derivatives F	COc1cc(CCCCl)cc2c([N+](=O)[O-])c(-c3ccc4c(c3)OCO4)oc12	1	0	0	0	0	0	0	1	0	1	0	0	1	0	0	0	0	1	1	0	0	0	0	0	0	0	0	0	0	0	0	1	0	0	0	1	1	1	0	0	0	0	0	0	0	0	0	0
egonol derivatives G	COc1cc(CCCN2CCOCC2)cc2cc(-c3ccc4c(c3)OCO4)oc12	1	0	0	0	0	0	0	1	0	1	0	0	1	0	0	0	0	1	1	0	0	0	0	0	0	0	0	0	0	0	1	0	0	0	0	0	1	1	0	0	0	0	0	0	0	0	0	0
egonol derivatives L	COc1cc(CC/C=N/NC(N)=O)cc2cc(-c3ccc4c(c3)OCO4)oc12	1	0	0	0	0	0	0	1	0	1	0	1	1	0	0	0	1	1	1	0	0	0	0	1	1	0	0	0	1	0	0	0	0	0	1	0	1	1	0	0	0	0	0	0	0	0	0	0
egonol derivatives P	COc1cc(CC/C=C(\C=O)Cc2cc(OC)c3oc(-c4ccc5c(c4)OCO5)cc3c2)cc2cc(-c3ccc4c(c3)OCO4)oc12	1	0	0	0	0	0	0	1	0	1	0	1	1	0	0	0	1	1	1	0	0	0	0	0	0	0	0	0	0	0	0	0	0	0	0	1	1	1	0	0	0	0	0	0	0	0	0	0
egonol derivatives R	COc1cc(CC/C=N/OC(=O)CCl)cc2cc(-c3ccc4c(c3)OCO4)oc12	1	0	0	0	0	0	0	1	0	1	0	1	1	0	0	0	1	1	1	0	0	0	0	0	0	0	0	0	1	0	0	0	0	0	0	1	1	1	0	0	0	0	0	0	0	0	0	0
coumarin triazole derivatives 6a	Cc1cc(=O)oc2cc(OCCCCn3cncn3)ccc12	1	0	0	0	0	0	0	1	0	1	0	1	1	0	0	0	1	1	0	0	0	0	0	0	0	0	0	0	0	1	0	0	1	0	0	1	1	0	0	0	0	0	0	0	0	0	0	0
phenylthiosemicarbazones 11	Fc1cccc(C2NC(c3cccc(F)c3)C3CCCC2C3=NNC(=S)Nc2ccccc2)c1	1	0	0	0	0	0	0	0	0	1	0	0	1	1	0	0	1	1	0	0	0	0	0	0	1	0	0	0	1	0	0	0	0	0	0	0	0	0	1	0	0	0	0	0	0	0	0	0
phenylthiosemicarbazones 15	COc1ccc(C2NC(c3ccc(OC)cc3)C3CCCC2C3=NNC(=S)Nc2ccccc2)cc1	1	0	0	0	0	0	0	1	0	1	0	0	1	1	0	0	1	1	0	0	0	0	0	0	1	0	0	0	1	0	0	0	0	0	0	0	1	0	0	0	0	0	0	0	0	0	0	0
amine-derived bis-azoles 3a	Fc1ccc(CN(CCBr)CCBr)c(F)c1	1	0	0	0	0	0	0	0	0	1	0	0	1	0	0	0	0	1	0	0	0	0	0	0	0	0	0	0	0	0	1	0	0	0	0	0	0	0	1	0	0	0	0	0	0	0	0	0
amine-derived bis-azoles 4b	Clc1ccc(CN(CCn2cncn2)CCn2cncn2)c(Cl)c1	1	0	0	0	0	0	0	0	0	1	0	0	1	0	0	0	0	1	0	0	0	0	0	0	0	0	0	0	0	1	1	0	1	0	0	0	0	0	0	0	0	0	0	0	0	0	0	0
amine-derived bis-azoles 5h	CCc1nc(C)cn1CCN(CCn1cc(C)nc1CC)Cc1ccc(Cl)cc1Cl	1	0	0	0	0	0	0	1	0	1	0	0	1	0	0	0	0	1	0	0	0	0	0	0	0	0	0	0	0	1	1	0	1	0	0	0	0	0	0	0	0	0	0	0	0	0	0	0
chlorokojic acid derivatives 1	O=c1cc(CCl)oc(CN2CCN(Cc3ccc(F)cc3)CC2)c1O	1	0	0	0	0	0	0	0	0	1	0	1	1	1	0	0	1	1	0	0	0	0	0	0	0	0	0	0	0	0	1	0	0	0	0	1	1	0	1	0	0	0	0	0	0	0	0	0
chlorokojic acid derivatives 4	CC(C)(C)OC(=O)N1CCN(Cc2oc(CCl)cc(=O)c2O)CC1	1	0	0	0	0	0	0	1	0	1	0	1	0	1	0	0	1	0	0	1	0	0	0	0	0	0	0	0	0	0	1	0	0	0	0	1	1	0	0	0	0	0	0	0	0	0	0	0
chlorokojic acid derivatives 5	O=c1cc(CCl)oc(CN2CCC(O)(c3ccc(Br)cc3)CC2)c1O	1	0	0	0	0	0	0	0	0	1	0	1	1	1	0	0	1	1	0	1	0	0	0	0	0	0	0	0	0	0	1	0	0	0	1	1	1	0	0	0	0	0	0	0	0	0	0	0
chlorokojic acid derivatives 7	CC(=O)C1(c2ccccc2)CCN(Cc2oc(CCl)cc(=O)c2O)CC1	1	0	0	0	0	0	0	1	0	1	0	1	1	1	0	0	1	1	0	1	0	0	0	0	0	0	0	0	0	0	1	0	0	0	0	1	1	0	0	0	0	0	0	0	0	0	0	0
Aminopiperidine Derivatives 1A	COC(CCN(C)C1CCN(c2ccc(Br)cc2)CC1)c1ccc(Cl)cc1	1	0	0	0	0	0	0	1	0	1	0	0	1	1	0	0	0	1	0	0	0	0	0	0	0	0	0	0	0	0	1	0	0	0	0	0	1	0	0	0	0	0	0	0	0	0	0	0
alpha-acetoxyphosphonate derivatives of tetrazolo [1, 5-a] quinoline 3a	CCOP(=O)(OCC)C(O)c1cc2ccccc2n2nnnc12	1	0	0	0	0	0	0	1	0	1	0	0	1	1	0	0	0	1	1	0	0	0	0	0	0	0	0	0	0	1	0	0	1	0	1	1	1	0	0	0	0	0	0	0	0	0	1	0
6,8-dibromo-4(3H)quinazolinone derivatives 4E	O=C(N/N=C/c1ccc(Cl)c(Cl)c1)c1ccc(-n2c(-c3ccccc3)nc3c(Br)cc(Br)cc3c2=O)cc1	1	0	0	0	0	0	0	0	0	0	0	1	1	0	0	0	1	1	0	0	0	0	0	0	1	0	0	0	1	0	1	0	0	0	0	1	0	0	0	0	0	0	0	0	0	0	0	0
6,8-dibromo-4(3H)quinazolinone derivatives 5B	COc1ccc(C2SCC(=O)N2NC(=O)c2ccc(-n3c(-c4ccccc4)nc4c(Br)cc(Br)cc4c3=O)cc2)cc1	1	0	0	0	0	0	0	1	0	1	0	0	1	1	0	0	1	1	0	0	0	0	0	0	1	0	0	0	1	0	1	0	0	0	0	1	1	0	0	0	0	0	0	0	0	0	0	0
6,8-dibromo-4(3H)quinazolinone derivatives 6A	O=C(NN1C(=O)C(CN2CCCCC2)SC1c1ccccc1)c1ccc(-n2c(-c3ccccc3)nc3c(Br)cc(Br)cc3c2=O)cc1	1	0	0	0	0	0	0	0	0	1	0	0	1	1	0	0	1	1	0	0	0	0	0	0	1	0	0	0	1	0	1	0	0	0	0	1	0	0	0	0	0	0	0	0	0	0	0	0
caffeic acid amides 6	O=C(/C=C/c1ccc(O)c(O)c1)Nc1ccccc1Br	1	0	0	0	0	0	0	0	0	0	0	1	1	0	0	0	1	1	0	0	0	0	0	0	1	0	0	0	0	0	0	0	0	0	1	1	0	0	0	0	0	0	0	0	0	0	0	0
triazole and benzotriazole derivatives 8	CCCCCCCCn1cncn1	1	0	0	0	0	0	0	1	0	1	0	0	1	0	0	0	0	0	0	0	0	0	0	0	0	0	0	0	0	1	0	0	1	0	0	0	0	0	0	0	0	0	0	0	0	0	0	0
pyrazoline derivatives A18	O=C(CSc1nc2ccccc2o1)N1N=C(c2ccco2)CC1c1ccc2c(c1)OCO2	1	0	0	0	0	0	0	0	0	1	0	0	1	1	0	0	1	1	1	0	0	0	0	0	0	0	0	0	1	1	1	0	0	0	0	1	1	1	0	0	0	0	0	0	0	0	0	0
carbazole derivatives 2A	c1ccc2c(c1)c1ccccc1n2Cc1ccc(Cn2ccnc2)cc1	1	0	0	0	0	0	0	0	0	1	0	0	1	0	0	0	0	1	1	0	0	0	0	0	0	0	0	0	0	1	0	0	1	0	0	0	0	0	0	0	0	0	0	0	0	0	0	0
carbazole derivatives 3A	c1ccc2c(c1)c1ccccc1n2Cc1ccc(Cn2cncn2)cc1	1	0	0	0	0	0	0	0	0	1	0	0	1	0	0	0	0	1	1	0	0	0	0	0	0	0	0	0	0	1	0	0	1	0	0	0	0	0	0	0	0	0	0	0	0	0	0	0
carbazole derivatives 4	Clc1ccc(C[n+]2cnn(Cc3ccc(Cn4c5ccccc5c5ccccc54)cc3)c2)c(Cl)c1	1	0	0	0	0	0	0	0	0	1	0	0	1	0	0	0	0	1	1	0	0	0	0	0	0	0	0	0	0	1	0	0	1	0	0	0	0	0	0	0	0	0	0	0	0	0	0	0
thiazole ring 4a	COc1ccc(-c2csc(NN=Cc3ccccc3)n2)cc1	1	0	0	0	0	0	0	1	0	0	0	1	1	0	0	0	0	1	1	0	0	0	0	0	1	0	0	0	1	1	0	0	0	0	0	0	1	0	0	0	0	0	0	0	0	0	0	0
thiazole ring 4n	Cc1ccccc1C=NNc1nc(-c2ccc(Br)cc2)cs1	1	0	0	0	0	0	0	1	0	0	0	1	1	0	0	0	0	1	1	0	0	0	0	0	1	0	0	0	1	1	0	0	0	0	0	0	0	0	0	0	0	0	0	0	0	0	0	0
thiazole ring 4z	OC(C(=NNc1nc(-c2ccc(Br)cc2)cs1)c1ccccc1)c1ccccc1	1	0	0	0	0	0	0	0	0	0	0	0	1	1	0	0	1	1	1	0	0	0	0	0	1	0	0	0	1	1	0	0	0	0	1	0	0	0	0	0	0	0	0	0	0	0	0	0
4-aryl-5-isopropoxycarbonyl-6-methyl-3,4-dihydropyrimidinones 4b	CC1=C(C(=O)OC(C)C)C(c2ccc(Cl)cc2)NC(=O)N1	1	0	0	0	0	0	0	1	0	0	0	0	1	1	0	0	1	1	0	0	0	0	0	0	1	0	0	0	1	0	0	0	0	0	0	1	1	0	0	0	0	0	0	0	0	0	0	0
4-aryl-5-isopropoxycarbonyl-6-methyl-3,4-dihydropyrimidinones 4f	CC1=C(C(=O)OC(C)C)C(c2ccc([N+](=O)[O-])cc2)NC(=O)N1	1	0	0	0	0	0	0	1	0	0	0	0	1	1	0	0	1	1	0	0	0	0	0	0	1	0	0	0	1	0	0	1	0	0	0	1	1	0	0	0	0	0	0	0	0	0	0	0
2-styryl benzimidazoles 1	O=[N+]([O-])c1ccc2nc(/C=C/c3ccccc3)[nH]c2c1	1	0	0	0	0	0	0	0	0	0	0	1	1	0	0	0	0	1	1	0	0	0	0	0	0	1	0	0	0	1	0	1	0	0	0	1	0	0	0	0	0	0	0	0	0	0	0	0
2-styryl benzimidazoles 2	COc1ccc(/C=C/c2nc3ccc([N+](=O)[O-])cc3[nH]2)cc1OC	1	0	0	0	0	0	0	1	0	0	0	1	1	0	0	0	0	1	1	0	0	0	0	0	0	1	0	0	0	1	0	1	0	0	0	1	1	0	0	0	0	0	0	0	0	0	0	0
2-styryl benzimidazoles 4	O=[N+]([O-])c1ccc2nc(/C=C/c3ccc4c(c3)OCO4)[nH]c2c1	1	0	0	0	0	0	0	0	0	1	0	1	1	0	0	0	0	1	1	0	0	0	0	0	0	1	0	0	0	1	0	1	0	0	0	1	1	0	0	0	0	0	0	0	0	0	0	0
2-styryl benzimidazoles 7	Brc1ccc2nc(/C=C/c3ccccc3)[nH]c2c1	1	0	0	0	0	0	0	0	0	0	0	1	1	0	0	0	0	1	1	0	0	0	0	0	0	1	0	0	0	1	0	0	0	0	0	0	0	0	0	0	0	0	0	0	0	0	0	0
2-styryl benzimidazoles 8	COc1ccc(/C=C/c2nc3ccc(Br)cc3[nH]2)cc1OC	1	0	0	0	0	0	0	1	0	0	0	1	1	0	0	0	0	1	1	0	0	0	0	0	0	1	0	0	0	1	0	0	0	0	0	0	1	0	0	0	0	0	0	0	0	0	0	0
2-styryl benzimidazoles 10	Brc1ccc2nc(/C=C/c3ccc4c(c3)OCO4)[nH]c2c1	1	0	0	0	0	0	0	0	0	1	0	1	1	0	0	0	0	1	1	0	0	0	0	0	0	1	0	0	0	1	0	0	0	0	0	0	1	0	0	0	0	0	0	0	0	0	0	0
2-styryl benzimidazoles 12	Oc1cccc(/C=C/c2nc3ccc(Br)cc3[nH]2)c1	1	0	0	0	0	0	0	0	0	0	0	1	1	0	0	0	0	1	1	0	0	0	0	0	0	1	0	0	0	1	0	0	0	0	1	0	0	0	0	0	0	0	0	0	0	0	0	0
hetero-1,4-naphthoquinones 3c	O=C1C(Cl)=C(N(c2ccccc2)c2ccccc2)C(=O)c2ccccc21	1	0	0	0	0	0	0	0	0	0	0	0	1	0	0	0	1	1	0	0	0	0	0	0	0	0	0	0	0	0	1	0	0	0	0	1	0	0	0	0	0	0	0	0	0	0	0	0
hetero-1,4-naphthoquinones 3e	N#Cc1ccccc1NC1=C(Br)C(=O)c2ccccc2C1=O	1	0	0	0	0	0	0	0	0	0	0	0	1	1	0	1	1	1	0	0	0	0	0	0	0	0	1	0	1	0	0	0	0	0	0	1	0	0	0	0	0	0	0	0	0	0	0	0
hetero-1,4-naphthoquinones 5a	NC1=C(Sc2ccccc2)C(=O)c2ccccc2C1=O	1	0	0	0	0	0	0	0	0	0	0	0	1	1	0	0	1	1	0	0	0	0	0	1	0	0	0	0	0	0	0	0	0	0	0	1	0	0	0	0	0	0	0	0	0	0	0	0
Azole antimicrobial pharmacophore-based tetrazoles 22	S=c1[nH]nc(COC(Cn2nnnc2Cc2ccccc2)c2ccc(Cl)cc2)n1-c1ccccc1	1	0	0	0	0	0	0	0	0	1	0	0	1	1	0	0	0	1	1	0	0	0	0	0	0	0	0	0	0	1	0	0	1	0	0	0	1	0	0	0	0	0	0	0	0	0	0	0
Azole antimicrobial pharmacophore-based tetrazoles 26	Clc1ccc(C(Cn2nnnc2Cc2ccccc2)OCc2nnc(Nc3ccccc3)o2)cc1	1	0	0	0	0	0	0	0	0	1	0	0	1	1	0	0	0	1	0	0	0	0	0	0	1	0	0	0	0	1	0	0	1	0	0	0	1	1	0	0	0	0	0	0	0	0	0	0
bis-imidazole derivatives 1b	O=C(c1ccc(Br)cc1)C(Cn1ccnc1)Cn1ccnc1	1	0	0	0	0	0	0	0	0	1	0	0	1	1	0	0	1	1	0	0	0	0	0	0	0	0	0	0	0	1	0	0	1	0	0	1	0	0	0	0	0	0	0	0	0	0	0	0
bis-imidazole derivatives 1h	O=C(c1ccc(-c2ccccc2)cc1)C(Cn1ccnc1)Cn1ccnc1	1	0	0	0	0	0	0	0	0	1	0	0	1	1	0	0	1	1	1	0	0	0	0	0	0	0	0	0	0	1	0	0	1	0	0	1	0	0	0	0	0	0	0	0	0	0	0	0
coruscanone A	COC(/C=C/c1ccccc1)=C1\C(=O)C=C(C)C1=O	1	0	0	0	0	0	0	1	0	0	0	1	1	0	0	0	1	1	0	0	0	0	0	0	0	0	0	0	0	0	0	0	0	0	0	1	1	0	0	0	0	0	0	0	0	0	0	0
coruscanone A analogues 33	CC1=CC(=O)/C(=C(O)/C=C/c2ccc(Cl)cc2)C1=O	1	0	0	0	0	0	0	1	0	0	0	1	1	1	0	0	1	1	0	0	0	0	0	0	0	0	0	0	0	0	0	0	0	0	0	1	0	0	0	0	0	0	0	0	0	0	0	0
coruscanone A analogues 39	COC(/C=C/c1ccccc1)=C1\C(=O)C=C(c2ccccc2)C1=O	1	0	0	0	0	0	0	1	0	0	0	1	1	0	0	0	1	1	0	0	0	0	0	0	0	0	0	0	0	0	0	0	0	0	0	1	1	0	0	0	0	0	0	0	0	0	0	0
coruscanone A analogues 41	COC(/C=C/c1ccco1)=C1\C(=O)C=C(C)C1=O	1	0	0	0	0	0	0	1	0	0	0	1	1	0	0	0	1	1	0	0	0	0	0	0	0	0	0	0	0	0	0	0	0	0	0	1	1	1	0	0	0	0	0	0	0	0	0	0
coruscanone A analogues 42	COC(/C=C/c1cccs1)=C1\C(=O)C=C(C)C1=O	1	0	0	0	0	0	0	1	0	0	0	1	1	0	0	0	1	1	0	0	0	0	0	0	0	0	0	0	0	0	0	0	0	0	0	1	1	0	0	0	0	0	0	0	0	0	0	0
coruscanone A analogues 47	CCOC(/C=C/c1ccccc1)=C1\C(=O)C=C(C)C1=O	1	0	0	0	0	0	0	1	0	1	0	1	1	0	0	0	1	1	0	0	0	0	0	0	0	0	0	0	0	0	0	0	0	0	0	1	1	0	0	0	0	0	0	0	0	0	0	0
Cinnamodial	CC(=O)O[C@@H]1C=C(C=O)[C@](O)(C=O)[C@@]2(C)CCCC(C)(C)[C@H]12	1	0	0	0	0	0	0	1	0	1	0	1	0	1	0	0	1	0	0	1	0	0	0	0	0	0	0	0	0	0	0	0	0	0	1	1	1	0	0	0	0	0	0	0	0	0	0	0
benzothiazole class 6C	Clc1ccc(-c2nn3c(Nc4nc5ccc(Cl)cc5s4)nnc3s2)c(Cl)c1	1	0	0	0	0	0	0	0	0	0	0	0	1	0	0	0	0	1	1	0	0	0	0	0	1	0	0	0	0	1	0	0	1	0	0	0	0	0	0	0	0	0	0	0	0	0	0	0
benzothiazole class 6F	Clc1ccc2nc(Nc3nnc4sc(Oc5ccccc5)nn34)sc2c1	1	0	0	0	0	0	0	0	0	0	0	0	1	0	0	0	0	1	1	0	0	0	0	0	1	0	0	0	0	1	0	0	1	0	0	0	1	0	0	0	0	0	0	0	0	0	0	0
benzothiazole class 7A	Clc1ccc2nc(Nc3nnc(-c4ccccc4)o3)sc2c1	1	0	0	0	0	0	0	0	0	0	0	0	1	0	0	0	0	1	1	0	0	0	0	0	1	0	0	0	0	1	0	0	0	0	0	0	0	1	0	0	0	0	0	0	0	0	0	0
benzothiazole class 7E	CC(=O)Oc1ccccc1-c1nnc(Nc2nc3ccc(Cl)cc3s2)o1	1	0	0	0	0	0	0	1	0	0	0	0	1	0	0	0	1	1	1	0	0	0	0	0	1	0	0	0	0	1	0	0	0	0	0	1	1	1	0	0	0	0	0	0	0	0	0	0
benzothiazole class 7G	O=[N+]([O-])c1ccc(-c2nnc(Nc3nc4ccc(Cl)cc4s3)o2)cc1	1	0	0	0	0	0	0	0	0	0	0	0	1	0	0	0	0	1	1	0	0	0	0	0	1	0	0	0	0	1	0	1	0	0	0	1	0	1	0	0	0	0	0	0	0	0	0	0
2-(2,4-difluorophenyl)-1-[(1H-indol-3-ylmethyl)methylamino]-3-(1H-1,2,4-triazol-1-yl)propan-2-ols 5B	CN(Cc1cn(C(=O)OC(C)(C)C)c2ccccc12)CC(O)(Cn1cncn1)c1ccc(F)cc1F	1	0	0	0	0	0	0	1	0	1	0	0	1	0	0	0	1	1	1	1	0	0	0	0	0	0	0	0	0	1	1	0	1	0	1	1	1	0	1	0	0	0	0	0	0	0	0	0
2-(2,4-difluorophenyl)-1-[(1H-indol-3-ylmethyl)methylamino]-3-(1H-1,2,4-triazol-1-yl)propan-2-ols 6A	CN(Cc1c[nH]c2cc3c(cc12)OCO3)CC(O)(Cn1cncn1)c1ccc(F)cc1F	1	0	0	0	0	0	0	1	0	1	0	0	1	0	0	0	0	1	1	1	0	0	0	0	0	1	0	0	0	1	1	0	1	0	1	0	1	0	1	0	0	0	0	0	0	0	0	0
triazolylmercaptomethyl-1,3,4-thiadiazole analogs 4	NNC(=O)CSc1nnc(-c2ccco2)n1-c1ccc(Br)cc1	1	0	0	0	0	0	0	0	0	1	0	0	1	0	0	0	1	1	1	0	0	1	0	0	1	0	0	0	0	1	0	0	1	0	0	1	0	1	0	0	0	0	0	0	0	0	0	0
triazolylmercaptomethyl-1,3,4-thiadiazole analogs 12	O=C(CSc1nnc(-c2ccco2)n1-c1ccc(Br)cc1)NNC(=S)Nc1ccc([N+](=O)[O-])cc1	1	0	0	0	0	0	0	0	0	1	0	0	1	0	0	0	1	1	1	0	0	0	0	0	1	0	0	0	0	1	0	1	1	0	0	1	0	1	0	0	0	0	0	0	0	0	0	0
triazolylmercaptomethyl-1,3,4-thiadiazole analogs 13	CCNc1nnc(CSc2nnc(-c3ccco3)n2-c2ccc(Br)cc2)s1	1	0	0	0	0	0	0	1	0	1	0	0	1	0	0	0	0	1	1	0	0	0	0	0	1	0	0	0	0	1	0	0	1	0	0	0	0	1	0	0	0	0	0	0	0	0	0	0
new substituted purine derivatives 4	CCn1c(NC2CCCC2)nc2c(N)ncnc21	1	0	0	0	0	0	0	1	0	1	0	0	1	1	0	0	0	1	1	0	0	1	0	0	1	0	0	0	0	1	0	0	1	0	0	0	0	0	0	0	0	0	0	0	0	0	0	0
new substituted purine derivatives 6	Nc1ncnc2c1ncn2C1CCCC1	1	0	0	0	0	0	0	0	0	1	0	0	1	1	0	0	0	1	1	0	0	1	0	0	0	0	0	0	0	1	0	0	1	0	0	0	0	0	0	0	0	0	0	0	0	0	0	0
new substituted purine derivatives 10	C1=C(CCNc2ncnc3[nH]cnc23)CCCC1	1	0	0	0	0	0	0	0	0	1	0	1	1	0	0	0	1	1	1	0	0	0	0	0	1	1	0	0	0	1	0	0	0	0	0	0	0	0	0	0	0	0	0	0	0	0	0	0
new substituted purine derivatives 11	CN1CCN(Nc2ncnc3[nH]cnc23)CC1	1	0	0	0	0	0	0	1	0	1	0	0	1	0	0	0	0	1	1	0	0	0	0	0	1	1	0	0	0	1	1	0	0	0	0	0	0	0	0	0	0	0	0	0	0	0	0	0
new substituted purine derivatives 12	c1ccc(NCCNc2ncnc3[nH]cnc23)cc1	1	0	0	0	0	0	0	0	0	1	0	0	1	0	0	0	0	1	1	0	0	0	0	0	1	1	0	0	0	1	0	0	0	0	0	0	0	0	0	0	0	0	0	0	0	0	0	0
new substituted purine derivatives 16	CCN(CC)CCNc1ncnc2c1ncn2Cc1ccc(F)cc1	1	0	0	0	0	0	0	1	0	1	0	0	1	0	0	0	0	1	1	0	0	0	0	0	1	0	0	0	0	1	1	0	1	0	0	0	0	0	1	0	0	0	0	0	0	0	0	0
new substituted purine derivatives 22	Clc1ccc(CNc2ncnc3c2ncn3C2CCCC2)cc1	1	0	0	0	0	0	0	0	0	1	0	0	1	1	0	0	0	1	1	0	0	0	0	0	1	0	0	0	0	1	0	0	1	0	0	0	0	0	0	0	0	0	0	0	0	0	0	0
new substituted purine derivatives 26	COc1ccc(CNc2ncnc3c2ncn3C2CCCC2)cc1	1	0	0	0	0	0	0	1	0	1	0	0	1	1	0	0	0	1	1	0	0	0	0	0	1	0	0	0	0	1	0	0	1	0	0	0	1	0	0	0	0	0	0	0	0	0	0	0
new substituted purine derivatives 29	C1=C(CCNc2ncnc3c2ncn3C2CCCC2)CCCC1	1	0	0	0	0	0	0	0	0	1	0	1	1	1	0	0	1	1	1	0	0	0	0	0	1	0	0	0	0	1	0	0	1	0	0	0	0	0	0	0	0	0	0	0	0	0	0	0
new substituted purine derivatives 30	CC1CCN(c2ncnc3c2ncn3C2CCCC2)CC1	1	0	0	0	0	0	0	1	0	1	0	0	1	1	0	0	0	1	1	0	0	0	0	0	0	0	0	0	0	1	1	0	1	0	0	0	0	0	0	0	0	0	0	0	0	0	0	0
1,2,3-triazole containing fluconazole analogues 11	OC(Cc1c[nH]nn1)(Cn1cncn1)c1ccc(F)cc1F	1	0	0	0	0	0	0	0	0	1	0	0	1	0	0	0	0	1	0	1	0	0	0	0	0	1	0	0	0	1	0	0	1	0	1	0	0	0	1	0	0	0	0	0	0	0	0	0
indole-3-aldehyde hydrazide/hydrazone derivatives 1A	C(=N/Nc1ccccc1)\c1c[nH]c2ccccc12	1	0	0	0	0	0	0	0	0	0	0	1	1	0	0	0	0	1	1	0	0	0	0	0	1	1	0	0	1	0	0	0	0	0	0	0	0	0	0	0	0	0	0	0	0	0	0	0
benzimidazole derivatives 5	Clc1cc2ncn(C3CCCC3)c2cc1Cl	1	0	0	0	0	0	0	0	0	1	0	0	1	1	0	0	0	1	1	0	0	0	0	0	0	0	0	0	0	1	0	0	1	0	0	0	0	0	0	0	0	0	0	0	0	0	0	0
benzimidazole derivatives 19	CCOc1cc2c(cc1Cl)nc(-c1ccc(Cl)cc1)n2C1CCCC1	1	0	0	0	0	0	0	1	0	1	0	0	1	1	0	0	0	1	1	0	0	0	0	0	0	0	0	0	0	1	0	0	1	0	0	0	1	0	0	0	0	0	0	0	0	0	0	0
benzimidazole derivatives 20	CCOc1cc2c(cc1Cl)nc(-c1cccc([N+](=O)[O-])c1)n2C1CCCC1	1	0	0	0	0	0	0	1	0	1	0	0	1	1	0	0	0	1	1	0	0	0	0	0	0	0	0	0	0	1	0	1	1	0	0	1	1	0	0	0	0	0	0	0	0	0	0	0
benzimidazole derivatives 26	CC(C)(C)c1ccc(-c2nc3cc(Cl)c(Cl)cc3[nH]2)cc1	1	0	0	0	0	0	0	1	0	0	0	0	1	0	0	0	0	1	1	1	0	0	0	0	0	1	0	0	0	1	0	0	0	0	0	0	0	0	0	0	0	0	0	0	0	0	0	0
benzimidazole derivatives 37	O=[N+]([O-])c1cccc(-c2nc3cc(Cl)ccc3n2C2CCCC2)c1	1	0	0	0	0	0	0	0	0	1	0	0	1	1	0	0	0	1	1	0	0	0	0	0	0	0	0	0	0	1	0	1	1	0	0	1	0	0	0	0	0	0	0	0	0	0	0	0
hydrazone derivatives 1D	Clc1ccc(-c2csc(NN=C(Cc3ccccc3)Cc3ccccc3)n2)cc1	1	0	0	0	0	0	0	0	0	1	0	0	1	0	0	0	1	1	1	0	0	0	0	0	1	0	0	0	1	1	0	0	0	0	0	0	0	0	0	0	0	0	0	0	0	0	0	0
hydrazone derivatives 2C	CCC/C(=N\Nc1nc(-c2ccc([N+](=O)[O-])cc2)cs1)c1ccccc1	1	0	0	0	0	0	0	1	0	1	0	0	1	0	0	0	1	1	1	0	0	0	0	0	1	0	0	0	1	1	0	1	0	0	0	1	0	0	0	0	0	0	0	0	0	0	0	0
novel quinazolinones 4a	O=c1c2ccccc2n2c(-c3ccccc3)nnc2n1-c1ccccc1	1	0	0	0	0	0	0	0	0	0	0	0	1	0	0	0	1	1	1	0	0	0	0	0	0	0	0	0	0	1	1	0	1	0	0	1	0	0	0	0	0	0	0	0	0	0	0	0
novel quinazolinones 6a	O=C1c2ccccc2N2C(=NNC(=S)N2c2ccccc2)N1c1ccccc1	1	0	0	0	0	0	0	0	0	0	0	0	1	0	0	0	1	1	0	0	0	0	0	0	0	0	0	0	1	0	1	0	0	0	0	1	0	0	0	0	0	0	0	0	0	0	0	0
benzoxazoles 1M	Cc1ccc(Cc2nc3cc([N+](=O)[O-])ccc3o2)cc1	1	0	0	0	0	0	0	1	0	1	0	0	1	0	0	0	0	1	1	0	0	0	0	0	0	0	0	0	0	1	0	1	0	0	0	1	0	1	0	0	0	0	0	0	0	0	0	0
1-(3,5-diaryl-4,5-dihydro-1H-pyrazol-4-yl)-1H-imidazole derivatives 1a	c1ccc(C2=NNC(c3ccccc3)C2n2ccnc2)cc1	1	0	0	0	0	0	0	0	0	0	0	0	1	1	0	0	1	1	0	0	0	0	0	0	1	0	0	0	1	1	0	0	1	0	0	0	0	0	0	0	0	0	0	0	0	0	0	0
new benzoxazoles 3C	CCc1ccc(-c2nc3cc(S(=O)(=O)CC)ccc3o2)cc1	1	0	0	0	0	0	0	1	0	1	0	0	1	0	0	0	0	1	1	0	0	0	0	0	0	0	0	0	0	1	0	0	0	0	0	1	0	1	0	0	0	0	0	0	0	0	0	0
thiazolyl and thiadiazolyl derivatives 4C	CN(C)/C=N/S(=O)(=O)c1ccc(-n2cc(/C=N\N=c3/scc(-c4ccc(Br)cc4)n3-c3ccc(Cl)cc3)c(-c3ccccc3)n2)cc1	1	0	0	0	0	0	0	1	0	0	0	1	1	0	0	0	1	1	1	0	0	0	0	0	0	0	0	0	1	1	1	0	1	0	0	1	0	0	0	0	0	0	0	0	0	0	0	0
thiazolyl and thiadiazolyl derivatives 6A	CC(=O)N(C1=NN(C(C)=O)C(c2cn(-c3ccc(S(=O)(=O)/N=C/N(C)C)cc3)nc2-c2ccccc2)S1)c1ccccc1	1	0	0	0	0	0	0	1	0	0	0	1	1	1	0	0	1	1	1	0	0	0	0	0	0	0	0	0	1	1	1	0	1	0	0	1	0	0	0	0	0	0	0	0	0	0	0	0
2-Arylidene-4-(4-phenoxy-phenyl) 11	O=C1OC(c2ccc(Oc3ccccc3)cc2)=C/C1=C\c1cccc([N+](=O)[O-])c1	1	0	0	0	0	0	0	0	0	0	0	1	1	0	0	0	1	1	0	0	0	0	0	0	0	0	0	0	0	0	0	1	0	0	0	1	1	0	0	0	0	0	0	0	0	0	0	0
2-Arylidene-4-(4-phenoxy-phenyl) 21	O=C1NC(c2ccc(Oc3ccccc3)cc2)=C/C1=C/c1ccc(Cl)cc1	1	0	0	0	0	0	0	0	0	1	0	1	1	0	0	0	1	1	0	0	0	0	0	0	0	0	0	0	1	0	0	0	0	0	0	1	1	0	0	0	0	0	0	0	0	0	0	0
2-Arylidene-4-(4-phenoxy-phenyl) 22	O=C1NC(c2ccc(Oc3ccccc3)cc2)=C/C1=C/c1cccc([N+](=O)[O-])c1	1	0	0	0	0	0	0	0	0	1	0	1	1	0	0	0	1	1	0	0	0	0	0	0	0	0	0	0	1	0	0	1	0	0	0	1	1	0	0	0	0	0	0	0	0	0	0	0
2-Arylidene-4-(4-phenoxy-phenyl) 23	O=C1NC(c2ccc(Oc3ccccc3)cc2)=C/C1=C/c1cccs1	1	0	0	0	0	0	0	0	0	1	0	1	1	0	0	0	1	1	0	0	0	0	0	0	0	0	0	0	1	0	0	0	0	0	0	1	1	0	0	0	0	0	0	0	0	0	0	0
2-Arylidene-4-(4-phenoxy-phenyl) 29	O=C1/C(=C/c2cccs2)C=C(c2ccc(Oc3ccccc3)cc2)N1Cc1ccccc1	1	0	0	0	0	0	0	0	0	1	0	1	1	0	0	0	1	1	0	0	0	0	0	0	0	0	0	0	0	0	1	0	0	0	0	1	1	0	0	0	0	0	0	0	0	0	0	0
substituted isoxazolecarbaldehydes 1L	O=Cc1cc(-c2c(Cl)cccc2Cl)no1	1	0	0	0	0	0	0	0	0	0	0	1	1	0	0	0	0	1	1	0	0	0	0	0	0	0	0	0	0	1	0	0	0	0	0	1	0	1	0	0	0	0	0	0	0	0	0	0
N-substituted derivatives 1A	Clc1ccc(-c2c[nH]cc2C(c2ccccc2)n2ccnc2)cc1	1	0	0	0	0	0	0	0	0	0	0	0	1	1	0	0	0	1	1	0	0	0	0	0	0	1	0	0	0	1	0	0	1	0	0	0	0	0	0	0	0	0	0	0	0	0	0	0
N-substituted derivatives 1H	CC(C)=CCn1cc(-c2ccc(Cl)cc2)c(C(c2ccccc2)n2ccnc2)c1	1	0	0	0	0	0	0	1	0	1	0	1	1	1	0	0	1	1	1	0	0	0	0	0	0	0	0	0	0	1	0	0	1	0	0	0	0	0	0	0	0	0	0	0	0	0	0	0
N-substituted derivatives 1I	COC(=O)/C=C/n1cc(-c2ccc(Cl)cc2)c(C(c2ccccc2)n2ccnc2)c1	1	0	0	0	0	0	0	1	0	0	0	1	1	1	0	0	1	1	1	0	0	0	0	0	0	0	0	0	0	1	0	0	1	0	0	1	1	0	0	0	0	0	0	0	0	0	0	0
N-substituted derivatives 3F	COC(Cn1cc(-c2ccc(Cl)cc2)c(C(c2ccc(Cl)cc2Cl)n2ccnc2)c1)OC	1	0	0	0	0	0	0	1	0	1	0	0	1	1	0	0	0	1	1	0	0	0	0	0	0	0	0	0	0	1	0	0	1	0	0	0	1	0	0	0	0	0	0	0	0	0	0	0
imidazo(4,5-b)pyridinylethoxypiperidones 37	O=C1CC(c2ccc(Cl)cc2)N(OCCc2nc3cccnc3[nH]2)C(c2ccc(Cl)cc2)C1	1	0	0	0	0	0	0	0	0	1	0	0	1	1	0	0	1	1	1	0	0	0	0	0	0	1	0	0	0	1	1	0	0	0	0	1	1	0	0	0	0	0	0	0	0	0	0	0
thiazolidinediones 4A	O=C(CN1C(=O)S/C(=C\c2cccc(-c3cc(=O)c4ccccc4o3)c2)C1=O)c1ccccc1	1	0	0	0	0	0	0	0	0	1	0	1	1	0	0	0	1	1	0	0	0	0	0	0	0	0	0	0	0	0	1	0	0	0	0	1	1	0	0	0	0	0	0	0	0	0	0	0
thiazolidinediones 4F	O=C(CN1C(=O)S/C(=C\c2cccc(-c3cc(=O)c4ccccc4o3)c2)C1=O)c1ccc([N+](=O)[O-])cc1	1	0	0	0	0	0	0	0	0	1	0	1	1	0	0	0	1	1	0	0	0	0	0	0	0	0	0	0	0	0	1	1	0	0	0	1	1	0	0	0	0	0	0	0	0	0	0	0
benzo[b]thiophene series 1B	COc1ccc(Cl)c(Nc2ccc3c(C)c(C)sc3c2C)c1	1	0	0	0	0	0	0	1	0	0	0	0	1	0	0	0	0	1	1	0	0	0	0	0	1	0	0	0	0	0	0	0	0	0	0	0	1	0	0	0	0	0	0	0	0	0	0	0
benzo[b]thiophene series 1C	Cc1sc2c(C)c(Nc3cccnc3Cl)ccc2c1C	1	0	0	0	0	0	0	1	0	0	0	0	1	0	0	0	0	1	1	0	0	0	0	0	1	0	0	0	0	1	0	0	0	0	0	0	0	0	0	0	0	0	0	0	0	0	0	0
benzo[b]thiophene series 2B	COc1ccc2c(c1)[nH]c1c(C)c3sc(C)c(C)c3cc12	1	0	0	0	0	0	0	1	0	0	0	0	1	0	0	0	0	1	1	0	0	0	0	0	0	1	0	0	0	0	0	0	0	0	0	0	1	0	0	0	0	0	0	0	0	0	0	0
benzo[b]thiophene series 4	Cc1sc2c(C)c3[nH]c4cccnc4c3cc2c1C	1	0	0	0	0	0	0	1	0	0	0	0	1	0	0	0	0	1	1	0	0	0	0	0	0	1	0	0	0	1	0	0	0	0	0	0	0	0	0	0	0	0	0	0	0	0	0	0
azetidinone derivatives 5C	C=C1C=C(COc2ccc(C3C(Cl)C(=O)N3c3ccccc3)cc2)c2cc(Cl)ccc2O1	1	0	0	0	0	0	0	0	1	1	0	1	1	1	0	0	1	1	0	0	0	0	0	0	0	0	0	0	0	0	1	0	0	0	0	1	1	0	0	0	0	0	0	0	0	0	0	0
phenyl]methanes 6B	COc1ccc(N2N=C3C(SC(c4cc(Cc5ccc(OC)c(C6SC7C(=NN(c8ccc(OC)cc8)C7c7ccc(F)cc7)N6c6ccc(C)cc6)c5)ccc4OC)N3c3ccc(C)cc3)C2c2ccc(F)cc2)cc1	1	0	0	0	0	0	0	1	0	1	0	0	1	1	0	0	1	1	0	0	0	0	0	0	0	0	0	0	1	0	1	0	0	0	0	0	1	0	1	0	0	0	0	0	0	0	0	0
oxadiazol-5(4H)-one 9	CC(C)(C)OC(=O)N1CCC(n2cc(-c3noc(=O)[nH]3)nn2)CC1	1	0	0	0	0	0	0	1	0	1	0	0	1	1	0	0	1	1	0	1	0	0	0	0	1	0	0	0	1	1	1	0	1	0	0	1	1	0	0	0	0	0	0	0	0	0	0	0
oxadiazol-5(4H)-one 11a	CN1CCC(n2cc(-c3noc(=O)[nH]3)nn2)CC1	1	0	0	0	0	0	0	1	0	1	0	0	1	1	0	0	1	1	0	0	0	0	0	0	1	0	0	0	1	1	1	0	1	0	0	1	1	0	0	0	0	0	0	0	0	0	0	0
oxadiazol-5(4H)-one 11h	COS(=O)N1CCC(n2cc(-c3noc(=O)[nH]3)nn2)CC1	1	0	0	0	0	0	0	1	0	1	0	0	1	1	0	0	1	1	0	0	0	0	0	0	1	0	0	0	1	1	1	0	1	0	0	1	1	0	0	0	0	0	0	0	0	0	0	0
1H/-imidazoles 6a	CCCCC(Cn1ccnc1)(N=[N+]=[N-])c1ccc(Cl)cc1Cl	1	0	0	0	0	0	0	1	0	1	0	0	1	0	0	0	0	1	0	1	0	0	0	0	0	0	0	0	1	1	0	0	1	0	0	0	0	0	0	0	0	0	0	0	0	0	0	0
1H/-imidazoles 5c	C=CCC(O)(Cn1ccnc1)c1ccc(Cl)cc1Cl	1	0	0	0	0	0	0	0	1	1	0	1	1	0	0	0	0	1	0	1	0	0	0	0	0	0	0	0	0	1	0	0	1	0	1	0	0	0	0	0	0	0	0	0	0	0	0	0
1H/-imidazoles 6c	C=CCC(Cn1ccnc1)(N=[N+]=[N-])c1ccc(Cl)cc1Cl	1	0	0	0	0	0	0	0	1	1	0	1	1	0	0	0	0	1	0	1	0	0	0	0	0	0	0	0	1	1	0	0	1	0	0	0	0	0	0	0	0	0	0	0	0	0	0	0
propanamide derivatives 1	O=C(Nc1ccccc1)c1cc2ccccc2[nH]1	1	0	0	0	0	0	0	0	0	0	0	0	1	0	0	0	1	1	1	0	0	0	0	0	1	1	0	0	0	0	0	0	0	0	0	1	0	0	0	0	0	0	0	0	0	0	0	0
propanamide derivatives 5	O=C(NCc1ccc(F)cc1)c1cc2ccccc2n1Cc1ccccc1	1	0	0	0	0	0	0	0	0	1	0	0	1	0	0	0	1	1	1	0	0	0	0	0	1	0	0	0	0	0	0	0	1	0	0	1	0	0	1	0	0	0	0	0	0	0	0	0
propanamide derivatives 18	O=C(NCc1ccc(Cl)cc1)c1cn(Cc2ccccc2)c2ccccc12	1	0	0	0	0	0	0	0	0	1	0	0	1	0	0	0	1	1	1	0	0	0	0	0	1	0	0	0	0	0	0	0	1	0	0	1	0	0	0	0	0	0	0	0	0	0	0	0
propanamide derivatives 28	O=C(CCc1c[nH]c2ccccc12)Nc1ccc(F)c(Cl)c1	1	0	0	0	0	0	0	0	0	1	0	0	1	0	0	0	1	1	1	0	0	0	0	0	1	1	0	0	0	0	0	0	0	0	0	1	0	0	1	0	0	0	0	0	0	0	0	0
propanamide derivatives 32	O=C(CCc1c[nH]c2ccccc12)NCc1ccc(F)cc1F	1	0	0	0	0	0	0	0	0	1	0	0	1	0	0	0	1	1	1	0	0	0	0	0	1	1	0	0	0	0	0	0	0	0	0	1	0	0	1	0	0	0	0	0	0	0	0	0
(2-benzofuryl)carboxamido]benzoxazoles 8	O=C(Nc1ccc2oc(Cc3ccccc3)nc2c1)c1cc2ccccc2o1	1	0	0	0	0	0	0	0	0	1	0	0	1	0	0	0	1	1	1	0	0	0	0	0	1	0	0	0	0	1	0	0	0	0	0	1	0	1	0	0	0	0	0	0	0	0	0	0
aminosulphoxide and disulphide derivatives 10	O=C1C(Nc2ccc(Cl)cc2)=C([S+]([O-])c2ccccc2)C(=O)c2ccccc21	1	0	0	0	0	0	0	0	0	0	0	0	1	1	0	0	1	1	0	0	0	0	0	0	0	0	0	0	1	0	0	0	0	0	0	1	0	0	0	0	0	0	0	0	0	0	0	0
aminosulphoxide and disulphide derivatives 13	COc1ccc(NC2=C([S+]([O-])c3ccccc3)C(=O)c3ccccc3C2=O)cc1	1	0	0	0	0	0	0	1	0	0	0	0	1	1	0	0	1	1	0	0	0	0	0	0	0	0	0	0	1	0	0	0	0	0	0	1	1	0	0	0	0	0	0	0	0	0	0	0
aminosulphoxide and disulphide derivatives 23	O=C1C(Sc2ccccc2)=C(Sc2ccccc2)C(=O)c2ccccc21	1	0	0	0	0	0	0	0	0	0	0	0	1	0	0	0	1	1	0	0	0	0	0	0	0	0	0	0	0	0	0	0	0	0	0	1	0	0	0	0	0	0	0	0	0	0	0	0
aminosulphoxide and disulphide derivatives 31	[O-][S+](c1ccccc1)c1c(Sc2ccc(Br)cc2)c(O)c2ccccc2c1O	1	0	0	0	0	0	0	0	0	0	0	0	1	0	0	0	0	1	1	0	0	0	0	0	0	0	0	0	0	0	0	0	0	0	1	0	0	0	0	0	0	0	0	0	0	0	0	0
halogenobenzene derivatives 7	Brc1cc(N2CCCC2)c(Br)c(N2CCCC2)c1	1	0	0	0	0	0	0	0	0	1	0	0	1	0	0	0	0	1	0	0	0	0	0	0	0	0	0	0	0	0	1	0	0	0	0	0	0	0	0	0	0	0	0	0	0	0	0	0
dihydrobenzo[g]quinoxaline-5,10-diones 3A	CCOC(=O)CNC1=C(Cl)C(=O)c2ccccc2C1=O	1	0	0	0	0	0	0	1	0	1	0	0	1	1	0	0	1	1	0	0	0	0	0	0	0	0	0	0	1	0	0	0	0	0	0	1	1	0	0	0	0	0	0	0	0	0	0	0
dihydrobenzo[g]quinoxaline-5,10-diones 11	Cc1[nH]c2c(=O)c3ccccc3c(=O)c=2n(C(C)C)c1O	1	0	0	0	0	0	0	1	0	0	0	0	1	1	0	0	1	1	0	0	0	0	0	0	0	0	0	0	1	0	1	0	0	0	0	1	0	0	0	0	0	0	0	0	0	0	0	0
dihydrobenzo[g]quinoxaline-5,10-diones 20	COc1ccccc1-n1c(O)c[nH]c2c(=O)c3ccccc3c(=O)c1=2	1	0	0	0	0	0	0	1	0	1	0	0	1	1	0	0	1	1	0	0	0	0	0	0	0	0	0	0	1	0	1	0	0	0	0	1	1	0	0	0	0	0	0	0	0	0	0	0
formylated acylphloroglucinols 2	Cc1c(O)c(C=O)c(O)c(C(=O)CC(C)C)c1O	1	0	0	0	0	0	0	1	0	1	0	1	0	1	0	0	1	1	0	0	0	0	0	0	0	0	0	0	0	0	0	0	0	0	1	1	0	0	0	0	0	0	0	0	0	0	0	0
fumigaclavine C	C=CC(C)(C)c1[nH]c2cccc3c2c1C[C@@H]1[C@@H]3[C@@H](OC(C)=O)[C@@H](C)CN1C	1	0	0	0	0	0	0	1	1	1	0	1	1	1	0	0	1	1	1	1	0	0	0	0	0	1	0	0	0	0	1	0	0	0	0	1	1	0	0	0	0	0	0	0	0	0	0	0
hypocrellins A	COC1=C2c3c(OC)cc(O)c4c3C3=C5C(=C(OC)C(=O)C(C(O)=C1)C52)C(C(C)=O)C(C)(O)CC3=C(OC)C4=O	1	0	0	0	0	0	0	1	0	1	0	0	1	1	0	0	1	1	0	1	0	0	0	0	0	0	0	0	0	0	0	0	0	0	1	1	1	0	0	0	0	0	0	0	0	0	0	0
Basiliskamide A	CC[C@@H](C)[C@H](OC(=O)/C=C/c1ccccc1)[C@H](C)[C@H](O)C/C=C/C=C\C(N)=O	1	0	0	0	0	0	0	1	0	1	0	1	1	1	0	0	1	1	0	0	0	1	0	0	0	0	0	0	0	0	0	0	0	0	1	1	1	0	0	0	0	0	0	0	0	0	0	0
YM-215343	C[C@H]1CC[C@H]2[C@@H](C=C[C@H](C)[C@@H]2C(=O)c2c(O)c(C3(O)CCC(=O)C4OC43)c[nH]c2=O)C1	1	0	0	0	0	0	0	1	0	1	0	1	1	1	0	0	1	1	0	1	0	0	0	0	0	0	0	0	0	1	0	0	0	0	1	1	1	0	0	0	0	0	0	0	0	0	0	0
dihydro-N-caffeoyltyramine	O=C(CCc1ccc(O)c(O)c1)NCCc1ccc(O)cc1	1	0	0	0	0	0	0	0	0	1	0	0	1	0	0	0	1	1	0	0	0	0	0	0	1	0	0	0	0	0	0	0	0	0	1	1	0	0	0	0	0	0	0	0	0	0	0	0
trans-N-feruloyloctopamine	COc1cc(/C=C/C(=O)NCC(O)c2ccc(O)cc2)ccc1O	1	0	0	0	0	0	0	1	0	1	0	1	1	1	0	0	1	1	0	0	0	0	0	0	1	0	0	0	0	0	0	0	0	0	1	1	1	0	0	0	0	0	0	0	0	0	0	0
diarylpiperidin-4-ones 38	CC1C(=O)CC(c2ccc(Cl)cc2)N(OCCc2nc3ccccc3o2)C1c1ccc(Cl)cc1	1	0	0	0	0	0	0	1	0	1	0	0	1	1	0	0	1	1	1	0	0	0	0	0	0	0	0	0	0	1	1	0	0	0	0	1	1	1	0	0	0	0	0	0	0	0	0	0
multisubstituted benzazole derivatives 5b	O=[N+]([O-])c1ccc2oc(COc3ccccc3)nc2c1	1	0	0	0	0	0	0	0	0	1	0	0	1	0	0	0	0	1	1	0	0	0	0	0	0	0	0	0	0	1	0	1	0	0	0	1	1	1	0	0	0	0	0	0	0	0	0	0
multisubstituted benzazole derivatives 5c	Clc1ccc2oc(COc3ccccc3)nc2c1	1	0	0	0	0	0	0	0	0	1	0	0	1	0	0	0	0	1	1	0	0	0	0	0	0	0	0	0	0	1	0	0	0	0	0	0	1	1	0	0	0	0	0	0	0	0	0	0
multisubstituted benzazole derivatives 5e	COC(=O)c1ccc2oc(COc3ccccc3)nc2c1	1	0	0	0	0	0	0	1	0	1	0	0	1	0	0	0	1	1	1	0	0	0	0	0	0	0	0	0	0	1	0	0	0	0	0	1	1	1	0	0	0	0	0	0	0	0	0	0
multisubstituted benzazole derivatives 5k	c1ccc(SCc2nc3ccccc3o2)cc1	1	0	0	0	0	0	0	0	0	1	0	0	1	0	0	0	0	1	1	0	0	0	0	0	0	0	0	0	0	1	0	0	0	0	0	0	0	1	0	0	0	0	0	0	0	0	0	0
multisubstituted benzazole derivatives 5p	COC(=O)c1ccc2oc(CSc3ccccc3)nc2c1	1	0	0	0	0	0	0	1	0	1	0	0	1	0	0	0	1	1	1	0	0	0	0	0	0	0	0	0	0	1	0	0	0	0	0	1	1	1	0	0	0	0	0	0	0	0	0	0
multisubstituted benzazole derivatives 6c	c1ccc(SCc2nc3ccccc3s2)cc1	1	0	0	0	0	0	0	0	0	1	0	0	1	0	0	0	0	1	1	0	0	0	0	0	0	0	0	0	0	1	0	0	0	0	0	0	0	0	0	0	0	0	0	0	0	0	0	0
multisubstituted benzazole derivatives 7b	Clc1ccc2[nH]c(COc3ccccc3)nc2c1	1	0	0	0	0	0	0	0	0	1	0	0	1	0	0	0	0	1	1	0	0	0	0	0	0	1	0	0	0	1	0	0	0	0	0	0	1	0	0	0	0	0	0	0	0	0	0	0
multisubstituted benzazole derivatives 7c	O=[N+]([O-])c1ccc2[nH]c(COc3ccccc3)nc2c1	1	0	0	0	0	0	0	0	0	1	0	0	1	0	0	0	0	1	1	0	0	0	0	0	0	1	0	0	0	1	0	1	0	0	0	1	1	0	0	0	0	0	0	0	0	0	0	0
multisubstituted benzazole derivatives 7e	COC(=O)c1ccc2[nH]c(COc3ccccc3)nc2c1	1	0	0	0	0	0	0	1	0	1	0	0	1	0	0	0	1	1	1	0	0	0	0	0	0	1	0	0	0	1	0	0	0	0	0	1	1	0	0	0	0	0	0	0	0	0	0	0
multisubstituted benzazole derivatives 7j	c1ccc(SCc2nc3ccccc3[nH]2)cc1	1	0	0	0	0	0	0	0	0	1	0	0	1	0	0	0	0	1	1	0	0	0	0	0	0	1	0	0	0	1	0	0	0	0	0	0	0	0	0	0	0	0	0	0	0	0	0	0
multisubstituted benzazole derivatives 7k	O=[N+]([O-])c1ccc2[nH]c(CSc3ccccc3)nc2c1	1	0	0	0	0	0	0	0	0	1	0	0	1	0	0	0	0	1	1	0	0	0	0	0	0	1	0	0	0	1	0	1	0	0	0	1	0	0	0	0	0	0	0	0	0	0	0	0
multisubstituted benzazole derivatives 7m	COC(=O)c1ccc2[nH]c(CSc3ccccc3)nc2c1	1	0	0	0	0	0	0	1	0	1	0	0	1	0	0	0	1	1	1	0	0	0	0	0	0	1	0	0	0	1	0	0	0	0	0	1	1	0	0	0	0	0	0	0	0	0	0	0
multisubstituted benzazole derivatives 7p	Clc1ccc2[nH]c(CCc3ccccc3)nc2c1	1	0	0	0	0	0	0	0	0	1	0	0	1	0	0	0	0	1	1	0	0	0	0	0	0	1	0	0	0	1	0	0	0	0	0	0	0	0	0	0	0	0	0	0	0	0	0	0
multisubstituted benzazole derivatives 11a	c1ccc(OCc2nc3ncccc3o2)cc1	1	0	0	0	0	0	0	0	0	1	0	0	1	0	0	0	0	1	1	0	0	0	0	0	0	0	0	0	0	1	0	0	0	0	0	0	1	1	0	0	0	0	0	0	0	0	0	0
multisubstituted benzazole derivatives 12c	Cc1ccc2[nH]c(CCc3ccccc3)nc2c1	1	0	0	0	0	0	0	1	0	1	0	0	1	0	0	0	0	1	1	0	0	0	0	0	0	1	0	0	0	1	0	0	0	0	0	0	0	0	0	0	0	0	0	0	0	0	0	0
Clethramycin	C/C(=C\C=C\C=C\CC/C=C/C(C)C(O)C(C)C(O)/C=C/C=C/C=C/C=C/C=C/C=C/CC(OS(=O)(=O)O)C(C)C(=O)CC(O)CC(O)/C=C/CC(O)CC(O)CC(O)/C=C/CC(O)CC(O)/C=C/CC(O)CC(O)CCCN=C(N)N)C(=O)O	1	0	0	0	0	0	0	1	0	1	0	1	0	1	0	0	1	0	0	0	0	1	0	0	0	0	0	0	1	0	0	0	0	0	1	1	1	0	0	0	0	0	0	0	0	0	0	0
Pinelloside	CCCCCC/C=C/CCCCC/C=C/[C@@H](O)[C@H](COC1OC(CO)C(O)C(O)C1O)NC(=O)[C@H](O)CCCCCCCCCCCCCC	1	0	0	0	0	0	0	1	0	1	0	1	0	1	0	0	1	0	0	0	0	0	0	0	1	0	0	0	0	0	0	0	0	0	1	1	1	0	0	0	0	0	0	0	0	0	0	0
hexahydrodibenzopyrans 1	C[C@H]1CC[C@H]2[C@H](C1)c1c(O)cc(/C=C/c3ccccc3O)cc1OC2(C)C	1	0	0	0	0	0	0	1	0	1	0	1	1	1	0	0	0	1	0	1	0	0	0	0	0	0	0	0	0	0	0	0	0	0	1	0	1	0	0	0	0	0	0	0	0	0	0	0
hexahydrodibenzopyrans 3	C=C(C)[C@H]1CC[C@H](C)C[C@@H]1c1c(O)cc(/C=C/c2ccccc2)cc1O	1	0	0	0	0	0	0	1	1	1	0	1	1	1	0	0	1	1	0	0	0	0	0	0	0	0	0	0	0	0	0	0	0	0	1	0	0	0	0	0	0	0	0	0	0	0	0	0
Justicidin B	COc1cc2cc3c(c(-c4ccc5c(c4)OCO5)c2cc1OC)C(=O)OC3	1	0	0	0	0	0	0	1	0	1	0	0	1	0	0	0	1	1	1	0	0	0	0	0	0	0	0	0	0	0	0	0	0	0	0	1	1	0	0	0	0	0	0	0	0	0	0	0
YM-202204	CCC(C)CC(C)/C=C(C)/C=C/CC(C)C(O)C(C)/C=C(C)/C=C/C(O)C(C)c1cc(O)c(C2OC(CO)CC(O)C2O)c(=O)o1	1	0	0	0	0	0	0	1	0	1	0	1	0	1	0	0	1	0	0	0	0	0	0	0	0	0	0	0	0	0	0	0	0	0	1	1	1	0	0	0	0	0	0	0	0	0	0	0
benzoxazine analogues 5	CN1C(=O)COc2ccc(C(Cn3ccnc3)OCc3ccc(Cl)cc3)cc21	1	0	0	0	0	0	0	1	0	1	0	0	1	1	0	0	1	1	0	0	0	0	0	0	0	0	0	0	0	1	1	0	1	0	0	1	1	0	0	0	0	0	0	0	0	0	0	0
Bisabosqual A	CC(C)=CCC[C@]1(C)Oc2cc(C=O)c(C=O)c3c2[C@H]2[C@@H](O3)[C@@](C)(O)CC[C@H]21	1	0	0	0	0	0	0	1	0	1	0	1	1	1	0	0	1	1	0	1	0	0	0	0	0	0	0	0	0	0	0	0	0	0	1	1	1	0	0	0	0	0	0	0	0	0	0	0
GW 471558	C=CCN1C[C@@H](C)O[C@@H](OC)C1	1	0	0	0	0	0	0	1	1	1	0	1	0	1	0	0	0	0	0	0	0	0	0	0	0	0	0	0	0	0	1	0	0	0	0	0	1	0	0	0	0	0	0	0	0	0	0	0
multiplolide A	C[C@@H]1C[C@@H](O)[C@@H](O)/C=C/[C@@H]2O[C@@H]2C(=O)O1	1	0	0	0	0	0	0	1	0	1	0	1	0	1	0	0	1	0	0	0	0	0	0	0	0	0	0	0	0	0	0	0	0	0	1	1	1	0	0	0	0	0	0	0	0	0	0	0
multiplolide B	C/C=C/C(=O)O[C@@H]1C[C@@H](C)OC(=O)C2OC2/C=C/[C@@H]1O	1	0	0	0	0	0	0	1	0	1	0	1	0	1	0	0	1	0	0	0	0	0	0	0	0	0	0	0	0	0	0	0	0	0	1	1	1	0	0	0	0	0	0	0	0	0	0	0
SPA-S-843	CNc1ccc(C(=O)CC(O)CC[C@H](C)[C@H]2OC(=O)C[C@H](O)CC(=O)C[C@H](O)C[C@H](O)C[C@H](O)C[C@H](O)C[C@]3(O)C[C@H](O)[C@@H](C(=O)NCCN(C)C)[C@H](C[C@@H](O[C@@H]4O[C@H](C)[C@@H](O)[C@H](NC(=O)CN(C)C)[C@@H]4O)/C=C/C=C/C=C/C=C/C=C/C=C/C=C/[C@@H]2C)O3)cc1.O=C1O[C@H]([C@@H](O)CO)C(O)=C1O.O=C1O[C@H]([C@@H](O)CO)C(O)=C1O	1	0	0	0	0	0	0	1	0	1	0	1	1	1	0	0	1	1	0	1	0	0	0	0	1	0	0	0	0	0	1	0	0	0	1	1	1	0	0	0	0	0	0	0	0	0	0	0
PF1163A	CCC[C@H](O)C[C@@H]1CC[C@H](C)CCCCC(=O)N(C)[C@@H](Cc2ccc(OCCO)cc2)C(=O)O1	1	0	0	0	0	0	0	1	0	1	0	0	1	1	0	0	1	1	0	0	0	0	0	0	0	0	0	0	0	0	1	0	0	0	1	1	1	0	0	0	0	0	0	0	0	0	0	0
Cordiaquinone B	C[C@@H]1CC(=O)[C@H](C)[C@H](C)C1CCc1ccc2c(c1)C(=O)C=CC2=O	1	0	0	0	0	0	0	1	0	1	0	1	1	1	0	0	1	1	0	0	0	0	0	0	0	0	0	0	0	0	0	0	0	0	0	1	0	0	0	0	0	0	0	0	0	0	0	0
Cordiaquinone J	CC1(C)[C@@H]2CC[C@@](C)(O2)[C@@H]1CCc1ccc2c(c1)C(=O)C=CC2=O	1	0	0	0	0	0	0	1	0	1	0	1	1	1	0	0	1	1	0	1	0	0	0	0	0	0	0	0	0	0	0	0	0	0	0	1	1	0	0	0	0	0	0	0	0	0	0	0
Cordiaquinone K	C=C1CCC(=O)C(C)(C)[C@H]1CCc1ccc2c(c1)C(=O)C=CC2=O	1	0	0	0	0	0	0	1	1	1	0	1	1	1	0	0	1	1	0	1	0	0	0	0	0	0	0	0	0	0	0	0	0	0	0	1	0	0	0	0	0	0	0	0	0	0	0	0
4-methoxyacetophenone	COc1ccc(C(C)=O)cc1	1	0	0	0	0	0	0	1	0	0	0	0	1	0	0	0	1	1	0	0	0	0	0	0	0	0	0	0	0	0	0	0	0	0	0	1	1	0	0	0	0	0	0	0	0	0	0	0
3,4,5-trimethoxyacetophenone	COc1cc(C(C)=O)cc(OC)c1OC	1	0	0	0	0	0	0	1	0	0	0	0	1	0	0	0	1	1	0	0	0	0	0	0	0	0	0	0	0	0	0	0	0	0	0	1	1	0	0	0	0	0	0	0	0	0	0	0
HWY-289	COc1ccc2c(Cc3ccc(C(C)(C)C)cc3)c3[n+](cc2c1OC)CCc1cc2c(cc1-3)OCO2	1	0	0	0	0	0	0	1	0	1	0	0	1	0	0	0	0	1	1	1	0	0	0	0	0	0	0	0	0	0	0	0	1	0	0	0	1	0	0	0	0	0	0	0	0	0	0	0
TAK-456	C[C@@H](N1CCN(c2ccc(-n3cnnn3)cc2)C1=O)[C@](O)(Cn1cncn1)c1ccc(F)cc1F	1	0	0	0	0	0	0	1	0	1	0	0	1	1	0	0	1	1	1	1	0	0	0	0	0	0	0	0	0	1	1	0	1	0	1	1	0	0	1	0	0	0	0	0	0	0	0	0
CMT-3	NC(=O)C1=C(O)CC2CC3Cc4cccc(O)c4C(=O)C3=C(O)C2(O)C1=O	1	0	0	0	0	0	0	0	0	1	0	0	1	1	0	0	1	1	0	1	0	1	0	0	0	0	0	0	0	0	0	0	0	0	1	1	0	0	0	0	0	0	0	0	0	0	0	0
2-methoxy-5-(1 '2 3'-trihydroxypropyl)-phenyl- 1-0-(6"-galloyl)-beta-D-glucopyranoside	COc1ccc(C(O)C(O)CO)cc1O[C@@H]1OC(COC(=O)c2cc(O)c(O)c(O)c2)[C@@H](O)C(O)C1O	1	0	0	0	0	0	0	1	0	1	0	0	1	1	0	0	1	1	0	0	0	0	0	0	0	0	0	0	0	0	0	0	0	0	1	1	1	0	0	0	0	0	0	0	0	0	0	0
Yatakemycin	COc1cc2[nH]c(C(=O)N3C[C@@H]4C[C@]45C3=CC(=O)c3[nH]c(C(=O)N4CCc6c4c(O)c(OC)c4[nH]c(C(=O)SC)cc64)cc35)cc2cc1O	1	0	0	0	0	0	0	1	0	1	0	1	1	1	0	0	1	1	1	1	0	0	0	0	0	1	0	0	0	0	1	0	0	0	1	1	1	0	0	0	0	0	0	0	0	0	0	0
thiazolo[4,5-d]pyrimidines 12B	Cc1ccc(-c2nn(-c3ccccc3)cc2/C=N/N=c2\sc3c(=O)[nH]c(=S)[nH]c3n2-c2ccc(C)cc2)cc1	1	0	0	0	0	0	0	1	0	0	0	1	1	0	0	0	1	1	1	0	0	0	0	0	0	0	0	0	1	1	1	0	1	0	1	0	0	0	0	0	0	0	0	0	0	0	0	0
bioactive peroxides 1	CC/C=C/C(CC)C/C=C/[C@@]1(CC)C[C@H](CC)[C@@H](CC(=O)O)OO1	1	0	0	0	0	0	0	1	0	1	0	1	0	1	0	0	1	0	0	1	0	0	0	0	0	0	0	0	0	0	0	0	0	0	1	1	1	0	0	0	0	0	0	0	0	0	0	0
oxime ethers of oxiconazole 7B	C/C(=N\OC(Cn1ccnc1)c1ccc(Cl)cc1Cl)c1ccc(Cl)cc1Cl	1	0	0	0	0	0	0	1	0	1	0	0	1	1	0	0	1	1	0	0	0	0	0	0	0	0	0	0	1	1	0	0	1	0	0	0	1	0	0	0	0	0	0	0	0	0	0	0
pyrrolidinyl sordaricin derivatives 21	CC(C)C1=CC2CC3(C=O)[C@@H]4CC[C@@H](C)[C@H]4CC2(CS[C@@H]2C[C@H](C)N(Cc4ccccc4)C2)C13C(=O)O	1	0	0	0	0	0	0	1	0	1	0	1	1	1	0	0	1	1	0	1	0	0	0	0	0	0	0	0	0	0	1	0	0	0	1	1	0	0	0	0	0	0	0	0	0	0	0	0
Swinhoeiamide A	CO[C@H]1C[C@@]2(O[C@H](C/C=C/c3coc(C)n3)[C@H]1C)O[C@H]([C@@H](C[C@H](O)[C@H](C)[C@H](O)[C@H](C)/C=C(C)/C(C)=C/CC/C(C)=C\C(N)=O)OC)[C@H](OP(=O)(O)O)C2(C)C	1	0	0	0	0	0	0	1	0	1	0	1	1	1	0	0	1	1	0	1	0	1	0	0	0	0	0	0	0	1	0	0	0	0	1	1	1	1	0	0	0	0	0	0	0	0	1	0
p-methoxybenzylisothiocyanate	COc1ccc(CN=C=S)cc1	1	0	0	0	0	0	0	1	0	1	0	0	1	0	1	0	0	1	0	0	0	0	0	0	0	0	0	0	1	0	0	0	0	0	0	0	1	0	0	0	0	0	0	0	0	0	0	0
liriodenine	O=C1c2ccccc2-c2c3c(cc4ccnc1c24)OCO3	1	0	0	0	0	0	0	0	0	1	0	0	1	0	0	0	1	1	1	0	0	0	0	0	0	0	0	0	0	1	0	0	0	0	0	1	1	0	0	0	0	0	0	0	0	0	0	0
1H-benzimidazole derivatives 18	CCCCn1c(-c2ccc(C(=O)NCCN(C)C)cc2)nc2cc(C(F)(F)F)ccc21	1	0	0	0	0	0	0	1	0	1	0	0	1	0	0	0	1	1	1	1	0	0	0	0	1	0	0	0	0	1	1	0	1	0	0	1	0	0	1	0	0	0	0	0	0	0	0	0
1H-benzimidazole derivatives 21	CCN(CC)CCNC(=O)c1ccc(-c2nc3ccccc3n2Cc2ccc(Cl)cc2)cc1	1	0	0	0	0	0	0	1	0	1	0	0	1	0	0	0	1	1	1	0	0	0	0	0	1	0	0	0	0	1	1	0	1	0	0	1	0	0	0	0	0	0	0	0	0	0	0	0
R-120758	C[C@@H](SC1COC(/C=C/C=C/c2ccc(C#N)cc2F)OC1)[C@](O)(Cn1cncn1)c1ccc(F)cc1F	1	0	0	0	0	0	0	1	0	1	0	1	1	1	0	1	0	1	0	1	0	0	0	0	0	0	1	0	0	1	0	0	1	0	1	0	1	0	1	0	0	0	0	0	0	0	0	0
3-geranyl-2,4,6-trihydroxybenzophenone	CC(C)=CCC/C(C)=C/Cc1c(O)cc(O)c(C(=O)c2ccccc2)c1O	1	0	0	0	0	0	0	1	0	1	0	1	1	0	0	0	1	1	0	0	0	0	0	0	0	0	0	0	0	0	0	0	0	0	1	1	0	0	0	0	0	0	0	0	0	0	0	0
novel sordaricin derivatives 10	CC(C)C1=CC2CC3(C=O)[C@@H]4CC[C@@H](C)[C@H]4CC2(CSC2CCCCC2)C13C(=O)O	1	0	0	0	0	0	0	1	0	1	0	1	0	1	0	0	1	0	0	1	0	0	0	0	0	0	0	0	0	0	0	0	0	0	1	1	0	0	0	0	0	0	0	0	0	0	0	0
novel sordaricin derivatives 12	CC(C)C1=CC2CC3(C=O)[C@@H]4CC[C@@H](C)[C@H]4CC2(CN(C)C2CCCCC2)C13C(=O)O	1	0	0	0	0	0	0	1	0	1	0	1	0	1	0	0	1	0	0	1	0	0	0	0	0	0	0	0	0	0	1	0	0	0	1	1	0	0	0	0	0	0	0	0	0	0	0	0
novel sordaricin derivatives 13	CC(C)C1=CC2CC3(C=O)[C@@H]4CC[C@@H](C)[C@H]4CC2(CON=C2CCCCC2)C13C(=O)O	1	0	0	0	0	0	0	1	0	1	0	1	0	1	0	0	1	0	0	1	0	0	0	0	0	0	0	0	1	0	0	0	0	0	1	1	1	0	0	0	0	0	0	0	0	0	0	0
novel sordaricin derivatives 17	CC(C)C1=CC2CC3(C=O)[C@@H]4CC[C@@H](C)[C@H]4CC2(/C=N/OC2CCCCC2)C13C(=O)O	1	0	0	0	0	0	0	1	0	1	0	1	0	1	0	0	1	0	0	1	0	0	0	0	0	0	0	0	1	0	0	0	0	0	1	1	1	0	0	0	0	0	0	0	0	0	0	0
dihydroxythiobenzamides 1	Cc1c(NC(=S)c2ccc(O)cc2O)c(=O)n(-c2ccccc2)n1C	1	0	0	0	0	0	0	1	0	0	0	0	1	1	0	0	1	1	0	0	0	0	0	0	0	0	0	0	1	0	1	0	0	0	1	1	0	0	0	0	0	0	0	0	0	0	0	0
dihydroxythiobenzamides 3B	CSc1nc(NC(=S)c2ccc(O)cc2O)nn1C	1	0	0	0	0	0	0	1	0	0	0	0	1	0	0	0	1	1	0	0	0	0	0	0	1	0	0	0	0	1	0	0	1	0	1	0	0	0	0	0	0	0	0	0	0	0	0	0
3'-O-substituted derivatives 16	CCCCCCCCNC(=O)O[C@H]1[C@H](O)[C@H](OCC23C[C@@H]4[C@H](C)CC[C@H]4C4(C=O)CC2C=C(C(C)C)C34C(=O)O)O[C@H](C)[C@H]1OC	1	0	0	0	0	0	0	1	0	1	0	1	0	1	0	0	1	0	0	1	0	0	0	0	1	0	0	0	0	0	0	0	0	0	1	1	1	0	0	0	0	0	0	0	0	0	0	0
Plumieride	COC(=O)C1=CO[C@@H](O[C@@H]2O[C@H](CO)[C@@H](O)[C@H](O)[C@H]2O)[C@H]2[C@@H]1C=C[C@@]21C=C([C@H](C)O)C(=O)O1	1	0	0	0	0	0	0	1	0	1	0	1	0	1	0	0	1	0	0	1	0	0	0	0	0	0	0	0	0	0	0	0	0	0	1	1	1	0	0	0	0	0	0	0	0	0	0	0
from Salvia lavanduloides Kunth Leaves	CCOC(=O)C1=CCCC2(O)C1CC=C1C(=O)OC(c3ccoc3)CC12C	1	0	0	0	0	0	0	1	0	1	0	1	1	1	0	0	1	1	0	1	0	0	0	0	0	0	0	0	0	0	0	0	0	0	1	1	1	1	0	0	0	0	0	0	0	0	0	0
Hapalonamide H	[C-]#[N+][C@@H]1[C@H]2C(=O)c3c(NC=O)cccc3C(C)(C)[C@@H]2CC[C@]1(C)C=C	1	0	0	0	0	0	0	1	1	1	0	1	1	1	0	0	1	1	0	1	0	0	0	0	1	0	0	0	0	0	0	0	0	0	0	1	0	0	0	0	0	0	0	0	0	0	0	0
GW 479821	COc1ccc(CN2C[C@@H](C)O[C@@H](OC)C2)cc1	1	0	0	0	0	0	0	1	0	1	0	0	1	1	0	0	0	1	0	0	0	0	0	0	0	0	0	0	0	0	1	0	0	0	0	0	1	0	0	0	0	0	0	0	0	0	0	0
NP-BTA	O=C(/C=C/c1cccs1)Nc1ncccn1	1	0	0	0	0	0	0	0	0	0	0	1	1	0	0	0	1	1	0	0	0	0	0	0	1	0	0	0	0	1	0	0	0	0	0	1	0	0	0	0	0	0	0	0	0	0	0	0
amiodarone	CCCCc1oc2ccccc2c1C(=O)c1cc(I)c(OCCN(CC)CC)c(I)c1	1	0	0	0	0	0	0	1	0	1	0	0	1	0	0	0	1	1	1	0	0	0	0	0	0	0	0	0	0	0	1	0	0	0	0	1	1	1	0	0	0	0	0	0	0	0	0	0
Diphenyl diselenide	c1ccc([Se][Se]c2ccccc2)cc1	1	0	0	0	0	0	0	0	0	0	0	0	1	0	0	0	0	1	0	0	0	0	0	0	0	0	0	0	0	0	0	0	0	0	0	0	0	0	0	0	0	0	0	0	0	0	0	0
Ciclopirox	Cc1cc(C2CCCCC2)n(O)c(=O)c1	1	0	0	0	0	0	0	1	0	1	0	1	0	1	0	0	1	0	0	0	0	0	0	0	0	0	0	0	0	0	1	0	0	0	1	1	0	0	0	0	0	0	0	0	0	0	0	0
Monolaurin	CCCCCCCCCCCC(=O)OCC(O)CO	1	0	0	0	0	0	0	1	0	1	0	0	0	1	0	0	1	0	0	0	0	0	0	0	0	0	0	0	0	0	0	0	0	0	1	1	1	0	0	0	0	0	0	0	0	0	0	0
Dracorhodin perchlorate	COc1c(C)c(O)cc2[o+]c(-c3ccccc3)ccc12.[O-][Cl+3]([O-])([O-])[O-]	1	0	0	0	0	0	0	1	0	1	0	0	1	1	0	0	0	1	0	0	0	0	0	0	0	0	0	0	0	0	0	0	0	0	1	0	1	0	0	0	0	0	0	0	0	0	0	0
ebselen	O=c1c2ccccc2[se]n1-c1ccccc1	1	0	0	0	0	0	0	0	0	0	0	0	1	0	0	0	1	1	0	0	0	0	0	0	0	0	0	0	0	0	1	0	0	0	0	1	0	0	0	0	0	0	0	0	0	0	0	0
CBR-5884	CCOC(=O)c1sc(NC(=O)c2ccco2)c(SC#N)c1C	1	0	0	0	0	0	0	1	0	1	0	0	1	0	0	1	1	1	0	0	0	0	0	0	1	0	1	0	0	0	0	0	0	0	0	1	1	1	0	0	0	0	0	0	0	0	0	0
LOC14	O=C(C1CC1)N1CCN(Cn2sc3ccccc3c2=O)CC1	1	0	0	0	0	0	0	0	0	1	0	0	1	1	0	0	1	1	0	0	0	0	0	0	0	0	0	0	0	0	1	0	0	0	0	1	0	0	0	0	0	0	0	0	0	0	0	0
Toyocamycin	N#Cc1cn([C@@H]2O[C@H](CO)[C@@H](O)[C@H]2O)c2ncnc(N)c12	1	0	0	0	0	0	0	0	0	1	0	0	1	1	0	1	0	1	1	0	0	1	0	0	0	0	1	0	0	1	0	0	1	0	1	0	1	0	0	0	0	0	0	0	0	0	0	0
N-3mb-bs	CC(C)CCn1[se]c2ccccc2c1=O	1	0	0	0	0	0	0	1	0	1	0	0	1	1	0	0	1	1	0	0	0	0	0	0	0	0	0	0	0	0	1	0	0	0	0	1	0	0	0	0	0	0	0	0	0	0	0	0
N-allyl-bs	C=CCn1[se]c2ccccc2c1=O	1	0	0	0	0	0	0	0	1	1	0	1	1	0	0	0	1	1	0	0	0	0	0	0	0	0	0	0	0	0	1	0	0	0	0	1	0	0	0	0	0	0	0	0	0	0	0	0
Collismycin A	COc1cc(-c2ccccn2)nc(/C=N/O)c1SC	1	0	0	0	0	0	0	1	0	0	0	1	1	0	0	0	0	1	1	0	0	0	0	0	0	0	0	0	1	1	0	0	0	0	1	0	1	0	0	0	0	0	0	0	0	0	0	0
MMV688766	COc1ccc(-c2onc(C(F)(F)F)c2-c2ccc(Cl)cc2)c(O)c1	1	0	0	0	0	0	0	1	0	0	0	0	1	0	0	0	0	1	1	1	0	0	0	0	0	0	0	0	0	1	0	0	0	0	1	0	1	1	1	0	0	0	0	0	0	0	0	0
CpdLC-6888	O=[N+]([O-])c1ccc(NCCOC23CC4CC(CC(C4)C2)C3)nc1	1	0	0	0	0	0	0	0	0	1	0	0	1	1	0	0	0	1	0	1	0	0	0	0	1	0	0	0	0	1	0	1	0	0	0	1	1	0	0	0	0	0	0	0	0	0	0	0
Ciclopirox Derivative 16a	COc1ccccc1Cc1cc(C)cc(=O)n1O	1	0	0	0	0	0	0	1	0	1	0	1	1	0	0	0	1	1	0	0	0	0	0	0	0	0	0	0	0	0	1	0	0	0	1	1	1	0	0	0	0	0	0	0	0	0	0	0
ponatinib	Cc1ccc(C(=O)Nc2ccc(CN3CCN(C)CC3)c(C(F)(F)F)c2)cc1C#Cc1cnc2cccnn12	1	0	0	0	0	0	0	1	0	1	0	0	1	0	0	1	1	1	1	1	0	0	0	0	1	0	0	0	0	1	1	0	1	0	0	1	0	0	1	0	0	0	0	0	0	0	0	0
SH1009	COc1ccc(/C=C2\Oc3c(ccc(O)c3O)C2=O)cc1O	1	0	0	0	0	0	0	1	0	0	0	1	1	0	0	0	1	1	0	0	0	0	0	0	0	0	0	0	0	0	0	0	0	0	1	1	1	0	0	0	0	0	0	0	0	0	0	0
SH9051	O=C1/C(=C/c2ccccn2)Oc2ccccc21	1	0	0	0	0	0	0	0	0	0	0	1	1	0	0	0	1	1	0	0	0	0	0	0	0	0	0	0	0	1	0	0	0	0	0	1	1	0	0	0	0	0	0	0	0	0	0	0
Pyrimidinetrione-imidazole 3b	CCCCc1nc(Cl)c(/C=C2\C(=O)NC(=O)N(CCCC)C2=O)[nH]1	1	0	0	0	0	0	0	1	0	1	0	1	0	0	0	0	1	1	0	0	0	0	0	0	1	1	0	0	0	1	1	0	0	0	0	1	0	0	0	0	0	0	0	0	0	0	0	0
2′,4′-dimethoxychalcone	COc1ccc(C(=O)/C=C/c2ccccc2)c(OC)c1	1	0	0	0	0	0	0	1	0	0	0	1	1	0	0	0	1	1	0	0	0	0	0	0	0	0	0	0	0	0	0	0	0	0	0	1	1	0	0	0	0	0	0	0	0	0	0	0
triazole-thiazolidinedione hybrids 13a	CN(CCOc1ccc(CC2SC(=O)N(CC(O)(Cn3cncn3)c3ccc(F)cc3F)C2=O)cc1)c1ccccn1	1	0	0	0	0	0	0	1	0	1	0	0	1	1	0	0	1	1	0	1	0	0	0	0	0	0	0	0	0	1	1	0	1	0	1	1	1	0	1	0	0	0	0	0	0	0	0	0
triazole-thiazolidinedione hybrids 13b	O=C1CSC(=O)N1CC(O)(Cn1cncn1)c1ccc(F)cc1F	1	0	0	0	0	0	0	0	0	1	0	0	1	0	0	0	1	1	0	1	0	0	0	0	0	0	0	0	0	1	1	0	1	0	1	1	0	0	1	0	0	0	0	0	0	0	0	0
deacetylserrulatin B	CC(=O)O[C@@H]1[C@@H](OC(C)=O)[C@@H](OC(C)=O)[C@@](C)(O)/C=C2\[C@@H](OC(=O)c3ccccc3)[C@H](C)C[C@]2(OC(C)=O)C(=O)[C@@H](C)/C=C/C1(C)C	1	0	0	0	0	0	0	1	0	1	0	1	1	1	0	0	1	1	0	1	0	0	0	0	0	0	0	0	0	0	0	0	0	0	1	1	1	0	0	0	0	0	0	0	0	0	0	0
purpuride B	CO[C@@H]1C[C@H]2C(C)(C)CC[C@H](OC(=O)[C@@H](NC(C)=O)C(C)C)[C@]2(C)C2=C1C(=O)OC2	1	0	0	0	0	0	0	1	0	1	0	0	0	1	0	0	1	0	0	1	0	0	0	0	1	0	0	0	0	0	0	0	0	0	0	1	1	0	0	0	0	0	0	0	0	0	0	0
Hapalindole X	C=C[C@H]1C[C@@H]2[C@H](c3c[nH]c4cccc(c34)C2(C)C)[C@@H](C)C1=C	1	0	0	0	0	0	0	1	1	1	0	1	1	1	0	0	1	1	1	1	0	0	0	0	0	1	0	0	0	0	0	0	0	0	0	0	0	0	0	0	0	0	0	0	0	0	0	0
Hapalindole J	[C-]#[N+][C@@H]1[C@H]2c3c[nH]c4cccc(c34)C(C)(C)[C@H]2CC[C@]1(C)C=C	1	0	0	0	0	0	0	1	1	1	0	1	1	1	0	0	0	1	1	1	0	0	0	0	0	1	0	0	0	0	0	0	0	0	0	0	0	0	0	0	0	0	0	0	0	0	0	0
Hapalindole A	[C-]#[N+][C@@H]1[C@H]2c3c[nH]c4cccc(c34)C(C)(C)[C@H]2C[C@@H](Cl)[C@]1(C)C=C	1	0	0	0	0	0	0	1	1	1	0	1	1	1	0	0	0	1	1	1	0	0	0	0	0	1	0	0	0	0	0	0	0	0	0	0	0	0	0	0	0	0	0	0	0	0	0	0
Anhydrohapaloxindole A	[C-]#[N+][C@H]1C2=C3C(=O)Nc4cccc(c43)C(C)(C)[C@H]2C[C@@H](Cl)[C@]1(C)C=C	1	0	0	0	0	0	0	1	1	1	0	1	1	1	0	0	1	1	0	1	0	0	0	0	1	0	0	0	0	0	0	0	0	0	0	1	0	0	0	0	0	0	0	0	0	0	0	0
chlorimuron ethyl	CCOC(=O)c1ccccc1S(=O)(=O)NC(=O)Nc1nc(Cl)cc(OC)n1	1	0	0	0	0	0	0	1	0	1	0	0	1	0	0	0	1	1	0	0	0	0	0	0	1	0	0	0	1	1	0	0	0	0	1	1	1	0	0	0	0	0	0	0	0	0	0	0
Cetyltrimethylammonium bromide（CTAB）	CCCCCCCCCCCCCCCC[N+](C)(C)C	1	0	0	0	0	0	0	1	0	1	0	0	0	0	0	0	0	0	0	0	0	0	0	0	0	0	0	0	0	0	0	0	0	1	0	0	0	0	0	0	0	0	0	0	0	0	0	0
cetylpyridinium bromide (CPB)	CCCCCCCCCCCCCCCC[n+]1ccccc1	1	0	0	0	0	0	0	1	0	1	0	0	1	0	0	0	0	0	0	0	0	0	0	0	0	0	0	0	0	0	0	0	1	0	0	0	0	0	0	0	0	0	0	0	0	0	0	0
benzethonium chloride（BztCl）	CC(C)(C)CC(C)(C)c1ccc(OCCOCC[N+](C)(C)Cc2ccccc2)cc1	1	0	0	0	0	0	0	1	0	1	0	0	1	0	0	0	0	1	0	1	0	0	0	0	0	0	0	0	0	0	0	0	0	1	0	0	1	0	0	0	0	0	0	0	0	0	0	0
Scytoscalarol	C=C1CC[C@@H]2[C@](C)(CC[C@H]3[C@@]2(C)CC[C@H]2C(C)(C)CC[C@@H](O)[C@@]23C)[C@H]1CN=C(N)N	1	0	0	0	0	0	0	1	1	1	0	0	0	1	0	0	1	0	0	1	0	1	0	0	0	0	0	0	1	0	0	0	0	0	1	0	0	0	0	0	0	0	0	0	0	0	0	0
gliotoxin	CN1C(=O)[C@]23CC4=CC=C[C@H](O)[C@H]4N2C(=O)[C@@]1(CO)SS3	1	0	0	0	0	0	0	1	0	1	0	1	0	1	0	0	1	0	0	1	0	0	0	0	0	0	0	0	0	0	1	0	0	0	1	1	0	0	0	0	0	0	0	0	0	0	0	0
Hoechst 33258	CN1CCN(c2ccc3nc(-c4ccc5nc(-c6ccc(O)cc6)[nH]c5c4)[nH]c3c2)CC1	1	0	0	0	0	0	0	1	0	1	0	0	1	0	0	0	0	1	1	0	0	0	0	0	0	1	0	0	0	1	1	0	0	0	1	0	0	0	0	0	0	0	0	0	0	0	0	0
bis(alkylpyridinium)alkanes 7	c1cc[n+](CCCCCCCCCCCC[n+]2ccccc2)cc1	1	0	0	0	0	0	0	0	0	1	0	0	1	0	0	0	0	0	0	0	0	0	0	0	0	0	0	0	0	0	0	0	1	0	0	0	0	0	0	0	0	0	0	0	0	0	0	0
bis(alkylpyridinium)alkanes 23	OCc1cc[n+](CCCCCCCCCCCC[n+]2ccc(CO)cc2)cc1	1	0	0	0	0	0	0	0	0	1	0	0	1	0	0	0	0	1	0	0	0	0	0	0	0	0	0	0	0	0	0	0	1	0	1	0	0	0	0	0	0	0	0	0	0	0	0	0
phytosphingolipid analogues 4A	CCCCCCCCCCCCCCC(O)C(O)[C@@H](N)CO	1	0	0	0	0	0	0	1	0	1	0	0	0	1	0	0	0	0	0	0	0	1	0	0	0	0	0	0	0	0	0	0	0	0	1	0	0	0	0	0	0	0	0	0	0	0	0	0
phytosphingolipid analogues 1C	CCCCCCCCCCCCCC[C@@H](O)C(O)[C@@H](N)CN=[N+]=[N-]	1	0	0	0	0	0	0	1	0	1	0	0	0	1	0	0	0	0	0	0	0	1	0	0	0	0	0	0	1	0	0	0	0	0	1	0	0	0	0	0	0	0	0	0	0	0	0	0
latrunculin B	C/C1=C/C(=O)O[C@@H]2C[C@@H](CC[C@H](C)/C=C\CC1)O[C@@](O)([C@@H]1CSC(=O)N1)C2	1	0	0	0	0	0	0	1	0	1	0	1	0	1	0	0	1	0	0	1	0	0	0	0	1	0	0	0	0	0	0	0	0	0	1	1	1	0	0	0	0	0	0	0	0	0	0	0
latrunculin T	C/C(=C/C(=O)O)CC/C=C\[C@@H](C)CC[C@H](O)C/C=C/C(=O)c1csc(=O)[nH]1	1	0	0	0	0	0	0	1	0	1	0	1	1	1	0	0	1	1	0	0	0	0	0	0	0	0	0	0	0	1	0	0	0	0	1	1	0	0	0	0	0	0	0	0	0	0	0	0
hemimycalins C	O=C1NC(=O)/C(=C\c2ccc(O)cc2)N1	1	0	0	0	0	0	0	0	0	1	0	0	1	0	0	0	1	1	0	0	0	0	0	0	1	0	0	0	1	0	0	0	0	0	1	1	0	0	0	0	0	0	0	0	0	0	0	0
hemimycalins D	N=C1NC(=O)/C(=C\c2ccc(O)cc2)N1	1	0	0	0	0	0	0	0	0	1	0	0	1	0	0	0	1	1	0	0	0	0	0	1	1	0	0	0	1	0	0	0	0	0	1	1	0	0	0	0	0	0	0	0	0	0	0	0
hemimycalins E	CN1C(=N)N(C)/C(=C(\c2ccc(O)cc2)N(C)C=O)C1=O	1	0	0	0	0	0	0	1	0	0	0	1	1	0	0	0	1	1	0	0	0	0	0	1	0	0	0	0	0	0	1	0	0	0	1	1	0	0	0	0	0	0	0	0	0	0	0	0
Yanuthone K	CC(=O)O[C@@H]1C(C)=CC(=O)[C@@]2(C/C=C(\C)CC/C=C(\C)CCC=C(C)C)O[C@H]12	1	0	0	0	0	0	0	1	0	1	0	1	0	1	0	0	1	0	0	1	0	0	0	0	0	0	0	0	0	0	0	0	0	0	0	1	1	0	0	0	0	0	0	0	0	0	0	0
phosphazenes 11b	CCN1CCN(Cc2ccc(F)cc2)P12=NP(N1CCCCC1)(N1CCCCC1)=NP(N1CCCCC1)(N1CCCCC1)=N2	1	0	0	0	0	0	0	1	0	1	0	0	1	0	0	0	0	1	0	0	0	0	0	0	0	0	0	0	1	0	1	0	0	0	0	0	0	0	1	0	0	0	0	0	0	0	1	0
benzothiazepines 3a	c1ccc(C2Sc3ccccc3N=C3c4ccccc4C(c4ccccc4)C32)cc1	1	0	0	0	0	0	0	0	0	0	0	0	1	1	0	0	1	1	0	0	0	0	0	0	0	0	0	0	1	0	0	0	0	0	0	0	0	0	0	0	0	0	0	0	0	0	0	0
benzothiazepines 3g	COc1ccc2c(c1)SC(c1ccc(C)cc1)C1C(=N2)c2ccccc2C1c1ccccc1	1	0	0	0	0	0	0	1	0	0	0	0	1	1	0	0	1	1	0	0	0	0	0	0	0	0	0	0	1	0	0	0	0	0	0	0	1	0	0	0	0	0	0	0	0	0	0	0
aspirochlorine	CON1C(=O)[C@H]2NC(=O)[C@]13Oc1cc(O)c(Cl)cc1[C@@H]3SS2	1	0	0	0	0	0	0	1	0	0	0	0	1	1	0	0	1	1	0	1	0	0	0	0	1	0	0	0	0	0	1	0	0	0	1	1	1	0	0	0	0	0	0	0	0	0	0	0
Majusculoic acid	CCC/C(Br)=C/C=C/CC[C@H]1C[C@@H]1CCC(=O)O	1	0	0	0	0	0	0	1	0	1	0	1	0	1	0	0	1	0	0	0	0	0	0	0	0	0	0	0	0	0	0	0	0	0	1	1	0	0	0	0	0	0	0	0	0	0	0	0
FTR1335	O=C(Nc1nc2ccc(NC(=O)[C@@H]3CCC[C@H](NCc4ccc5ccccc5c4)C3)cc2s1)C1CCCC1	1	0	0	0	0	0	0	0	0	1	0	0	1	1	0	0	1	1	1	0	0	0	0	0	1	0	0	0	0	1	0	0	0	0	0	1	0	0	0	0	0	0	0	0	0	0	0	0
RO-09-4879	Cc1c(COc2ccc(F)c(F)c2F)oc2cccc(OCCCNCc3cccnc3)c12	1	0	0	0	0	0	0	1	0	1	0	0	1	0	0	0	0	1	1	0	0	0	0	0	1	0	0	0	0	1	0	0	0	0	0	0	1	1	1	0	0	0	0	0	0	0	0	0
1,2,4-triazolium derivatives 5b	CCCCCCCC[n+]1cnn(Cc2ccc(Cl)cc2Cl)c1	1	0	0	0	0	0	0	1	0	1	0	0	1	0	0	0	0	1	0	0	0	0	0	0	0	0	0	0	0	1	0	0	1	0	0	0	0	0	0	0	0	0	0	0	0	0	0	0
thiosemicarbazone derivatives 3A	COc1ccc(/C=N/NC(=S)Nc2ccc(C(=O)O)cc2)cc1	1	0	0	0	0	0	0	1	0	0	0	1	1	0	0	0	1	1	0	0	0	0	0	0	1	0	0	0	1	0	0	0	0	0	1	1	1	0	0	0	0	0	0	0	0	0	0	0
thiosemicarbazone derivatives 3C	O=C(O)c1ccc(NC(=S)N/N=C/c2ccc(Cl)cc2)cc1	1	0	0	0	0	0	0	0	0	0	0	1	1	0	0	0	1	1	0	0	0	0	0	0	1	0	0	0	1	0	0	0	0	0	1	1	0	0	0	0	0	0	0	0	0	0	0	0
thiosemicarbazone derivatives 3D	CN(C)c1ccc(/C=N/NC(=S)Nc2ccc(C(=O)O)cc2)cc1	1	0	0	0	0	0	0	1	0	0	0	1	1	0	0	0	1	1	0	0	0	0	0	0	1	0	0	0	1	0	1	0	0	0	1	1	0	0	0	0	0	0	0	0	0	0	0	0
thiosemicarbazone derivatives 3K	C/C(=N\NC(=S)Nc1ccc(C(=O)O)cc1)c1cccc([N+](=O)[O-])c1	1	0	0	0	0	0	0	1	0	0	0	0	1	0	0	0	1	1	0	0	0	0	0	0	1	0	0	0	1	0	0	1	0	0	1	1	0	0	0	0	0	0	0	0	0	0	0	0
thiosemicarbazone derivatives 4A	COc1ccc(/C=N/NC(=S)Nc2ccc(C(=O)NO)cc2)cc1	1	0	0	0	0	0	0	1	0	0	0	1	1	0	0	0	1	1	0	0	0	0	0	0	1	0	0	0	1	0	0	0	0	0	1	1	1	0	0	0	0	0	0	0	0	0	0	0
thiosemicarbazone derivatives 4C	O=C(NO)c1ccc(NC(=S)N/N=C/c2ccc(Cl)cc2)cc1	1	0	0	0	0	0	0	0	0	0	0	1	1	0	0	0	1	1	0	0	0	0	0	0	1	0	0	0	1	0	0	0	0	0	1	1	0	0	0	0	0	0	0	0	0	0	0	0
thiosemicarbazone derivatives 4D	CN(C)c1ccc(/C=N/NC(=S)Nc2ccc(C(=O)NO)cc2)cc1	1	0	0	0	0	0	0	1	0	0	0	1	1	0	0	0	1	1	0	0	0	0	0	0	1	0	0	0	1	0	1	0	0	0	1	1	0	0	0	0	0	0	0	0	0	0	0	0
methylene-bis-tetrahydro[1,3]thiazolo[4,5-c]isoxazoles 6B	COc1ccc(Cc2ccc(OC)c(C3SC4C(=NOC4c4ccc(F)cc4)N3c3ccc(Cl)cc3)c2)cc1C1SC2C(=NOC2c2ccc(F)cc2)N1c1ccc(Cl)cc1	1	0	0	0	0	0	0	1	0	1	0	0	1	1	0	0	1	1	0	0	0	0	0	0	0	0	0	0	1	0	1	0	0	0	0	0	1	0	1	0	0	0	0	0	0	0	0	0
Canthin-6-one	O=c1ccc2nccc3c4ccccc4n1c23	1	0	0	0	0	0	0	0	0	0	0	1	1	0	0	0	1	1	1	0	0	0	0	0	0	0	0	0	0	1	0	0	1	0	0	1	0	0	0	0	0	0	0	0	0	0	0	0
corticatic acid A	C#CC(O)/C=C/CCCCCC#CC/C=C\CCCCCCCCCCC/C=C\C#CC(=O)O	1	0	0	0	0	0	0	0	0	1	1	1	0	1	0	1	1	0	0	0	0	0	0	0	0	0	0	0	0	0	0	0	0	0	1	1	0	0	0	0	0	0	0	0	0	0	0	0
Nicotinamide	NC(=O)c1cccnc1	0	0	0	0	0	0	0	0	0	0	0	0	1	0	0	0	1	1	0	0	0	1	0	0	0	0	0	0	0	1	0	0	0	0	0	1	0	0	0	0	0	0	0	0	0	0	0	0
Sanguinarine	C[n+]1cc2c3c(ccc2c2ccc4cc5c(cc4c21)OCO5)OCO3	0	0	0	0	0	0	0	1	0	1	0	0	1	0	0	0	0	1	1	0	0	0	0	0	0	0	0	0	0	0	0	0	1	0	0	0	1	0	0	0	0	0	0	0	0	0	0	0
Pyrimidinetrione-imidazole 5i	CCCCc1nc(Cl)c(/C=C2\C(=O)NC(=O)N(Cc3ccc([N+](=O)[O-])cc3)C2=O)[nH]1	0	0	0	0	0	0	0	1	0	1	0	1	1	0	0	0	1	1	0	0	0	0	0	0	1	1	0	0	0	1	1	1	0	0	0	1	0	0	0	0	0	0	0	0	0	0	0	0
5-aminoimidazole-4-carboxamidrazones 2H	Cn1cnc(/C(N)=N/Nc2ccccc2)c1N	0	0	0	0	0	0	0	1	0	0	0	0	1	0	0	0	1	1	0	0	0	1	0	1	1	0	0	0	0	1	0	0	1	0	0	0	0	0	0	0	0	0	0	0	0	0	0	0
(-)-cubebin	O[C@H]1OC[C@H](Cc2ccc3c(c2)OCO3)[C@H]1Cc1ccc2c(c1)OCO2	0	0	0	0	0	0	0	0	0	1	0	0	1	1	0	0	0	1	0	0	0	0	0	0	0	0	0	0	0	0	0	0	0	0	1	0	1	0	0	0	0	0	0	0	0	0	0	0
Scopoletin	COc1cc2ccc(=O)oc2cc1O	0	0	0	0	0	0	0	1	0	0	0	1	1	0	0	0	1	1	0	0	0	0	0	0	0	0	0	0	0	0	0	0	0	0	1	1	1	0	0	0	0	0	0	0	0	0	0	0
5-Methoxycanthin-6-one	COc1cc2nccc3c4ccccc4n(c1=O)c23	0	0	0	0	0	0	0	1	0	0	0	1	1	0	0	0	1	1	1	0	0	0	0	0	0	0	0	0	0	1	0	0	1	0	0	1	1	0	0	0	0	0	0	0	0	0	0	0
niflumic acid	O=C(O)c1cccnc1Nc1cccc(C(F)(F)F)c1	0	0	0	0	0	0	0	0	0	0	0	0	1	0	0	0	1	1	0	1	0	0	0	0	1	0	0	0	0	1	0	0	0	0	1	1	0	0	1	0	0	0	0	0	0	0	0	0
Equol	Oc1ccc([C@H]2COc3cc(O)ccc3C2)cc1	0	0	0	0	0	0	0	0	0	1	0	0	1	1	0	0	0	1	0	0	0	0	0	0	0	0	0	0	0	0	0	0	0	0	1	0	1	0	0	0	0	0	0	0	0	0	0	0
Butyl isothiocyanate	CCCCN=C=S	0	0	0	0	0	0	0	1	0	1	0	0	0	0	1	0	0	0	0	0	0	0	0	0	0	0	0	0	1	0	0	0	0	0	0	0	0	0	0	0	0	0	0	0	0	0	0	0
Phenylacetic acid	O=C(O)Cc1ccccc1	0	0	0	0	0	0	0	0	0	1	0	0	1	0	0	0	1	1	0	0	0	0	0	0	0	0	0	0	0	0	0	0	0	0	1	1	0	0	0	0	0	0	0	0	0	0	0	0
5-Hydroxytryptamine	NCCc1c[nH]c2ccc(O)cc12	0	0	0	0	0	0	0	0	0	1	0	0	1	0	0	0	0	1	1	0	0	1	0	0	0	1	0	0	0	0	0	0	0	0	1	0	0	0	0	0	0	0	0	0	0	0	0	0
morpholine derivatives 1c	Cc1c(O)ccc(O)c1C	0	0	0	0	0	0	0	1	0	0	0	0	1	0	0	0	0	1	0	0	0	0	0	0	0	0	0	0	0	0	0	0	0	0	1	0	0	0	0	0	0	0	0	0	0	0	0	0
morpholine derivatives 1d	Oc1ccc(O)c2ccccc12	0	0	0	0	0	0	0	0	0	0	0	0	1	0	0	0	0	1	1	0	0	0	0	0	0	0	0	0	0	0	0	0	0	0	1	0	0	0	0	0	0	0	0	0	0	0	0	0
morpholine derivatives 3b	CC1=C(C)C(=O)C(N2CCOCC2)=CC1=O	0	0	0	0	0	0	0	1	0	1	0	1	0	0	0	0	1	0	0	0	0	0	0	0	0	0	0	0	0	0	1	0	0	0	0	1	1	0	0	0	0	0	0	0	0	0	0	0
fumarprotocetraric acid	Cc1cc(O)c(C=O)c2c1C(=O)Oc1c(COC(=O)/C=C/C(=O)O)c(O)c(C(=O)O)c(C)c1O2	0	0	0	0	0	0	0	1	0	1	0	1	1	0	0	0	1	1	0	0	0	0	0	0	0	0	0	0	0	0	0	0	0	0	1	1	1	0	0	0	0	0	0	0	0	0	0	0
Fumiquinazoline H	CC(C)C[C@@H]1NC2N(C1=O)c1ccccc1[C@]21C[C@@H]2C(=O)N[C@](C)(O1)c1nc3ccccc3c(=O)n12	0	0	0	0	0	0	0	1	0	1	0	0	1	1	0	0	1	1	0	1	0	0	0	0	1	0	0	0	1	0	1	0	0	0	0	1	1	0	0	0	0	0	0	0	0	0	0	0
3,3'-diindolylmethane	c1ccc2c(Cc3c[nH]c4ccccc34)c[nH]c2c1	0	0	0	0	0	0	0	0	0	1	0	0	1	0	0	0	0	1	1	0	0	0	0	0	0	1	0	0	0	0	0	0	0	0	0	0	0	0	0	0	0	0	0	0	0	0	0	0
1-methylindole-2-carboxylic acid	Cn1c(C(=O)O)cc2ccccc21	0	0	0	0	0	0	0	1	0	0	0	0	1	0	0	0	1	1	1	0	0	0	0	0	0	0	0	0	0	0	0	0	1	0	1	1	0	0	0	0	0	0	0	0	0	0	0	0
5-methylindole-2-carboxylic acid	Cc1ccc2[nH]c(C(=O)O)cc2c1	0	0	0	0	0	0	0	1	0	0	0	0	1	0	0	0	1	1	1	0	0	0	0	0	0	1	0	0	0	0	0	0	0	0	1	1	0	0	0	0	0	0	0	0	0	0	0	0
Deferoxamine	CC(=O)N(O)CCCCCNC(=O)CCC(=O)N(O)CCCCCNC(=O)CCC(=O)N(O)CCCCCN	0	0	0	0	0	0	0	1	0	1	0	0	0	0	0	0	1	0	0	0	0	1	0	0	1	0	0	0	0	0	1	0	0	0	1	1	0	0	0	0	0	0	0	0	0	0	0	0
Rimonabant	Cc1c(C(=O)NN2CCCCC2)nn(-c2ccc(Cl)cc2Cl)c1-c1ccc(Cl)cc1	0	0	0	0	0	0	0	1	0	1	0	0	1	0	0	0	1	1	1	0	0	0	0	0	1	0	0	0	0	1	1	0	1	0	0	1	0	0	0	0	0	0	0	0	0	0	0	0
notoamide B	CC1(C)C=Cc2c(ccc3c2NC(=O)[C@@]32C[C@@]34NC(=O)[C@]5(CCCN5C3=O)C[C@H]4C2(C)C)O1	0	0	0	0	0	0	0	1	0	1	0	1	1	1	0	0	1	1	0	1	0	0	0	0	1	0	0	0	0	0	1	0	0	0	0	1	1	0	0	0	0	0	0	0	0	0	0	0
Waikialide B	C/C=C/C=C/C=C/[C@H]1C[C@@H](O)C[C@@H](O)[C@@H]1C	0	0	0	0	0	0	0	1	0	1	0	1	0	1	0	0	0	0	0	0	0	0	0	0	0	0	0	0	0	0	0	0	0	0	1	0	0	0	0	0	0	0	0	0	0	0	0	0
Waikialide A	CC=CC=CC=C[C@H]1C[C@@H](O)CC(=O)[C@@H]1C	0	0	0	0	0	0	0	1	0	1	0	1	0	1	0	0	1	0	0	0	0	0	0	0	0	0	0	0	0	0	0	0	0	0	1	1	0	0	0	0	0	0	0	0	0	0	0	0
circumdatin C	C[C@@H]1NC(=O)c2cc(O)ccc2-n2c1nc1ccccc1c2=O	0	0	0	0	0	0	0	1	0	0	0	0	1	1	0	0	1	1	0	0	0	0	0	0	1	0	0	0	1	0	1	0	0	0	1	1	0	0	0	0	0	0	0	0	0	0	0	0
13-Hydroxy dechlorofontonamide	C=C[C@]1(C)C=C2C(=O)c3c(NC=O)cccc3C(C)(C)[C@H]2C[C@H]1O	0	0	0	0	0	0	0	1	1	1	0	1	1	1	0	0	1	1	0	1	0	0	0	0	1	0	0	0	0	0	0	0	0	0	1	1	0	0	0	0	0	0	0	0	0	0	0	0
Fischerellin A	CCCCCC#CC#C/C=C/CC(C)C[C@H]1C[C@@H](C)C(C2=C(O)C(C)N(C)C2=O)=N1	0	0	0	0	0	0	0	1	0	1	0	1	0	1	0	1	1	0	0	0	0	0	0	0	0	0	0	0	1	0	1	0	0	0	0	1	0	0	0	0	0	0	0	0	0	0	0	0
Fischerellin B	CCCCCC#CC#C/C=C/CCCC[C@H]1C[C@@H](C)C(=O)N1	0	0	0	0	0	0	0	1	0	1	0	1	0	1	0	1	1	0	0	0	0	0	0	0	1	0	0	0	0	0	0	0	0	0	0	1	0	0	0	0	0	0	0	0	0	0	0	0
diclofenac	O=C(O)Cc1ccccc1Nc1c(Cl)cccc1Cl	0	0	0	0	0	0	0	0	0	1	0	0	1	0	0	0	1	1	0	0	0	0	0	0	1	0	0	0	0	0	0	0	0	0	1	1	0	0	0	0	0	0	0	0	0	0	0	0
phytosphingolipid analogues 9A	CCCCCCCCCCCCCC/C=C/[C@@H](N)CO	0	0	0	0	0	0	0	1	0	1	0	1	0	1	0	0	0	0	0	0	0	1	0	0	0	0	0	0	0	0	0	0	0	0	1	0	0	0	0	0	0	0	0	0	0	0	0	0
phytosphingolipid analogues 9B	CCCCCCCCCCCCCC/C=C/[C@@H](N)CN	0	0	0	0	0	0	0	1	0	1	0	1	0	1	0	0	0	0	0	0	0	1	0	0	0	0	0	0	0	0	0	0	0	0	0	0	0	0	0	0	0	0	0	0	0	0	0	0
Carvone	C=C(C)C1CC=C(C)C(=O)C1	0	0	0	0	0	0	0	1	1	1	0	1	0	1	0	0	1	0	0	0	0	0	0	0	0	0	0	0	0	0	0	0	0	0	0	1	0	0	0	0	0	0	0	0	0	0	0	0
indole-3-acetonitrile	N#CCc1c[nH]c2ccccc12	0	0	0	0	0	0	0	0	0	1	0	0	1	0	0	1	0	1	1	0	0	0	0	0	0	1	1	0	0	0	0	0	0	0	0	0	0	0	0	0	0	0	0	0	0	0	0	0
1-carboxy-6-hydroxy-3,4-dihydro-beta-carboline 1	O=C(O)C1=NCCc2c1[nH]c1ccc(O)cc21	0	0	0	0	0	0	0	0	0	1	0	0	1	0	0	0	1	1	1	0	0	0	0	0	0	1	0	0	1	0	0	0	0	0	1	1	0	0	0	0	0	0	0	0	0	0	0	0
5-hydroxy-1H-indole-3-carboxylic acid methyl ester 3	COC(=O)c1c[nH]c2ccc(O)cc12	0	0	0	0	0	0	0	1	0	0	0	0	1	0	0	0	1	1	1	0	0	0	0	0	0	1	0	0	0	0	0	0	0	0	1	1	1	0	0	0	0	0	0	0	0	0	0	0
hyrtiosin A 5	O=C(CO)c1c[nH]c2ccc(O)cc12	0	0	0	0	0	0	0	0	0	1	0	0	1	0	0	0	1	1	1	0	0	0	0	0	0	1	0	0	0	0	0	0	0	0	1	1	0	0	0	0	0	0	0	0	0	0	0	0
5-hydroxyindole-3-carbaldehyde 6	O=Cc1c[nH]c2ccc(O)cc12	0	0	0	0	0	0	0	0	0	0	0	1	1	0	0	0	0	1	1	0	0	0	0	0	0	1	0	0	0	0	0	0	0	0	1	1	0	0	0	0	0	0	0	0	0	0	0	0
hyrtiosin B 7	O=C(C(=O)c1c[nH]c2ccc(O)cc12)c1c[nH]c2ccc(O)cc12	0	0	0	0	0	0	0	0	0	0	0	0	1	0	0	0	1	1	1	0	0	0	0	0	0	1	0	0	0	0	0	0	0	0	1	1	0	0	0	0	0	0	0	0	0	0	0	0
morpholine derivatives 2a	C1COCCN1	0	0	0	0	0	0	0	0	0	1	0	0	0	0	0	0	0	0	0	0	0	0	0	0	1	0	0	0	0	0	0	0	0	0	0	0	1	0	0	0	0	0	0	0	0	0	0	0
1,2,4-triazolium derivatives 5f	OCC[n+]1cnn(Cc2ccc(Cl)cc2Cl)c1	0	0	0	0	0	0	0	0	0	1	0	0	1	0	0	0	0	1	0	0	0	0	0	0	0	0	0	0	0	1	0	0	1	0	1	0	0	0	0	0	0	0	0	0	0	0	0	0
actofunicone	COC(=O)c1cc(OC)cc(OC)c1C(=O)c1coc(C[C@H](C)OC(C)=O)cc1=O	0	0	0	0	0	0	0	1	0	1	0	1	1	1	0	0	1	1	0	0	0	0	0	0	0	0	0	0	0	0	0	0	0	0	0	1	1	0	0	0	0	0	0	0	0	0	0	0
NG-012	C[C@@H]1Cc2cc(O)cc(O)c2C(=O)O[C@H](C)CC(=O)O[C@H](CO)CC(=O)O[C@H](C)Cc2cc(O)cc(O)c2C(=O)O[C@H](C)CC(=O)O1	0	0	0	0	0	0	0	1	0	1	0	0	1	1	0	0	1	1	0	0	0	0	0	0	0	0	0	0	0	0	0	0	0	0	1	1	1	0	0	0	0	0	0	0	0	0	0	0
Linezolid	CC(=O)NC[C@H]1CN(c2ccc(N3CCOCC3)c(F)c2)C(=O)O1	0	0	0	0	0	0	0	1	0	1	0	0	1	1	0	0	1	1	0	0	0	0	0	0	1	0	0	0	0	0	1	0	0	0	0	1	1	0	1	0	0	0	0	0	0	0	0	0
6-Gingerol	CCCCC[C@H](O)CC(=O)CCc1ccc(O)c(OC)c1	0	0	0	0	0	0	0	1	0	1	0	0	1	1	0	0	1	1	0	0	0	0	0	0	0	0	0	0	0	0	0	0	0	0	1	1	1	0	0	0	0	0	0	0	0	0	0	0
6-Shogaol	CCCCC/C=C/C(=O)CCc1ccc(O)c(OC)c1	0	0	0	0	0	0	0	1	0	1	0	1	1	0	0	0	1	1	0	0	0	0	0	0	0	0	0	0	0	0	0	0	0	0	1	1	1	0	0	0	0	0	0	0	0	0	0	0
Usnic acid	CC(=O)c1c(O)c(C)c(O)c2c1OC1=CC(=O)C(C(C)=O)C(=O)C12C	0	0	0	0	0	0	0	1	0	0	0	1	0	1	0	0	1	1	0	1	0	0	0	0	0	0	0	0	0	0	0	0	0	0	1	1	1	0	0	0	0	0	0	0	0	0	0	0
borrelidin	C[C@@H]1C[C@H](C)[C@@H](O)CC(=O)O[C@H]([C@@H]2CCC[C@H]2C(=O)O)C/C=C/C=C(/C#N)[C@H](O)[C@@H](C)C[C@H](C)C1	0	0	0	0	0	0	0	1	0	1	0	1	0	1	0	1	1	0	0	0	0	0	0	0	0	0	1	0	0	0	0	0	0	0	1	1	1	0	0	0	0	0	0	0	0	0	0	0
dihydroartemisinin	C[C@@H]1CC[C@H]2[C@@H](C)[C@@H](O)O[C@@H]3O[C@@]4(C)CC[C@@H]1[C@@]23OO4	0	0	0	0	0	0	0	1	0	1	0	0	0	1	0	0	0	0	0	1	0	0	0	0	0	0	0	0	0	0	0	0	0	0	1	0	1	0	0	0	0	0	0	0	0	0	0	0
artemisinic acid	C=C(C(=O)O)[C@@H]1CC[C@@H](C)[C@@H]2CCC(C)=C[C@@H]21	0	0	0	0	0	0	0	1	1	1	0	1	0	1	0	0	1	0	0	0	0	0	0	0	0	0	0	0	0	0	0	0	0	0	1	1	0	0	0	0	0	0	0	0	0	0	0	0
Nepodin	CC(=O)c1c(C)cc2cccc(O)c2c1O	0	0	0	0	0	0	0	1	0	0	0	0	1	0	0	0	1	1	1	0	0	0	0	0	0	0	0	0	0	0	0	0	0	0	1	1	0	0	0	0	0	0	0	0	0	0	0	0
Zearalenone	C[C@H]1CCCC(=O)CCC/C=C/c2cc(O)cc(O)c2C(=O)O1	0	0	0	0	0	0	0	1	0	1	0	1	1	1	0	0	1	1	0	0	0	0	0	0	0	0	0	0	0	0	0	0	0	0	1	1	1	0	0	0	0	0	0	0	0	0	0	0
5-hydroxymethyl-2-furaldehyde	O=Cc1ccc(CO)o1	0	0	0	0	0	0	0	0	0	1	0	1	1	0	0	0	0	1	0	0	0	0	0	0	0	0	0	0	0	0	0	0	0	0	1	1	0	1	0	0	0	0	0	0	0	0	0	0
Eicosane	CCCCCCCCCCCCCCCCCCCC	0	0	0	0	0	0	0	1	0	1	0	0	0	0	0	0	0	0	0	0	0	0	0	0	0	0	0	0	0	0	0	0	0	0	0	0	0	0	0	0	0	0	0	0	0	0	0	0
Ganetespib	CC(C)c1cc(-c2n[nH]c(=O)n2-c2ccc3c(ccn3C)c2)c(O)cc1O	0	0	0	0	0	0	0	1	0	0	0	0	1	1	0	0	0	1	1	0	0	0	0	0	0	0	0	0	0	1	0	0	1	0	1	0	0	0	0	0	0	0	0	0	0	0	0	0
Leflunomide	Cc1oncc1C(=O)Nc1ccc(C(F)(F)F)cc1	0	0	0	0	0	0	0	1	0	0	0	0	1	0	0	0	1	1	0	1	0	0	0	0	1	0	0	0	0	1	0	0	0	0	0	1	0	1	1	0	0	0	0	0	0	0	0	0
teriflunomide	C/C(O)=C(\C#N)C(=O)Nc1ccc(C(F)(F)F)cc1	0	0	0	0	0	0	0	1	0	0	0	0	1	1	0	1	1	1	0	1	0	0	0	0	1	0	1	0	0	0	0	0	0	0	0	1	0	0	1	0	0	0	0	0	0	0	0	0
rifapentine	CO[C@H]1/C=C/O[C@@]2(C)Oc3c(C)c(O)c4c(O)c(c(/C=N/N5CCN(C6CCCC6)CC5)c(O)c4c3C2=O)NC(=O)/C(C)=C\C=C\[C@H](C)[C@H](O)[C@@H](C)[C@@H](O)[C@@H](C)[C@H](OC(C)=O)[C@@H]1C	0	0	0	0	0	0	0	1	0	1	0	1	0	1	0	0	1	1	1	1	0	0	0	0	1	0	0	0	1	0	1	0	0	0	1	1	1	0	0	0	0	0	0	0	0	0	0	0
artesunate	C[C@@H]1CC[C@H]2[C@@H](C)[C@H](OC(=O)CCC(=O)O)O[C@@H]3O[C@@]4(C)CC[C@@H]1[C@@]23OO4	0	0	0	0	0	0	0	1	0	1	0	0	0	1	0	0	1	0	0	1	0	0	0	0	0	0	0	0	0	0	0	0	0	0	1	1	1	0	0	0	0	0	0	0	0	0	0	0
arteether	CCO[C@H]1O[C@@H]2O[C@@]3(C)CC[C@H]4[C@H](C)CC[C@@H]([C@H]1C)[C@]42OO3	0	0	0	0	0	0	0	1	0	1	0	0	0	1	0	0	0	0	0	1	0	0	0	0	0	0	0	0	0	0	0	0	0	0	0	0	1	0	0	0	0	0	0	0	0	0	0	0
rubiginosin A	CC(=O)OC/C=C/C1=CC2=C(CO1)C(=O)[C@](C)(O)[C@H](OC(=O)c1c(C)cc(O)cc1O)C2	0	0	0	0	0	0	0	1	0	1	0	1	1	1	0	0	1	1	0	1	0	0	0	0	0	0	0	0	0	0	0	0	0	0	1	1	1	0	0	0	0	0	0	0	0	0	0	0
2,5-Bis(1,1,3,3-tetramethylbutyl) hydroquinone	CC(C)(C)CC(C)(C)c1cc(O)c(C(C)(C)CC(C)(C)C)cc1O	0	0	0	0	0	0	0	1	0	1	0	0	1	0	0	0	0	1	0	1	0	0	0	0	0	0	0	0	0	0	0	0	0	0	1	0	0	0	0	0	0	0	0	0	0	0	0	0
palmarumycin P3	O=C1C[C@@H](O)C2(Oc3cccc4cccc(c34)O2)[C@H]2[C@H]1[C@@H](O)C=C[C@H]2O	0	0	0	0	0	0	0	0	0	1	0	1	1	1	0	0	1	1	1	1	0	0	0	0	0	0	0	0	0	0	0	0	0	0	1	1	1	0	0	0	0	0	0	0	0	0	0	0
Talaflavuterpenoid A	C[C@H]1CCC=C2C(=O)C=C[C@H]([C@]3(C)CO3)[C@@]21C	0	0	0	0	0	0	0	1	0	1	0	1	0	1	0	0	1	0	0	1	0	0	0	0	0	0	0	0	0	0	0	0	0	0	0	1	1	0	0	0	0	0	0	0	0	0	0	0
phorbasin H	CC(C)=CCCC(C)/C=C/C=C(\C)C1CCC(C(=O)O)CC1	0	0	0	0	0	0	0	1	0	1	0	1	0	1	0	0	1	0	0	0	0	0	0	0	0	0	0	0	0	0	0	0	0	0	1	1	0	0	0	0	0	0	0	0	0	0	0	0
Finasteride	CC(C)(C)NC(=O)[C@H]1CC[C@H]2[C@@H]3CC[C@H]4NC(=O)C=C[C@]4(C)[C@H]3CC[C@]12C	0	0	0	0	0	0	0	1	0	1	0	1	0	1	0	0	1	0	0	1	0	0	0	0	1	0	0	0	0	0	0	0	0	0	0	1	0	0	0	0	0	0	0	0	0	0	0	0
Chavicol acetate	C=CCc1ccc(OC(C)=O)cc1	0	0	0	0	0	0	0	1	1	1	0	1	1	0	0	0	1	1	0	0	0	0	0	0	0	0	0	0	0	0	0	0	0	0	0	1	1	0	0	0	0	0	0	0	0	0	0	0
1'-Acetoxychavicol acetate	C=C[C@H](OC(C)=O)c1ccc(OC(C)=O)cc1	0	0	0	0	0	0	0	1	1	0	0	1	1	1	0	0	1	1	0	0	0	0	0	0	0	0	0	0	0	0	0	0	0	0	0	1	1	0	0	0	0	0	0	0	0	0	0	0
resveratrol derivatives 1a	Oc1ccc(/C=C/c2cc(O)cc(O)c2)cc1	0	0	0	0	0	0	0	0	0	0	0	1	1	0	0	0	0	1	0	0	0	0	0	0	0	0	0	0	0	0	0	0	0	0	1	0	0	0	0	0	0	0	0	0	0	0	0	0
resveratrol derivatives 1g	COC(=O)c1cc(O)cc(/C=C/c2ccc(O)cc2)c1	0	0	0	0	0	0	0	1	0	0	0	1	1	0	0	0	1	1	0	0	0	0	0	0	0	0	0	0	0	0	0	0	0	0	1	1	1	0	0	0	0	0	0	0	0	0	0	0
resveratrol derivatives 1j	COC(=O)c1ccc(/C=C/c2cc(C(=O)OC)cc(C(=O)OC)c2)cc1	0	0	0	0	0	0	0	1	0	0	0	1	1	0	0	0	1	1	0	0	0	0	0	0	0	0	0	0	0	0	0	0	0	0	0	1	1	0	0	0	0	0	0	0	0	0	0	0
resveratrol derivatives 2a	Oc1ccc(/C=C/c2cc(O)cc3c2[C@H](c2cc(O)cc(O)c2)[C@@H](c2ccc(O)cc2)O3)cc1	0	0	0	0	0	0	0	0	0	0	0	1	1	1	0	0	0	1	0	0	0	0	0	0	0	0	0	0	0	0	0	0	0	0	1	0	1	0	0	0	0	0	0	0	0	0	0	0
resveratrol derivatives 2b	COc1ccc(/C=C/c2cc(OC)cc3c2[C@H](c2cc(OC)cc(OC)c2)[C@@H](c2ccc(OC)cc2)O3)cc1	0	0	0	0	0	0	0	1	0	0	0	1	1	1	0	0	0	1	0	0	0	0	0	0	0	0	0	0	0	0	0	0	0	0	0	0	1	0	0	0	0	0	0	0	0	0	0	0
bromophenols 1	O=C1CCCN1Cc1c(Br)c(O)c(O)c(Br)c1Cc1c(Br)c(O)c(O)c(Br)c1Br	0	0	0	0	0	0	0	0	0	1	0	0	0	0	0	0	1	1	0	0	0	0	0	0	0	0	0	0	0	0	1	0	0	0	1	1	0	0	0	0	0	0	0	0	0	0	0	0
Pogostone analogues 4	Cc1cc(O)c(C(=O)CCCCc2ccccc2)c(=O)o1	0	0	0	0	0	0	0	1	0	1	0	1	1	1	0	0	1	1	0	0	0	0	0	0	0	0	0	0	0	0	0	0	0	0	0	1	1	0	0	0	0	0	0	0	0	0	0	0
uridine derivatives 1	O=C(OCC1OC(n2ccc(=O)[nH]c2=O)C(O)C1O)c1ccccc1O	0	0	0	0	0	0	0	0	0	1	0	1	1	1	0	0	1	1	0	0	0	0	0	0	1	0	0	0	0	0	1	0	0	0	1	1	1	0	0	0	0	0	0	0	0	0	0	0
acremonisol A	CCCc1c(Cl)c(OC)cc(OC)c1C(=O)O	0	0	0	0	0	0	0	1	0	1	0	0	1	0	0	0	1	1	0	0	0	0	0	0	0	0	0	0	0	0	0	0	0	0	1	1	1	0	0	0	0	0	0	0	0	0	0	0
alterperylenol	O=C1C[C@H](O)[C@@H]2c3c(ccc(O)c31)-c1ccc(O)c3c1[C@@]2(O)C=CC3=O	0	0	0	0	0	0	0	0	0	1	0	1	1	1	0	0	1	1	1	1	0	0	0	0	0	0	0	0	0	0	0	0	0	0	1	1	0	0	0	0	0	0	0	0	0	0	0	0
lawsone	O=C1C=C(O)c2ccccc2C1=O	0	0	0	0	0	0	0	0	0	1	0	0	1	0	0	0	1	1	0	0	0	0	0	0	0	0	0	0	0	0	0	0	0	0	0	1	0	0	0	0	0	0	0	0	0	0	0	0
ethyl 2-amino-4-methylthiazole-5-carboxylate derivatives 2a	CCOC(=O)c1sc(/N=C/c2ccco2)nc1C	0	0	0	0	0	0	0	1	0	1	0	1	1	0	0	0	1	1	0	0	0	0	0	0	0	0	0	0	1	1	0	0	0	0	0	1	1	1	0	0	0	0	0	0	0	0	0	0
ethyl 2-amino-4-methylthiazole-5-carboxylate derivatives 3	CCOC(=O)c1sc(NC=O)nc1C	0	0	0	0	0	0	0	1	0	1	0	1	0	0	0	0	1	1	0	0	0	0	0	0	1	0	0	0	0	1	0	0	0	0	0	1	1	0	0	0	0	0	0	0	0	0	0	0
ethyl 2-amino-4-methylthiazole-5-carboxylate derivatives 4	CCOC(=O)c1sc(NC(=O)c2cc(OC)c(OC)c(OC)c2)nc1C	0	0	0	0	0	0	0	1	0	1	0	0	1	0	0	0	1	1	0	0	0	0	0	0	1	0	0	0	0	1	0	0	0	0	0	1	1	0	0	0	0	0	0	0	0	0	0	0
ethyl 2-amino-4-methylthiazole-5-carboxylate derivatives 5a	CCOC(=O)c1sc(NS(=O)(=O)c2ccccc2)nc1C	0	0	0	0	0	0	0	1	0	1	0	0	1	0	0	0	1	1	0	0	0	0	0	0	1	0	0	0	0	1	0	0	0	0	0	1	1	0	0	0	0	0	0	0	0	0	0	0
ethyl 2-amino-4-methylthiazole-5-carboxylate derivatives 9a	CCOC(=O)c1sc(NC(=O)NC2CCCCC2)nc1C	0	0	0	0	0	0	0	1	0	1	0	0	0	1	0	0	1	1	0	0	0	0	0	0	1	0	0	0	1	1	0	0	0	0	1	1	1	0	0	0	0	0	0	0	0	0	0	0
ethyl 2-amino-4-methylthiazole-5-carboxylate derivatives 12b	Cc1nc(NC(=S)NC2CCCCC2)sc1C(=O)NN	0	0	0	0	0	0	0	1	0	1	0	0	0	1	0	0	1	1	0	0	0	1	0	0	1	0	0	0	0	1	0	0	0	0	0	1	0	0	0	0	0	0	0	0	0	0	0	0
analogs of fatty acids 6	CCCc1cc(CCCCCCCCC(=O)O)on1	0	0	0	0	0	0	0	1	0	1	0	0	1	0	0	0	1	1	0	0	0	0	0	0	0	0	0	0	0	1	0	0	0	0	1	1	0	1	0	0	0	0	0	0	0	0	0	0
analogs of fatty acids 7	CCCc1cc(CCCCCCCCC(=O)OC)on1	0	0	0	0	0	0	0	1	0	1	0	0	1	0	0	0	1	1	0	0	0	0	0	0	0	0	0	0	0	1	0	0	0	0	0	1	1	1	0	0	0	0	0	0	0	0	0	0
sulfonamide derivatives 6n	COc1cc(NC(=O)c2ccc(ON=O)cc2)ccc1-n1cnc(Cl)c1	0	0	0	0	0	0	0	1	0	0	0	0	1	0	0	0	1	1	1	0	0	0	0	0	1	0	0	0	1	1	0	0	1	0	0	1	1	0	0	0	0	0	0	0	0	0	0	0
Benzenesulfonicacid-1-methylhydrazide	CN(N)S(=O)(=O)c1ccccc1	0	0	0	0	0	0	0	1	0	0	0	0	1	0	0	0	0	1	0	0	0	1	0	0	0	0	0	0	0	0	1	0	0	0	0	1	0	0	0	0	0	0	0	0	0	0	0	0
pyridinyl and pyridinylvinyl substituted quinolines 7	Clc1ccc2nc(-c3cccnc3)ccc2c1	0	0	0	0	0	0	0	0	0	0	0	0	1	0	0	0	0	1	1	0	0	0	0	0	0	0	0	0	0	1	0	0	0	0	0	0	0	0	0	0	0	0	0	0	0	0	0	0
cis-stilbenoids 3	O=c1occ2c3c(ccc(O)c13)Oc1ccccc1-2	0	0	0	0	0	0	0	0	0	0	0	1	1	0	0	0	1	1	0	0	0	0	0	0	0	0	0	0	0	0	0	0	0	0	1	1	1	0	0	0	0	0	0	0	0	0	0	0
cis-stilbenoids 6	O=Cc1ccc(COCc2ccc(C=O)o2)o1	0	0	0	0	0	0	0	0	0	1	0	1	1	0	0	0	0	1	0	0	0	0	0	0	0	0	0	0	0	0	0	0	0	0	0	1	1	1	0	0	0	0	0	0	0	0	0	0
enynediesters and acetylenic compounds 1	C#CC(=O)OCCC	0	0	0	0	0	0	0	1	0	1	1	0	0	0	0	1	1	0	0	0	0	0	0	0	0	0	0	0	0	0	0	0	0	0	0	1	1	0	0	0	0	0	0	0	0	0	0	0
enynediesters and acetylenic compounds 4	C#CC(=O)OC1CCC2(C)C(=CC=C3C2CCC2(C)C3CCC2(/C=C/C(C)C(C)C)CC)C1	0	0	0	0	0	0	0	1	0	1	1	1	0	1	0	1	1	0	0	1	0	0	0	0	0	0	0	0	0	0	0	0	0	0	0	1	1	0	0	0	0	0	0	0	0	0	0	0
enynediesters and acetylenic compounds 7	O=S(=O)(C#C/C=C/S(=O)(=O)c1ccccc1)c1ccccc1	0	0	0	0	0	0	0	0	0	0	0	1	1	0	0	1	0	1	0	0	0	0	0	0	0	0	0	0	0	0	0	0	0	0	0	1	0	0	0	0	0	0	0	0	0	0	0	0
Trichodermaketone A	CCCCCC[C@@H]1O[C@@H]2C3=C(O[C@@H]2[C@@H]1O)[C@H](O)CCC3=O	0	0	0	0	0	0	0	1	0	1	0	0	0	1	0	0	1	0	0	0	0	0	0	0	0	0	0	0	0	0	0	0	0	0	1	1	1	0	0	0	0	0	0	0	0	0	0	0
2,3-dihydro-5-hydroxy-2-methyl-4H-1-benzopyran-4-one	CC1CC(=O)c2c(O)cccc2O1	0	0	0	0	0	0	0	1	0	1	0	0	1	1	0	0	1	1	0	0	0	0	0	0	0	0	0	0	0	0	0	0	0	0	1	1	1	0	0	0	0	0	0	0	0	0	0	0
4,5-Ditridecyl-octanedioic acid	CCCCCCCCCCCCCC(CCC(=O)O)C(CCCCCCCCCCCCC)CCC(=O)O	0	0	0	0	0	0	0	1	0	1	0	0	0	1	0	0	1	0	0	0	0	0	0	0	0	0	0	0	0	0	0	0	0	0	1	1	0	0	0	0	0	0	0	0	0	0	0	0
N-phenyl-beta-amino-naphthalene	c1ccc(Nc2ccc3ccccc3c2)cc1	0	0	0	0	0	0	0	0	0	0	0	0	1	0	0	0	0	1	1	0	0	0	0	0	1	0	0	0	0	0	0	0	0	0	0	0	0	0	0	0	0	0	0	0	0	0	0	0
SL-A92	CCOC(=O)c1nc(NC(=O)c2nc(NC(=O)c3cc([N+](=O)[O-])cn3C)cn2C)cn1C	0	0	0	0	0	0	0	1	0	1	0	0	1	0	0	0	1	1	0	0	0	0	0	0	1	0	0	0	0	1	0	1	1	0	0	1	1	0	0	0	0	0	0	0	0	0	0	0
Citrinamide A	C=CC(C)(C)C(=O)Nc1ccccc1C(=O)CCNC(=O)CC[C@H](NC(C)=O)C(=O)O	0	0	0	0	0	0	0	1	1	1	0	1	1	1	0	0	1	1	0	1	0	0	0	0	1	0	0	0	0	0	0	0	0	0	1	1	0	0	0	0	0	0	0	0	0	0	0	0
coumarin triazole derivatives 10d	Cc1cc(=O)oc2cc(OCc3ccc(COc4ccc5c(C)cc(=O)oc5c4)cc3)ccc12	0	0	0	0	0	0	0	1	0	1	0	1	1	0	0	0	1	1	0	0	0	0	0	0	0	0	0	0	0	0	0	0	0	0	0	1	1	0	0	0	0	0	0	0	0	0	0	0
amine-derived bis-azoles 2c	OCCN(CCO)Cc1ccc(Cl)c(Cl)c1	0	0	0	0	0	0	0	0	0	1	0	0	1	0	0	0	0	1	0	0	0	0	0	0	0	0	0	0	0	0	1	0	0	0	1	0	0	0	0	0	0	0	0	0	0	0	0	0
amine-derived bis-azoles 5a	Fc1ccc(CN(CCn2ccnc2)CCn2ccnc2)c(F)c1	0	0	0	0	0	0	0	0	0	1	0	0	1	0	0	0	0	1	0	0	0	0	0	0	0	0	0	0	0	1	1	0	1	0	0	0	0	0	1	0	0	0	0	0	0	0	0	0
amine-derived bis-azoles 5g	Cc1nc(ON=O)cn1CCN(CCn1cc(ON=O)nc1C)Cc1ccc(Cl)cc1Cl	0	0	0	0	0	0	0	1	0	1	0	0	1	0	0	0	0	1	0	0	0	0	0	0	0	0	0	0	1	1	1	0	1	0	0	1	1	0	0	0	0	0	0	0	0	0	0	0
sulfanilamide-derived 1,2,3-triazoles 5	C#CCNS(=O)(=O)c1ccc(N)cc1	0	0	0	0	0	0	0	0	0	1	1	0	1	0	0	1	0	1	0	0	0	1	0	0	1	0	0	0	0	0	0	0	0	0	0	1	0	0	0	0	0	0	0	0	0	0	0	0
sulfanilamide-derived 1,2,3-triazoles 6A	CCCCCn1cc(CNS(=O)(=O)c2ccc(N)cc2)nn1	0	0	0	0	0	0	0	1	0	1	0	0	1	0	0	0	0	1	0	0	0	1	0	0	1	0	0	0	0	1	0	0	1	0	0	1	0	0	0	0	0	0	0	0	0	0	0	0
carbazole derivatives 1A	BrCc1ccc(Cn2c3ccccc3c3ccccc32)cc1	0	0	0	0	0	0	0	0	0	1	0	0	1	0	0	0	0	1	1	0	0	0	0	0	0	0	0	0	0	0	0	0	1	0	0	0	0	0	0	0	0	0	0	0	0	0	0	0
carbazole derivatives 1C	BrCCCCCCn1c2ccccc2c2ccccc21	0	0	0	0	0	0	0	0	0	1	0	0	1	0	0	0	0	0	1	0	0	0	0	0	0	0	0	0	0	0	0	0	1	0	0	0	0	0	0	0	0	0	0	0	0	0	0	0
Azole antimicrobial pharmacophore-based tetrazoles 30	Clc1ccc(C2Cn3nnnc3Cc3ccccc32)cc1	0	0	0	0	0	0	0	0	0	1	0	0	1	1	0	0	0	1	0	0	0	0	0	0	0	0	0	0	0	1	0	0	1	0	0	0	0	0	0	0	0	0	0	0	0	0	0	0
phomopsin A	C=C(C)[C@@H]1NC(=O)[C@@H](NC)[C@@H](O)c2cc(Cl)c(O)c(c2)O[C@](C)(CC)[C@@H](C(=O)N2CC=C[C@H]2C(=O)N/C(C(=O)N/C(=C/C(=O)O)C(=O)O)=C(\C)CC)NC1=O	0	0	0	0	0	0	0	1	1	1	0	1	1	1	0	0	1	1	0	1	0	0	0	0	1	0	0	0	0	0	1	0	0	0	1	1	1	0	0	0	0	0	0	0	0	0	0	0
phomopsin C	CCCCCCCC(=O)c1c(O)cc(OC)cc1CC(=O)OCC	0	0	0	0	0	0	0	1	0	1	0	0	1	0	0	0	1	1	0	0	0	0	0	0	0	0	0	0	0	0	0	0	0	0	1	1	1	0	0	0	0	0	0	0	0	0	0	0
indole-3-aldehyde hydrazide/hydrazone derivatives 1N	O=C(N/N=C/c1c[nH]c2ccc(Br)cc12)c1ccncc1	0	0	0	0	0	0	0	0	0	0	0	1	1	0	0	0	1	1	1	0	0	0	0	0	1	1	0	0	1	1	0	0	0	0	0	1	0	0	0	0	0	0	0	0	0	0	0	0
egonol derivatives 9	COc1cc(CCCC#N)cc2cc(-c3ccc4c(c3)OCO4)oc12	0	0	0	0	0	0	0	1	0	1	0	0	1	0	0	1	0	1	1	0	0	0	0	0	0	0	1	0	0	0	0	0	0	0	0	0	1	1	0	0	0	0	0	0	0	0	0	0
2-Arylidene-4-(4-phenoxy-phenyl) 1	O=C1OC(c2ccc(Oc3ccccc3)cc2)=C/C1=C\c1ccccc1	0	0	0	0	0	0	0	0	0	0	0	1	1	0	0	0	1	1	0	0	0	0	0	0	0	0	0	0	0	0	0	0	0	0	0	1	1	0	0	0	0	0	0	0	0	0	0	0
2-Arylidene-4-(4-phenoxy-phenyl) 15	O=C1OC(c2ccc(Oc3ccccc3)cc2)=C/C1=C/c1ccc2c(c1)OCO2	0	0	0	0	0	0	0	0	0	1	0	1	1	0	0	0	1	1	0	0	0	0	0	0	0	0	0	0	0	0	0	0	0	0	0	1	1	0	0	0	0	0	0	0	0	0	0	0
2-Arylidene-4-(4-phenoxy-phenyl) 19	O=C1NC(c2ccc(Oc3ccccc3)cc2)=C/C1=C/c1ccccc1O	0	0	0	0	0	0	0	0	0	1	0	1	1	0	0	0	1	1	0	0	0	0	0	0	0	0	0	0	1	0	0	0	0	0	1	1	1	0	0	0	0	0	0	0	0	0	0	0
2-Arylidene-4-(4-phenoxy-phenyl) 24	O=C1/C(=C\c2ccc(Cl)cc2)C=C(c2ccc(Oc3ccccc3)cc2)N1Cc1ccccc1	0	0	0	0	0	0	0	0	0	1	0	1	1	0	0	0	1	1	0	0	0	0	0	0	0	0	0	0	0	0	1	0	0	0	0	1	1	0	0	0	0	0	0	0	0	0	0	0
2-Arylidene-4-(4-phenoxy-phenyl) 27	O=C1/C(=C/c2ccc3c(c2)OCO3)C=C(c2ccc(Oc3ccccc3)cc2)N1Cc1ccccc1	0	0	0	0	0	0	0	0	0	1	0	1	1	0	0	0	1	1	0	0	0	0	0	0	0	0	0	0	0	0	1	0	0	0	0	1	1	0	0	0	0	0	0	0	0	0	0	0
oxadiazol-5(4H)-one 7	CC(C)(C)OC(=O)N1CCC(n2cc(C#N)nn2)CC1	0	0	0	0	0	0	0	1	0	1	0	0	1	1	0	1	1	1	0	1	0	0	0	0	0	0	1	0	0	1	1	0	1	0	0	1	1	0	0	0	0	0	0	0	0	0	0	0
halogenobenzene derivatives 1	Clc1cc(N2CCCCC2)c(Br)c(N2CCCCC2)c1	0	0	0	0	0	0	0	0	0	1	0	0	1	0	0	0	0	1	0	0	0	0	0	0	0	0	0	0	0	0	1	0	0	0	0	0	0	0	0	0	0	0	0	0	0	0	0	0
halogenobenzene derivatives 8	c1cc(N2CCCC2)cc(N2CCCC2)c1	0	0	0	0	0	0	0	0	0	1	0	0	1	0	0	0	0	1	0	0	0	0	0	0	0	0	0	0	0	0	1	0	0	0	0	0	0	0	0	0	0	0	0	0	0	0	0	0
sesquiterpenes from Soroseris 1	C=C1C[C@@H](O)[C@H]2[C@@H](C)C(=O)O[C@@H]2C2C(=C)[C@@H](O)CC12	0	0	0	0	0	0	0	1	1	1	0	0	0	1	0	0	1	0	0	0	0	0	0	0	0	0	0	0	0	0	0	0	0	0	1	1	1	0	0	0	0	0	0	0	0	0	0	0
sesquiterpenes from Soroseris 2	CC12CC(OC(=O)c3ccccc3)C(CC1=O)C2(C)C	0	0	0	0	0	0	0	1	0	1	0	0	1	1	0	0	1	1	0	1	0	0	0	0	0	0	0	0	0	0	0	0	0	0	0	1	1	0	0	0	0	0	0	0	0	0	0	0
oxadiazoline-2-thiones 4E	S=c1oc(C23CC4CC(CC(C4)C2)C3)nn1CNc1ccc(Cl)cc1	0	0	0	0	0	0	0	0	0	1	0	0	1	1	0	0	1	1	0	1	0	0	0	0	1	0	0	0	1	0	1	0	0	0	0	0	1	0	0	0	0	0	0	0	0	0	0	0
oxadiazoline-2-thiones 5G	S=c1oc(C23CC4CC(CC(C4)C2)C3)nn1CN1CCN(Cc2ccccc2)CC1	0	0	0	0	0	0	0	0	0	1	0	0	1	1	0	0	1	1	0	1	0	0	0	0	0	0	0	0	1	0	1	0	0	0	0	0	1	0	0	0	0	0	0	0	0	0	0	0
α-curcumene	CC(C)=CCCC(C)c1ccc(C)cc1	0	0	0	0	0	0	0	1	0	1	0	1	1	1	0	0	1	1	0	0	0	0	0	0	0	0	0	0	0	0	0	0	0	0	0	0	0	0	0	0	0	0	0	0	0	0	0	0
sesamin	c1cc2c(cc1[C@H]1OC[C@@H]3[C@@H](c4ccc5c(c4)OCO5)OC[C@H]13)OCO2	0	0	0	0	0	0	0	0	0	1	0	0	1	1	0	0	0	1	0	0	0	0	0	0	0	0	0	0	0	0	0	0	0	0	0	0	1	0	0	0	0	0	0	0	0	0	0	0
diterpenoids of Pseudolarix kaempferi 16	C/C(=C\C=C\[C@@]1(C)OC(=O)[C@]23CC=C(C(N)=O)CC[C@]2(O)[C@H]1CC3)C(=O)O	0	0	0	0	0	0	0	1	0	1	0	1	0	1	0	0	1	0	0	1	0	1	0	0	0	0	0	0	0	0	0	0	0	0	1	1	1	0	0	0	0	0	0	0	0	0	0	0
SABINENE	C=C1CCC2(C(C)C)CC12	0	0	0	0	0	0	0	1	1	1	0	0	0	1	0	0	1	0	0	1	0	0	0	0	0	0	0	0	0	0	0	0	0	0	0	0	0	0	0	0	0	0	0	0	0	0	0	0
thiazolo[4,5-d]pyrimidines 3A	Cc1ccc(-c2nn(-c3ccccc3)cc2/C=N/NC(=O)c2sc(=S)n(-c3ccccc3)c2N)cc1	0	0	0	0	0	0	0	1	0	0	0	1	1	1	0	0	1	1	1	0	0	0	0	1	1	0	0	0	1	1	1	0	1	0	0	1	0	0	0	0	0	0	0	0	0	0	0	0
thiazolo[4,5-d]pyrimidines 4A	Cc1ccc(-c2nn(-c3ccccc3)cc2/C=N/n2cnc3c(sc(=S)n3-c3ccccc3)c2=O)cc1	0	0	0	0	0	0	0	1	0	0	0	1	1	0	0	0	1	1	1	0	0	0	0	0	0	0	0	0	1	1	1	0	1	0	0	1	0	0	0	0	0	0	0	0	0	0	0	0
thiazolo[4,5-d]pyrimidines 9A	Cc1ccc(-c2nn(-c3ccccc3)cc2/C=N/N2SC(C(N)=O)=C(N)N2c2ccccc2)cc1	0	0	0	0	0	0	0	1	0	0	0	1	1	1	0	0	1	1	1	0	0	1	0	1	0	0	0	0	1	1	1	0	1	0	0	1	0	0	0	0	0	0	0	0	0	0	0	0
non-azole inhibitors 3D	CCCCCCCCCC1(C)CC(=O)c2ccc(O)cc2O1	0	0	0	0	0	0	0	1	0	1	0	0	1	0	0	0	1	1	0	1	0	0	0	0	0	0	0	0	0	0	0	0	0	0	1	1	1	0	0	0	0	0	0	0	0	0	0	0
non-azole inhibitors 3E	CC(C)CC1(C)CC(=O)c2ccc(O)cc2O1	0	0	0	0	0	0	0	1	0	1	0	0	1	1	0	0	1	1	0	1	0	0	0	0	0	0	0	0	0	0	0	0	0	0	1	1	1	0	0	0	0	0	0	0	0	0	0	0
1H-benzimidazole derivatives 23	COC(=O)c1ccc2c(c1)nc(-c1ccc(C(=O)NCCN(C)C)cc1)n2Cc1ccc(Cl)cc1	0	0	0	0	0	0	0	1	0	1	0	0	1	0	0	0	1	1	1	0	0	0	0	0	1	0	0	0	0	1	1	0	1	0	0	1	1	0	0	0	0	0	0	0	0	0	0	0
1H-benzimidazole derivatives 30	CONC(=O)c1ccc(-c2nc3ccccc3n2OC)cc1	0	0	0	0	0	0	0	1	0	0	0	0	1	0	0	0	1	1	1	0	0	0	0	0	1	0	0	0	0	1	0	0	1	0	0	1	1	0	0	0	0	0	0	0	0	0	0	0
1H-benzimidazole derivatives 33	NC(=O)c1ccc(-c2nc3ccccc3n2OCc2ccccc2)cc1	0	0	0	0	0	0	0	0	0	1	0	0	1	0	0	0	1	1	1	0	0	1	0	0	0	0	0	0	0	1	0	0	1	0	0	1	1	0	0	0	0	0	0	0	0	0	0	0
farnesoic acid derivatives 2	CC(C)=CCC/C(C)=C/CC/C(C)=C/CO	0	0	0	0	0	0	0	1	0	1	0	1	0	0	0	0	1	0	0	0	0	0	0	0	0	0	0	0	0	0	0	0	0	0	1	0	0	0	0	0	0	0	0	0	0	0	0	0
farnesoic acid derivatives 3A	COC(=O)/C=C(\C)CC/C=C(\C)CCC=C(C)C	0	0	0	0	0	0	0	1	0	1	0	1	0	0	0	0	1	0	0	0	0	0	0	0	0	0	0	0	0	0	0	0	0	0	0	1	1	0	0	0	0	0	0	0	0	0	0	0
farnesoic acid derivatives 3B	CC(C)=CCC/C(C)=C/CC/C(C)=C/C(=O)OCc1ccccc1	0	0	0	0	0	0	0	1	0	1	0	1	1	0	0	0	1	1	0	0	0	0	0	0	0	0	0	0	0	0	0	0	0	0	0	1	1	0	0	0	0	0	0	0	0	0	0	0
farnesoic acid derivatives 5B	CNC(=O)/C=C(\C)CC/C=C(\C)CCC=C(C)C	0	0	0	0	0	0	0	1	0	1	0	1	0	0	0	0	1	0	0	0	0	0	0	0	1	0	0	0	0	0	0	0	0	0	0	1	0	0	0	0	0	0	0	0	0	0	0	0
farnesoic acid derivatives 5D	C=CCNC(=O)/C=C(\C)CC/C=C(\C)CCC=C(C)C	0	0	0	0	0	0	0	1	1	1	0	1	0	0	0	0	1	0	0	0	0	0	0	0	1	0	0	0	0	0	0	0	0	0	0	1	0	0	0	0	0	0	0	0	0	0	0	0
3-(Arylacetylamino)-N-methylbenzamides 1	CNC(=O)c1cccc(NC(=O)Cc2cccc(Br)c2)c1	0	0	0	0	0	0	0	1	0	1	0	0	1	0	0	0	1	1	0	0	0	0	0	0	1	0	0	0	0	0	0	0	0	0	0	1	0	0	0	0	0	0	0	0	0	0	0	0
3-(Arylacetylamino)-N-methylbenzamides 4F	O=C(Cc1cccc(Br)c1)Nc1cccc(C(=O)NO)c1	0	0	0	0	0	0	0	0	0	1	0	0	1	0	0	0	1	1	0	0	0	0	0	0	1	0	0	0	0	0	0	0	0	0	1	1	0	0	0	0	0	0	0	0	0	0	0	0
3-(Arylacetylamino)-N-methylbenzamides 7H	CNC(=O)c1cccc(NC(=O)Cc2cccc(OC)c2)c1	0	0	0	0	0	0	0	1	0	1	0	0	1	0	0	0	1	1	0	0	0	0	0	0	1	0	0	0	0	0	0	0	0	0	0	1	1	0	0	0	0	0	0	0	0	0	0	0
Palmatine	COc1cc2c(cc1OC)-c1cc3ccc(OC)c(OC)c3c[n+]1CC2	0	0	0	0	0	0	0	1	0	1	0	0	1	0	0	0	0	1	1	0	0	0	0	0	0	0	0	0	0	0	0	0	1	0	0	0	1	0	0	0	0	0	0	0	0	0	0	0
ferulic acid	COc1cc(/C=C/C(=O)O)ccc1O	0	0	0	0	0	0	0	1	0	0	0	1	1	0	0	0	1	1	0	0	0	0	0	0	0	0	0	0	0	0	0	0	0	0	1	1	1	0	0	0	0	0	0	0	0	0	0	0
minocycline	CN(C)c1ccc(O)c2c1C[C@H]1C[C@H]3[C@H](N(C)C)C(=O)C(C(N)=O)=C(O)[C@@]3(O)C(=O)C1=C2O	0	0	0	0	0	0	0	1	0	1	0	0	1	1	0	0	1	1	0	1	0	1	0	0	0	0	0	0	0	0	1	0	0	0	1	1	0	0	0	0	0	0	0	0	0	0	0	0
clorgyline	C#CCN(C)CCCOc1ccc(Cl)cc1Cl	0	0	0	0	0	0	0	1	0	1	1	0	1	0	0	1	0	1	0	0	0	0	0	0	0	0	0	0	0	0	1	0	0	0	0	0	1	0	0	0	0	0	0	0	0	0	0	0
Fluoxetine	CNCCC(Oc1ccc(C(F)(F)F)cc1)c1ccccc1	0	0	0	0	0	0	0	1	0	1	0	0	1	1	0	0	0	1	0	1	0	0	0	0	1	0	0	0	0	0	0	0	0	0	0	0	1	0	1	0	0	0	0	0	0	0	0	0
sesamol	Oc1ccc2c(c1)OCO2	0	0	0	0	0	0	0	0	0	1	0	0	1	0	0	0	0	1	0	0	0	0	0	0	0	0	0	0	0	0	0	0	0	0	1	0	1	0	0	0	0	0	0	0	0	0	0	0
Roemerine	CN1CCc2cc3c(c4c2[C@H]1Cc1ccccc1-4)OCO3	0	0	0	0	0	0	0	1	0	1	0	0	1	1	0	0	0	1	1	0	0	0	0	0	0	0	0	0	0	0	1	0	0	0	0	0	1	0	0	0	0	0	0	0	0	0	0	0
chloroquine	CCN(CC)CCCC(C)Nc1ccnc2cc(Cl)ccc12	0	0	0	0	0	0	0	1	0	1	0	0	1	1	0	0	0	1	1	0	0	0	0	0	1	0	0	0	0	1	1	0	0	0	0	0	0	0	0	0	0	0	0	0	0	0	0	0
eugenol	C=CCc1ccc(O)c(OC)c1	0	0	0	0	0	0	0	1	1	1	0	1	1	0	0	0	0	1	0	0	0	0	0	0	0	0	0	0	0	0	0	0	0	0	1	0	1	0	0	0	0	0	0	0	0	0	0	0
phenazine-1-carboxamide	NC(=O)c1cccc2nc3ccccc3nc12	0	0	0	0	0	0	0	0	0	0	0	0	1	0	0	0	1	1	1	0	0	1	0	0	0	0	0	0	0	1	0	0	0	0	0	1	0	0	0	0	0	0	0	0	0	0	0	0
Pericoterpenoid A	CC(C)c1ccc(CO)c2ccc(C(=O)O)cc12	0	0	0	0	0	0	0	1	0	1	0	0	1	1	0	0	1	1	1	0	0	0	0	0	0	0	0	0	0	0	0	0	0	0	1	1	0	0	0	0	0	0	0	0	0	0	0	0
Cycloheximide	C[C@H]1C[C@H](C)C(=O)[C@H]([C@H](O)CC2CC(=O)NC(=O)C2)C1	0	0	0	0	0	0	0	1	0	1	0	0	0	1	0	0	1	0	0	0	0	0	0	0	1	0	0	0	0	0	0	0	0	0	1	1	0	0	0	0	0	0	0	0	0	0	0	0
isosteviol	C[C@@]12CC[C@H]3[C@]4(C)CCC[C@@](C)(C(=O)O)[C@H]4CC[C@]3(CC1=O)C2	0	0	0	0	0	0	0	1	0	1	0	0	0	1	0	0	1	0	0	1	0	0	0	0	0	0	0	0	0	0	0	0	0	0	1	1	0	0	0	0	0	0	0	0	0	0	0	0
Diazepam	CN1C(=O)CN=C(c2ccccc2)c2cc(Cl)ccc21	0	0	0	0	0	0	0	1	0	1	0	0	1	0	0	0	1	1	0	0	0	0	0	0	0	0	0	0	1	0	1	0	0	0	0	1	0	0	0	0	0	0	0	0	0	0	0	0
Midazolam	Cc1ncc2n1-c1ccc(Cl)cc1C(c1ccccc1F)=NC2	0	0	0	0	0	0	0	1	0	1	0	0	1	0	0	0	1	1	1	0	0	0	0	0	0	0	0	0	1	1	0	0	1	0	0	0	0	0	1	0	0	0	0	0	0	0	0	0
Phenobarbitone	CCC1(c2ccccc2)C(=O)NC(=O)NC1=O	0	0	0	0	0	0	0	1	0	1	0	0	1	0	0	0	1	1	0	1	0	0	0	0	1	0	0	0	0	0	0	0	0	0	0	1	0	0	0	0	0	0	0	0	0	0	0	0
4-hydroxy-3-(3-methyl-2-butenyl)acetophenone	CC(=O)c1ccc(O)c(CC=C(C)C)c1	0	0	0	0	0	0	0	1	0	1	0	1	1	0	0	0	1	1	0	0	0	0	0	0	0	0	0	0	0	0	0	0	0	0	1	1	0	0	0	0	0	0	0	0	0	0	0	0
Caffeic acid phenethyl ester	O=C(/C=C/c1ccc(O)c(O)c1)OCCc1ccccc1	0	0	0	0	0	0	0	0	0	1	0	1	1	0	0	0	1	1	0	0	0	0	0	0	0	0	0	0	0	0	0	0	0	0	1	1	1	0	0	0	0	0	0	0	0	0	0	0
Dicyclomine	CCN(CC)CCOC(=O)C1(C2CCCCC2)CCCCC1	0	0	0	0	0	0	0	1	0	1	0	0	0	1	0	0	1	0	0	1	0	0	0	0	0	0	0	0	0	0	1	0	0	0	0	1	1	0	0	0	0	0	0	0	0	0	0	0
3-acetylbenzamide	CC(=O)c1cccc(C(N)=O)c1	0	0	0	0	0	0	0	1	0	0	0	0	1	0	0	0	1	1	0	0	0	1	0	0	0	0	0	0	0	0	0	0	0	0	0	1	0	0	0	0	0	0	0	0	0	0	0	0
Funiculosone	CC1=CC(=O)[C@]2(O)C(=O)c3c(O)cccc3O[C@@]2(C)[C@H]1O	0	0	0	0	0	0	0	1	0	0	0	1	1	1	0	0	1	1	0	1	0	0	0	0	0	0	0	0	0	0	0	0	0	0	1	1	1	0	0	0	0	0	0	0	0	0	0	0
Piperine	O=C(/C=C/C=C/c1ccc2c(c1)OCO2)N1CCCCC1	0	0	0	0	0	0	0	0	0	1	0	1	1	0	0	0	1	1	0	0	0	0	0	0	0	0	0	0	0	0	1	0	0	0	0	1	1	0	0	0	0	0	0	0	0	0	0	0
deferiprone	Cc1c(O)c(=O)ccn1C	0	0	0	0	0	0	0	1	0	0	0	1	0	1	0	0	1	0	0	0	0	0	0	0	0	0	0	0	0	0	1	0	0	0	0	1	0	0	0	0	0	0	0	0	0	0	0	0
Verapamil	COc1ccc(CCN(C)CCCC(C#N)(c2ccc(OC)c(OC)c2)C(C)C)cc1OC	0	0	0	0	0	0	0	1	0	1	0	0	1	1	0	1	0	1	0	1	0	0	0	0	0	0	1	0	0	0	1	0	0	0	0	0	1	0	0	0	0	0	0	0	0	0	0	0
tropicamide	CCN(Cc1ccncc1)C(=O)C(CO)c1ccccc1	0	0	0	0	0	0	0	1	0	1	0	0	1	1	0	0	1	1	0	0	0	0	0	0	0	0	0	0	0	1	1	0	0	0	1	1	0	0	0	0	0	0	0	0	0	0	0	0
Zerumbone	C/C1=C\CC(C)(C)/C=C/C(=O)/C(C)=C/CC1	0	0	0	0	0	0	0	1	0	1	0	1	0	0	0	0	1	0	0	1	0	0	0	0	0	0	0	0	0	0	0	0	0	0	0	1	0	0	0	0	0	0	0	0	0	0	0	0
Coumarin	O=c1ccc2ccccc2o1	0	0	0	0	0	0	0	0	0	0	0	1	1	0	0	0	1	1	0	0	0	0	0	0	0	0	0	0	0	0	0	0	0	0	0	1	1	0	0	0	0	0	0	0	0	0	0	0
sertraline	CN[C@H]1CC[C@@H](c2ccc(Cl)c(Cl)c2)c2ccccc21	0	0	0	0	0	0	0	1	0	1	0	0	1	1	0	0	0	1	0	0	0	0	0	0	1	0	0	0	0	0	0	0	0	0	0	0	0	0	0	0	0	0	0	0	0	0	0	0
paroxetine	Fc1ccc([C@@H]2CCNC[C@H]2COc2ccc3c(c2)OCO3)cc1	0	0	0	0	0	0	0	0	0	1	0	0	1	1	0	0	0	1	0	0	0	0	0	0	1	0	0	0	0	0	0	0	0	0	0	0	1	0	1	0	0	0	0	0	0	0	0	0
linalool	C=CC(C)(O)CCC=C(C)C	0	0	0	0	0	0	0	1	1	1	0	1	0	0	0	0	1	0	0	1	0	0	0	0	0	0	0	0	0	0	0	0	0	0	1	0	0	0	0	0	0	0	0	0	0	0	0	0
Allyl Isothiocyanate	C=CCN=C=S	0	0	0	0	0	0	0	0	1	1	0	1	0	0	1	0	0	0	0	0	0	0	0	0	0	0	0	0	1	0	0	0	0	0	0	0	0	0	0	0	0	0	0	0	0	0	0	0
moxifloxacin	COc1c(N2C[C@@H]3CCCN[C@@H]3C2)c(F)cc2c(=O)c(C(=O)O)cn(C3CC3)c12	0	0	0	0	0	0	0	1	0	1	0	1	1	1	0	0	1	1	0	0	0	0	0	0	1	0	0	0	0	0	1	0	0	0	1	1	1	0	1	0	0	0	0	0	0	0	0	0
Tramadol	COc1cccc([C@@]2(O)CCCC[C@@H]2CN(C)C)c1	0	0	0	0	0	0	0	1	0	1	0	0	1	1	0	0	0	1	0	1	0	0	0	0	0	0	0	0	0	0	1	0	0	0	1	0	1	0	0	0	0	0	0	0	0	0	0	0
Oleuropein	C/C=C1/[C@H](O[C@@H]2O[C@H](CO)[C@@H](O)[C@H](O)[C@H]2O)OC=C(C(=O)OC)[C@H]1CC(=O)OCCc1ccc(O)c(O)c1	0	0	0	0	0	0	0	1	0	1	0	1	1	1	0	0	1	1	0	0	0	0	0	0	0	0	0	0	0	0	0	0	0	0	1	1	1	0	0	0	0	0	0	0	0	0	0	0
Perillyl Alcohol	C=C(C)C1CC=C(CO)CC1	0	0	0	0	0	0	0	1	1	1	0	1	0	1	0	0	1	0	0	0	0	0	0	0	0	0	0	0	0	0	0	0	0	0	1	0	0	0	0	0	0	0	0	0	0	0	0	0
pantoprazole	COc1ccnc(C[S+]([O-])c2nc3ccc(OC(F)F)cc3[nH]2)c1OC	0	0	0	0	0	0	0	1	0	1	0	0	1	1	0	0	0	1	1	0	0	0	0	0	0	1	0	0	0	1	0	0	0	0	0	0	1	0	1	0	0	0	0	0	0	0	0	0
haloperidol	O=C(CCCN1CCC(O)(c2ccc(Cl)cc2)CC1)c1ccc(F)cc1	0	0	0	0	0	0	0	0	0	1	0	0	1	0	0	0	1	1	0	1	0	0	0	0	0	0	0	0	0	0	1	0	0	0	1	1	0	0	1	0	0	0	0	0	0	0	0	0
Phloretin	O=C(CCc1ccc(O)cc1)c1c(O)cc(O)cc1O	0	0	0	0	0	0	0	0	0	1	0	0	1	0	0	0	1	1	0	0	0	0	0	0	0	0	0	0	0	0	0	0	0	0	1	1	0	0	0	0	0	0	0	0	0	0	0	0
Aspirin	CC(=O)Oc1ccccc1C(=O)O	0	0	0	0	0	0	0	1	0	0	0	0	1	0	0	0	1	1	0	0	0	0	0	0	0	0	0	0	0	0	0	0	0	0	1	1	1	0	0	0	0	0	0	0	0	0	0	0
lonidamine	O=C(O)c1nn(Cc2ccc(Cl)cc2Cl)c2ccccc12	0	0	0	0	0	0	0	0	0	1	0	0	1	0	0	0	1	1	1	0	0	0	0	0	0	0	0	0	0	1	0	0	1	0	1	1	0	0	0	0	0	0	0	0	0	0	0	0
Licofelone	CC1(C)Cc2c(-c3ccccc3)c(-c3ccc(Cl)cc3)c(CC(=O)O)n2C1	0	0	0	0	0	0	0	1	0	1	0	0	1	0	0	0	1	1	1	1	0	0	0	0	0	0	0	0	0	0	0	0	1	0	1	1	0	0	0	0	0	0	0	0	0	0	0	0
Ethyl Isothiocyanate	CCN=C=S	0	0	0	0	0	0	0	1	0	1	0	0	0	0	1	0	0	0	0	0	0	0	0	0	0	0	0	0	1	0	0	0	0	0	0	0	0	0	0	0	0	0	0	0	0	0	0	0
Dehydrocostus lactone	C=C1C(=O)O[C@H]2[C@H]1CCC(=C)[C@@H]1CCC(=C)[C@H]21	0	0	0	0	0	0	0	0	1	1	0	0	0	1	0	0	1	0	0	0	0	0	0	0	0	0	0	0	0	0	0	0	0	0	0	1	1	0	0	0	0	0	0	0	0	0	0	0
Propranolol	CC(C)NCC(O)COc1cccc2ccccc12	0	0	0	0	0	0	0	1	0	1	0	0	1	1	0	0	0	1	1	0	0	0	0	0	1	0	0	0	0	0	0	0	0	0	1	0	1	0	0	0	0	0	0	0	0	0	0	0
Phenyllactic Acid	CC(O)(C(=O)O)c1ccccc1	0	0	0	0	0	0	0	1	0	0	0	0	1	0	0	0	1	1	0	1	0	0	0	0	0	0	0	0	0	0	0	0	0	0	1	1	0	0	0	0	0	0	0	0	0	0	0	0
α-Pinene	CC1=CCC2CC1C2(C)C	0	0	0	0	0	0	0	1	0	1	0	1	0	1	0	0	1	0	0	1	0	0	0	0	0	0	0	0	0	0	0	0	0	0	0	0	0	0	0	0	0	0	0	0	0	0	0	0
riboflavin	Cc1cc2nc3c(=O)[nH]c(=O)nc-3n(C[C@H](O)[C@H](O)[C@H](O)CO)c2cc1C	0	0	0	0	0	0	0	1	0	1	0	0	1	1	0	0	1	1	0	0	0	0	0	0	1	0	0	0	1	0	1	0	0	0	1	1	0	0	0	0	0	0	0	0	0	0	0	0
Sulforaphane	C[S+]([O-])CCCCN=C=S	0	0	0	0	0	0	0	1	0	1	0	0	0	0	1	0	0	0	0	0	0	0	0	0	0	0	0	0	1	0	0	0	0	0	0	0	0	0	0	0	0	0	0	0	0	0	0	0
Atazanavir	COC(=O)N[C@H](C(=O)N[C@@H](Cc1ccccc1)[C@@H](O)CN(Cc1ccc(-c2ccccn2)cc1)NC(=O)[C@@H](NC(=O)OC)C(C)(C)C)C(C)(C)C	0	0	0	0	0	0	0	1	0	1	0	0	1	1	0	0	1	1	1	1	0	0	0	0	1	0	0	0	0	1	1	0	0	0	1	1	1	0	0	0	0	0	0	0	0	0	0	0
Darunavir	CC(C)CN(C[C@@H](O)[C@H](Cc1ccccc1)NC(=O)O[C@H]1CO[C@H]2OCC[C@@H]12)S(=O)(=O)c1ccc(N)cc1	0	0	0	0	0	0	0	1	0	1	0	0	1	1	0	0	1	1	0	0	0	1	0	0	1	0	0	0	0	0	1	0	0	0	1	1	1	0	0	0	0	0	0	0	0	0	0	0
Tetrachlorohydroquinone	Oc1c(Cl)c(Cl)c(O)c(Cl)c1Cl	0	0	0	0	0	0	0	0	0	0	0	0	0	0	0	0	0	1	0	0	0	0	0	0	0	0	0	0	0	0	0	0	0	0	1	0	0	0	0	0	0	0	0	0	0	0	0	0
Citral	CC(C)=CCC/C(C)=C/C=O	0	0	0	0	0	0	0	1	0	1	0	1	0	0	0	0	1	0	0	0	0	0	0	0	0	0	0	0	0	0	0	0	0	0	0	1	0	0	0	0	0	0	0	0	0	0	0	0
alantolactone	C=C1C(=O)O[C@@H]2C[C@@]3(C)CCC[C@H](C)C3=C[C@H]12	0	0	0	0	0	0	0	1	1	1	0	1	0	1	0	0	1	0	0	1	0	0	0	0	0	0	0	0	0	0	0	0	0	0	0	1	1	0	0	0	0	0	0	0	0	0	0	0
2-Chloro-1,3-dimethoxy-5-methylbenzene	COc1cc(C)cc(OC)c1Cl	0	0	0	0	0	0	0	1	0	0	0	0	1	0	0	0	0	1	0	0	0	0	0	0	0	0	0	0	0	0	0	0	0	0	0	0	1	0	0	0	0	0	0	0	0	0	0	0
benzbromarone	CCc1oc2ccccc2c1C(=O)c1cc(Br)c(O)c(Br)c1	0	0	0	0	0	0	0	1	0	1	0	0	1	0	0	0	1	1	1	0	0	0	0	0	0	0	0	0	0	0	0	0	0	0	1	1	0	1	0	0	0	0	0	0	0	0	0	0
Carnosol	CC(C)c1cc2c(c(O)c1O)[C@@]13CCCC(C)(C)[C@@H]1C[C@@H]2OC3=O	0	0	0	0	0	0	0	1	0	1	0	0	1	1	0	0	1	1	0	1	0	0	0	0	0	0	0	0	0	0	0	0	0	0	1	1	1	0	0	0	0	0	0	0	0	0	0	0
Fingolimod	CCCCCCCCc1ccc(CCC(N)(CO)CO)cc1	0	0	0	0	0	0	0	1	0	1	0	0	1	0	0	0	0	1	0	1	0	1	0	0	0	0	0	0	0	0	0	0	0	0	1	0	0	0	0	0	0	0	0	0	0	0	0	0
hydroxychavicol	C=CCc1ccc(O)c(O)c1	0	0	0	0	0	0	0	0	1	1	0	1	1	0	0	0	0	1	0	0	0	0	0	0	0	0	0	0	0	0	0	0	0	0	1	0	0	0	0	0	0	0	0	0	0	0	0	0
risedronate	O=P(O)(O)C(O)(Cc1cccnc1)P(=O)(O)O	0	0	0	0	0	0	0	0	0	1	0	0	1	0	0	0	0	1	0	1	0	0	0	0	0	0	0	0	0	1	0	0	0	0	1	1	0	0	0	0	0	0	0	0	0	0	0	0
zoledronate	O=P(O)(O)C(O)(Cn1ccnc1)P(=O)(O)O	0	0	0	0	0	0	0	0	0	1	0	0	1	0	0	0	0	0	0	1	0	0	0	0	0	0	0	0	0	1	0	0	1	0	1	1	0	0	0	0	0	0	0	0	0	0	0	0
Hydroxychloroquine	CCN(CCO)CCCC(C)Nc1ccnc2cc(Cl)ccc12	0	0	0	0	0	0	0	1	0	1	0	0	1	1	0	0	0	1	1	0	0	0	0	0	1	0	0	0	0	1	1	0	0	0	1	0	0	0	0	0	0	0	0	0	0	0	0	0
Abietic Acid	CC(C)C1=CC2=CC[C@H]3[C@](C)(C(=O)O)CCC[C@]3(C)[C@H]2CC1	0	0	0	0	0	0	0	1	0	1	0	1	0	1	0	0	1	0	0	1	0	0	0	0	0	0	0	0	0	0	0	0	0	0	1	1	0	0	0	0	0	0	0	0	0	0	0	0
Caffeic acid	O=C(O)/C=C/c1ccc(O)c(O)c1	0	0	0	0	0	0	0	0	0	0	0	1	1	0	0	0	1	1	0	0	0	0	0	0	0	0	0	0	0	0	0	0	0	0	1	1	0	0	0	0	0	0	0	0	0	0	0	0
dillapiol	C=CCc1cc2c(c(OC)c1OC)OCO2	0	0	0	0	0	0	0	1	1	1	0	1	1	0	0	0	0	1	0	0	0	0	0	0	0	0	0	0	0	0	0	0	0	0	0	0	1	0	0	0	0	0	0	0	0	0	0	0
Theophylline	Cn1c(=O)c2[nH]cnc2n(C)c1=O	0	0	0	0	0	0	0	1	0	0	0	0	1	0	0	0	1	1	0	0	0	0	0	0	0	1	0	0	0	1	1	0	0	0	0	1	0	0	0	0	0	0	0	0	0	0	0	0
umbelliprenin	CC(C)=CCC/C(C)=C/CC/C(C)=C/COc1ccc2ccc(=O)oc2c1	0	0	0	0	0	0	0	1	0	1	0	1	1	0	0	0	1	1	0	0	0	0	0	0	0	0	0	0	0	0	0	0	0	0	0	1	1	0	0	0	0	0	0	0	0	0	0	0
(+)-Myrtenol	CC1(C)[C@@H]2CC=C(CO)[C@H]1C2	0	0	0	0	0	0	0	1	0	1	0	1	0	1	0	0	1	0	0	1	0	0	0	0	0	0	0	0	0	0	0	0	0	0	1	0	0	0	0	0	0	0	0	0	0	0	0	0
1,8-cineole	CC12CCC(CC1)C(C)(C)O2	0	0	0	0	0	0	0	1	0	1	0	0	0	1	0	0	0	0	0	1	0	0	0	0	0	0	0	0	0	0	0	0	0	0	0	0	1	0	0	0	0	0	0	0	0	0	0	0
promethazine	CC(CN1c2ccccc2Sc2ccccc21)N(C)C	0	0	0	0	0	0	0	1	0	1	0	0	1	1	0	0	0	1	0	0	0	0	0	0	0	0	0	0	0	0	1	0	0	0	0	0	0	0	0	0	0	0	0	0	0	0	0	0
chlorpromazine	CN(C)CCCN1c2ccccc2Sc2ccc(Cl)cc21	0	0	0	0	0	0	0	1	0	1	0	0	1	0	0	0	0	1	0	0	0	0	0	0	0	0	0	0	0	0	1	0	0	0	0	0	0	0	0	0	0	0	0	0	0	0	0	0
Retinoic Acid	CC1=C(/C=C/C(C)=C/C=C/C(C)=C/C(=O)O)C(C)(C)CCC1	0	0	0	0	0	0	0	1	0	1	0	1	0	0	0	0	1	0	0	1	0	0	0	0	0	0	0	0	0	0	0	0	0	0	1	1	0	0	0	0	0	0	0	0	0	0	0	0
NPD827	O=C1C2Cc3c([nH]c4ccccc34)CN2C(=O)N1c1ccc(Cl)cc1	0	0	0	0	0	0	0	0	0	1	0	0	1	1	0	0	1	1	1	0	0	0	0	0	0	1	0	0	0	0	1	0	0	0	0	1	0	0	0	0	0	0	0	0	0	0	0	0
Palmarumycin C8	O=C1C(Cl)=CC2(Oc3cccc4cccc(c34)O2)[C@]23O[C@]12[C@H](O)CCC3=O	0	0	0	0	0	0	0	0	0	1	0	1	1	1	0	0	1	1	1	1	0	0	0	0	0	0	0	0	0	0	0	0	0	0	1	1	1	0	0	0	0	0	0	0	0	0	0	0
ethyl caffeate	CCOC(=O)/C=C/c1ccc(O)c(O)c1	0	0	0	0	0	0	0	1	0	1	0	1	1	0	0	0	1	1	0	0	0	0	0	0	0	0	0	0	0	0	0	0	0	0	1	1	1	0	0	0	0	0	0	0	0	0	0	0
Tropolone	O=c1cccccc1O	0	0	0	0	0	0	0	0	0	1	0	1	0	0	0	0	1	0	0	0	0	0	0	0	0	0	0	0	0	0	0	0	0	0	0	1	0	0	0	0	0	0	0	0	0	0	0	0
Benzothiazole Derivatives 9a	c1coc(-c2nc3ccccc3s2)c1	0	0	0	0	0	0	0	0	0	0	0	0	1	0	0	0	0	0	1	0	0	0	0	0	0	0	0	0	0	1	0	0	0	0	0	0	0	1	0	0	0	0	0	0	0	0	0	0
Benzothiazole Derivatives 10a	c1csc(-c2nc3ccccc3s2)c1	0	0	0	0	0	0	0	0	0	0	0	0	1	0	0	0	0	0	1	0	0	0	0	0	0	0	0	0	0	1	0	0	0	0	0	0	0	0	0	0	0	0	0	0	0	0	0	0
quinolinequinones 1	COC(=O)c1ccccc1NC1=C(Cl)C(=O)c2ncccc2C1=O	0	0	0	0	0	0	0	1	0	0	0	0	1	1	0	0	1	1	0	0	0	0	0	0	0	0	0	0	1	1	0	0	0	0	0	1	1	0	0	0	0	0	0	0	0	0	0	0
(Z)-N-(2-(4,6-dimethoxy-1,3,5-triazin-2-yl)vinyl)-4-methoxyaniline	COc1ccc(N/C=C\c2nc(OC)nc(OC)n2)cc1	0	0	0	0	0	0	0	1	0	1	0	1	1	0	0	0	0	1	0	0	0	0	0	0	0	0	0	0	1	1	0	0	0	0	0	0	1	0	0	0	0	0	0	0	0	0	0	0
BTBU20211089 Metabolite 6	CC(C)=C1C(=O)N(/C=C/C(=O)O)C(=O)C1C/C(C)=C1/CC(=O)N(/C=C/C(=O)O)C1=O	0	0	0	0	0	0	0	1	0	1	0	1	0	1	0	0	1	0	0	0	0	0	0	0	0	0	0	0	0	0	1	0	0	0	1	1	0	0	0	0	0	0	0	0	0	0	0	0
Genipin	COC(=O)C1=CO[C@@H](O)[C@@H]2C(CO)=CC[C@H]12	0	0	0	0	0	0	0	1	0	1	0	1	0	1	0	0	1	0	0	0	0	0	0	0	0	0	0	0	0	0	0	0	0	0	1	1	1	0	0	0	0	0	0	0	0	0	0	0
trans-Anethole	C/C=C/c1ccc(OC)cc1	0	0	0	0	0	0	0	1	0	0	0	1	1	0	0	0	0	1	0	0	0	0	0	0	0	0	0	0	0	0	0	0	0	0	0	0	1	0	0	0	0	0	0	0	0	0	0	0
1,2,4-triazole derivative 13A	Nc1nc(C(=O)Nc2ccccc2)n[nH]1	0	0	0	0	0	0	0	0	0	0	0	0	1	0	0	0	1	1	0	0	0	1	0	0	1	1	0	0	0	1	0	0	0	0	0	1	0	0	0	0	0	0	0	0	0	0	0	0
Riparin E	O=C(NCCc1ccccc1)c1c(O)cccc1O	0	0	0	0	0	0	0	0	0	1	0	0	1	0	0	0	1	1	0	0	0	0	0	0	1	0	0	0	0	0	0	0	0	0	1	1	0	0	0	0	0	0	0	0	0	0	0	0
Actinomycin X2	Cc1c2oc3c(C)ccc(C(=O)NC4C(=O)NC(C(C)C)C(=O)N5CCCC5C(=O)N(C)CC(=O)N(C)C(C(C)C)C(=O)OC4C)c3nc-2c(C(=O)NC2C(=O)NC(C(C)C)C(=O)N3CC(=O)CC3C(=O)N(C)CC(=O)N(C)C(C(C)C)C(=O)OC2C)c(N)c1=O	0	0	0	0	0	0	0	1	0	1	0	0	1	1	0	0	1	1	0	0	0	1	0	0	1	0	0	0	1	0	1	0	0	0	0	1	1	0	0	0	0	0	0	0	0	0	0	0
3-butyl-3-hydroxyphthalide	CCCCC1(O)OC(=O)c2ccccc21	0	0	0	0	0	0	0	1	0	1	0	0	1	0	0	0	1	1	0	1	0	0	0	0	0	0	0	0	0	0	0	0	0	0	1	1	1	0	0	0	0	0	0	0	0	0	0	0
Citral derivative3	CC(C)=CCC/C(C)=C/C=N/NC(N)=S	0	0	0	0	0	0	0	1	0	1	0	1	0	0	0	0	1	0	0	0	0	0	0	1	1	0	0	0	1	0	0	0	0	0	0	0	0	0	0	0	0	0	0	0	0	0	0	0
purinylthiazolylethanone derivatives 4	O=C(Cn1cnc2c(Cl)ncnc21)c1nccs1	0	0	0	0	0	0	0	0	0	1	0	0	1	0	0	0	1	1	1	0	0	0	0	0	0	0	0	0	0	1	0	0	1	0	0	1	0	0	0	0	0	0	0	0	0	0	0	0
Pyrogallol	Oc1cccc(O)c1O	0	0	0	0	0	0	0	0	0	0	0	0	1	0	0	0	0	1	0	0	0	0	0	0	0	0	0	0	0	0	0	0	0	0	1	0	0	0	0	0	0	0	0	0	0	0	0	0
matrine	O=C1CCC[C@@H]2[C@H]3CCCN4CCC[C@@H](CN12)[C@@H]34	0	0	0	0	0	0	0	0	0	1	0	0	0	1	0	0	1	0	0	0	0	0	0	0	0	0	0	0	0	0	1	0	0	0	0	1	0	0	0	0	0	0	0	0	0	0	0	0
thiazolidinedione-8	CCCCCC/C=C1\SC(=O)NC1=O	0	0	0	0	0	0	0	1	0	1	0	1	0	0	0	0	1	0	0	0	0	0	0	0	1	0	0	0	0	0	0	0	0	0	0	1	0	0	0	0	0	0	0	0	0	0	0	0
P-cresol	Cc1ccc(O)cc1	1	0	0	0	0	0	0	1	0	0	0	0	1	0	0	0	0	1	0	0	0	0	0	0	0	0	0	0	0	0	0	0	0	0	1	0	0	0	0	0	0	0	0	0	0	0	0	0
Estragole	C=CCc1ccc(OC)cc1	0	0	0	0	0	0	0	1	1	1	0	1	1	0	0	0	0	1	0	0	0	0	0	0	0	0	0	0	0	0	0	0	0	0	0	0	1	0	0	0	0	0	0	0	0	0	0	0
2-hydroxyisocaproic acid	CC(C)CC(O)C(=O)O	0	0	0	0	0	0	0	1	0	1	0	0	0	1	0	0	1	0	0	0	0	0	0	0	0	0	0	0	0	0	0	0	0	0	1	1	0	0	0	0	0	0	0	0	0	0	0	0
aliskiren	COCCCOc1cc(C[C@@H](C[C@H](N)[C@@H](O)C[C@H](C(=O)NCC(C)(C)C(N)=O)C(C)C)C(C)C)ccc1OC	0	0	0	0	0	0	0	1	0	1	0	0	1	1	0	0	1	1	0	1	0	1	0	0	1	0	0	0	0	0	0	0	0	0	1	1	1	0	0	0	0	0	0	0	0	0	0	0
coronarin D	C=C1CCC2C(C)(C)CCCC2(C)C1CC=C1CC(O)OC1=O	0	0	0	0	0	0	0	1	1	1	0	1	0	1	0	0	1	0	0	1	0	0	0	0	0	0	0	0	0	0	0	0	0	0	1	1	1	0	0	0	0	0	0	0	0	0	0	0
rhapontigenin	COc1ccc(/C=C/c2cc(O)cc(O)c2)cc1O	0	0	0	0	0	0	0	1	0	0	0	1	1	0	0	0	0	1	0	0	0	0	0	0	0	0	0	0	0	0	0	0	0	0	1	0	1	0	0	0	0	0	0	0	0	0	0	0
N(3)-(4-methoxyfumaroyl)-(S)-2,3-diaminopropanoic amide derivative 6	COC(=O)/C=C/C(=O)NC[C@H](N)C(=O)N(C)C	0	0	0	0	0	0	0	1	0	1	0	1	0	1	0	0	1	0	0	0	0	1	0	0	1	0	0	0	0	0	1	0	0	0	0	1	1	0	0	0	0	0	0	0	0	0	0	0
organotelluride compound 4	CCCCCNC(=O)c1ccccc1	0	0	0	0	0	0	0	1	0	1	0	0	1	0	0	0	1	1	0	0	0	0	0	0	1	0	0	0	0	0	0	0	0	0	0	1	0	0	0	0	0	0	0	0	0	0	0	0
Trans-p-coumaryl diacetate	CC(=O)OC/C=C/c1ccc(OC(C)=O)cc1	0	0	0	0	0	0	0	1	0	1	0	1	1	0	0	0	1	1	0	0	0	0	0	0	0	0	0	0	0	0	0	0	0	0	0	1	1	0	0	0	0	0	0	0	0	0	0	0
4-Hydroxybenzaldehyde	O=Cc1ccc(O)cc1	0	0	0	0	0	0	0	0	0	0	0	1	1	0	0	0	0	1	0	0	0	0	0	0	0	0	0	0	0	0	0	0	0	0	1	1	0	0	0	0	0	0	0	0	0	0	0	0
p-Hydroxycinnamyl acetate	CC(=O)OCC=Cc1ccc(O)cc1	0	0	0	0	0	0	0	1	0	1	0	1	1	0	0	0	1	1	0	0	0	0	0	0	0	0	0	0	0	0	0	0	0	0	1	1	1	0	0	0	0	0	0	0	0	0	0	0
N-(2-hydroxyphenyl)-2-phenazinamine	Oc1ccccc1Nc1ccc2nc3ccccc3nc2c1	0	0	0	0	0	0	0	0	0	0	0	0	1	0	0	0	0	1	1	0	0	0	0	0	1	0	0	0	0	1	0	0	0	0	1	0	0	0	0	0	0	0	0	0	0	0	0	0
Guaiane sesquiterpenes 1	C[C@H]1CC[C@H]2[C@](C)(O)CC[C@@H]([C@@](C)(O)CO)C[C@@]12O	0	0	0	0	0	0	0	1	0	1	0	0	0	1	0	0	0	0	0	1	0	0	0	0	0	0	0	0	0	0	0	0	0	0	1	0	0	0	0	0	0	0	0	0	0	0	0	0
Guaiane sesquiterpenes 10	C[C@@]12CCO[C@@H]1C1=CC[C@H]3[C@](C)(O)CCC[C@]3(C)[C@H]1CC2	0	0	0	0	0	0	0	1	0	1	0	1	0	1	0	0	1	0	0	1	0	0	0	0	0	0	0	0	0	0	0	0	0	0	1	0	1	0	0	0	0	0	0	0	0	0	0	0
Cardanol	C=CC/C=C\C/C=C\CCCCCCCc1cccc(O)c1	0	0	0	0	0	0	0	0	1	1	0	1	1	0	0	0	0	1	0	0	0	0	0	0	0	0	0	0	0	0	0	0	0	0	1	0	0	0	0	0	0	0	0	0	0	0	0	0
phenazin-1-ol	Oc1cccc2nc3ccccc3nc12	0	0	0	0	0	0	0	0	0	0	0	0	1	0	0	0	0	1	1	0	0	0	0	0	0	0	0	0	0	1	0	0	0	0	1	0	0	0	0	0	0	0	0	0	0	0	0	0
Pogostone analogues 1	CCC(=O)c1c(O)cc(C)oc1=O	0	0	0	0	0	0	0	1	0	1	0	1	0	1	0	0	1	0	0	0	0	0	0	0	0	0	0	0	0	0	0	0	0	0	0	1	1	0	0	0	0	0	0	0	0	0	0	0
3-azolyl-4-chromanone phenylhydrazones 2b	CC1Oc2ccccc2C(=O)C1n1ccnc1	0	0	0	0	0	0	0	1	0	0	0	0	1	1	0	0	1	1	0	0	0	0	0	0	0	0	0	0	0	1	0	0	1	0	0	1	1	0	0	0	0	0	0	0	0	0	0	0
Trans-N-(p-coumaroyl) serotonin	O=C(/C=C/c1ccc(O)cc1)NCCc1c[nH]c2ccc(O)cc12	0	0	0	0	0	0	0	0	0	1	0	1	1	0	0	0	1	1	1	0	0	0	0	0	1	1	0	0	0	0	0	0	0	0	1	1	0	0	0	0	0	0	0	0	0	0	0	0
ethyl 2-amino-4-methylthiazole-5-carboxylate derivatives 8a	CCOC(=O)c1sc(NC(=O)CN2CCOCC2)nc1C	0	0	0	0	0	0	0	1	0	1	0	0	0	0	0	0	1	1	0	0	0	0	0	0	1	0	0	0	0	1	1	0	0	0	0	1	1	0	0	0	0	0	0	0	0	0	0	0
12-hydroxy isolaurene	CC1=C(C)[C@@](C)(c2ccc(CO)cc2)CC1	0	0	0	0	0	0	0	1	0	1	0	0	1	0	0	0	1	1	0	1	0	0	0	0	0	0	0	0	0	0	0	0	0	0	1	0	0	0	0	0	0	0	0	0	0	0	0	0
8,11-dihydro-12-hydroxy isolaurene	CC1=C(C)[C@@](C)(C2=CCC(CO)=CC2)CC1	0	0	0	0	0	0	0	1	0	1	0	1	0	0	0	0	1	0	0	1	0	0	0	0	0	0	0	0	0	0	0	0	0	0	1	0	0	0	0	0	0	0	0	0	0	0	0	0
isolauraldehyde	CC1=C(C)[C@@](C)(c2ccc(CC=O)cc2)CC1	0	0	0	0	0	0	0	1	0	1	0	1	1	0	0	0	1	1	0	1	0	0	0	0	0	0	0	0	0	0	0	0	0	0	0	1	0	0	0	0	0	0	0	0	0	0	0	0
indolone-N-oxide derivatives 1	O=C1C(c2ccc(Cl)cc2)=[N+]([O-])c2cc3c(cc21)OCO3	0	0	0	0	0	0	0	0	0	1	0	0	1	0	0	0	1	1	0	0	0	0	0	0	0	0	0	0	0	0	0	0	0	0	0	1	1	0	0	0	0	0	0	0	0	0	0	0
N-(3-amino-2- hydroxypropyl)benzenesulfonamide	O=S(=O)(NCCO)c1ccccc1	0	0	0	0	0	0	0	0	0	1	0	0	1	0	0	0	0	1	0	0	0	0	0	0	1	0	0	0	0	0	0	0	0	0	1	1	0	0	0	0	0	0	0	0	0	0	0	0
N-(2-hydroxyethyl)benzenesulfonamide	NCC(O)CNS(=O)(=O)c1ccccc1	0	0	0	0	0	0	0	0	0	1	0	0	1	1	0	0	0	1	0	0	0	1	0	0	1	0	0	0	0	0	0	0	0	0	1	1	0	0	0	0	0	0	0	0	0	0	0	0
pyridinyl and pyridinylvinyl substituted quinolines 6	CCc1ccc2nc(-c3ccccn3)ccc2c1	0	0	0	0	0	0	0	1	0	1	0	0	1	0	0	0	0	1	1	0	0	0	0	0	0	0	0	0	0	1	0	0	0	0	0	0	0	0	0	0	0	0	0	0	0	0	0	0
pyridinyl and pyridinylvinyl substituted quinolines 9	c1ccc2nc(-c3ccncc3)ccc2c1	0	0	0	0	0	0	0	0	0	0	0	0	1	0	0	0	0	0	1	0	0	0	0	0	0	0	0	0	0	1	0	0	0	0	0	0	0	0	0	0	0	0	0	0	0	0	0	0
enynediesters and acetylenic compounds 2	CCCCCCCCCOC(=O)C#C/C=C/C(=O)OCCCCCCCCC	0	0	0	0	0	0	0	1	0	1	0	1	0	0	0	1	1	0	0	0	0	0	0	0	0	0	0	0	0	0	0	0	0	0	0	1	1	0	0	0	0	0	0	0	0	0	0	0
enynediesters and acetylenic compounds 6	C#CC(=O)Oc1ccc2ccc(=O)oc2c1	0	0	0	0	0	0	0	0	0	0	1	1	1	0	0	1	1	1	0	0	0	0	0	0	0	0	0	0	0	0	0	0	0	0	0	1	1	0	0	0	0	0	0	0	0	0	0	0
2-Chloro-3-hydrazinylquinoxaline	NNc1nc2ccccc2nc1Cl	0	0	0	0	0	0	0	0	0	0	0	0	1	0	0	0	0	1	1	0	0	1	0	0	1	0	0	0	0	1	0	0	0	0	0	0	0	0	0	0	0	0	0	0	0	0	0	0
1-methyl-2-(3'-methyl-but-2'-enyloxy)-anthraquinone	C/C=C/C(C)Oc1ccc2c(c1C)C(=O)c1ccccc1C2=O	0	0	0	0	0	0	0	1	0	0	0	1	1	1	0	0	1	1	0	0	0	0	0	0	0	0	0	0	0	0	0	0	0	0	0	1	1	0	0	0	0	0	0	0	0	0	0	0
Flindersine	CC1(C)C=Cc2c(c3ccccc3[nH]c2=O)O1	0	0	0	0	0	0	0	1	0	0	0	1	1	0	0	0	0	1	1	1	0	0	0	0	0	0	0	0	0	1	0	0	0	0	1	0	1	0	0	0	0	0	0	0	0	0	0	0
methyl trans-cinnamate	COC(=O)/C=C/c1ccccc1	0	0	0	0	0	0	0	1	0	0	0	1	1	0	0	0	1	1	0	0	0	0	0	0	0	0	0	0	0	0	0	0	0	0	0	1	1	0	0	0	0	0	0	0	0	0	0	0
allicin	C=CCS[S+]([O-])CC=C	0	0	0	0	0	0	0	0	1	1	0	1	0	0	0	0	0	0	0	0	0	0	0	0	0	0	0	0	0	0	0	0	0	0	0	0	0	0	0	0	0	0	0	0	0	0	0	0
13-acetyl solstitialin A	C=C1CC[C@@H]2[C@H](OC(=O)[C@]2(O)COC(C)=O)[C@H]2C(=C)[C@@H](O)C[C@@H]12	0	0	0	0	0	0	0	1	1	1	0	0	0	1	0	0	1	0	0	1	0	0	0	0	0	0	0	0	0	0	0	0	0	0	1	1	1	0	0	0	0	0	0	0	0	0	0	0
Centaurepensin	C=C1CC(OC(=O)C(C)(O)CCl)C2C(=C)C(=O)OC2C2C1CC(O)C2(O)CCl	0	0	0	0	0	0	0	1	1	1	0	0	0	1	0	0	1	0	0	1	0	0	0	0	0	0	0	0	0	0	0	0	0	0	1	1	1	0	0	0	0	0	0	0	0	0	0	0
daryamide A	CC(C)C/C=C/C=C/C(=O)NC1=C[C@@](O)(CCC(N)=O)[C@H](O)CC1=O	0	0	0	0	0	0	0	1	0	1	0	1	0	1	0	0	1	0	0	1	0	1	0	0	0	0	0	0	1	0	0	0	0	0	1	1	0	0	0	0	0	0	0	0	0	0	0	0
pyrimethamine	CCc1nc(N)nc(N)c1-c1ccc(Cl)cc1	0	0	0	0	0	0	0	1	0	1	0	0	1	0	0	0	0	1	1	0	0	1	0	0	0	0	0	0	0	1	0	0	0	0	0	0	0	0	0	0	0	0	0	0	0	0	0	0
sulfadiazine	Nc1ccc(S(=O)(=O)Nc2ncccn2)cc1	0	0	0	0	0	0	0	0	0	0	0	0	1	0	0	0	0	1	0	0	0	1	0	0	1	0	0	0	0	1	0	0	0	0	0	1	0	0	0	0	0	0	0	0	0	0	0	0
icofungipen	C=C1C[C@H](N)[C@H](C(=O)O)C1	0	0	0	0	0	0	0	0	1	1	0	0	0	1	0	0	1	0	0	0	0	1	0	0	0	0	0	0	0	0	0	0	0	0	1	1	0	0	0	0	0	0	0	0	0	0	0	0
sch 725681	CCC/C=C\C=C/CCc1cc(O)cc(O)c1	0	0	0	0	0	0	0	1	0	1	0	1	1	0	0	0	0	1	0	0	0	0	0	0	0	0	0	0	0	0	0	0	0	0	1	0	0	0	0	0	0	0	0	0	0	0	0	0
(22E,24R)-Cerevisterol	CC(C)C(C)/C=C/[C@@H](C)[C@H]1CCC2C3C[C@@H](O)[C@@]4(O)C[C@@H](O)CC[C@]4(C)C3CC[C@@]21C	0	0	0	0	0	0	0	1	0	1	0	1	0	1	0	0	0	0	0	1	0	0	0	0	0	0	0	0	0	0	0	0	0	0	1	0	0	0	0	0	0	0	0	0	0	0	0	0
10-Isobutyryloxy-8,9-epoxythymol isobutyrate	Cc1ccc(C2(COC(=O)C(C)C)CO2)c(OC(=O)C(C)C)c1	0	0	0	0	0	0	0	1	0	1	0	0	1	1	0	0	1	1	0	1	0	0	0	0	0	0	0	0	0	0	0	0	0	0	0	1	1	0	0	0	0	0	0	0	0	0	0	0
xanthatin	C=C1C(=O)O[C@H]2C[C@H](C)C(/C=C/C(C)=O)=CC[C@H]12	0	0	0	0	0	0	0	1	1	1	0	1	0	1	0	0	1	0	0	0	0	0	0	0	0	0	0	0	0	0	0	0	0	0	0	1	1	0	0	0	0	0	0	0	0	0	0	0
(+)-beta-eudesmol	C=C1CCC[C@]2(C)CC[C@@H](C(C)(C)O)C[C@@H]12	0	0	0	0	0	0	0	1	1	1	0	0	0	1	0	0	1	0	0	1	0	0	0	0	0	0	0	0	0	0	0	0	0	0	1	0	0	0	0	0	0	0	0	0	0	0	0	0
novel 2-[[(benzoxazole/benzimidazole-2-yl)sulfanyl] acetylamino]thiazoles 3a	CCOC(=O)c1csc(NC(=O)CSc2nc3ccccc3o2)n1	0	0	0	0	0	0	0	1	0	1	0	0	1	0	0	0	1	1	1	0	0	0	0	0	1	0	0	0	0	1	0	0	0	0	0	1	1	1	0	0	0	0	0	0	0	0	0	0
novel 2-[[(benzoxazole/benzimidazole-2-yl)sulfanyl] acetylamino]thiazoles 3c	CCOC(=O)c1csc(NC(=O)CSc2nc3cc(ON=O)ccc3o2)n1	0	0	0	0	0	0	0	1	0	1	0	0	1	0	0	0	1	1	1	0	0	0	0	0	1	0	0	0	1	1	0	0	0	0	0	1	1	1	0	0	0	0	0	0	0	0	0	0
2/3-arylthio- and 2,3-bis(arylthio)-5-hydroxy-/5-methoxy-1,4-naphthoquinones 10	COc1cccc2c1C(=O)C=CC2=O	0	0	0	0	0	0	0	1	0	0	0	1	1	0	0	0	1	1	0	0	0	0	0	0	0	0	0	0	0	0	0	0	0	0	0	1	1	0	0	0	0	0	0	0	0	0	0	0
egonol derivatives A	COc1cc(CCCOC(=O)CCl)cc2cc(-c3ccc4c(c3)OCO4)oc12	0	0	0	0	0	0	0	1	0	1	0	0	1	0	0	0	1	1	1	0	0	0	0	0	0	0	0	0	0	0	0	0	0	0	0	1	1	1	0	0	0	0	0	0	0	0	0	0
egonol derivatives B	COc1cc(CCCOS(=O)(=O)O)cc2cc(-c3ccc4c(c3)OCO4)oc12	0	0	0	0	0	0	0	1	0	1	0	0	1	0	0	0	0	1	1	0	0	0	0	0	0	0	0	0	0	0	0	0	0	0	1	1	1	1	0	0	0	0	0	0	0	0	0	0
egonol derivatives D	COc1cc(CCCOC(C)=O)cc2cc(-c3ccc4c(c3)OCO4)oc12	0	0	0	0	0	0	0	1	0	1	0	0	1	0	0	0	1	1	1	0	0	0	0	0	0	0	0	0	0	0	0	0	0	0	0	1	1	1	0	0	0	0	0	0	0	0	0	0
egonol derivatives E	CCN(CC)CCCc1cc(OC)c2oc(-c3ccc4c(c3)OCO4)cc2c1	0	0	0	0	0	0	0	1	0	1	0	0	1	0	0	0	0	1	1	0	0	0	0	0	0	0	0	0	0	0	1	0	0	0	0	0	1	1	0	0	0	0	0	0	0	0	0	0
egonol derivatives N	COc1cc(CC/C=N/O)cc2cc(-c3ccc4c(c3)OCO4)oc12	0	0	0	0	0	0	0	1	0	1	0	1	1	0	0	0	0	1	1	0	0	0	0	0	0	0	0	0	1	0	0	0	0	0	1	0	1	1	0	0	0	0	0	0	0	0	0	0
coumarin triazole derivatives 2	Cc1cc(=O)oc2cc(O)ccc12	0	0	0	0	0	0	0	1	0	0	0	1	1	0	0	0	1	1	0	0	0	0	0	0	0	0	0	0	0	0	0	0	0	0	1	1	1	0	0	0	0	0	0	0	0	0	0	0
coumarin triazole derivatives 4a	Cc1cc(=O)oc2cc(OCCCCBr)ccc12	0	0	0	0	0	0	0	1	0	1	0	1	1	0	0	0	1	1	0	0	0	0	0	0	0	0	0	0	0	0	0	0	0	0	0	1	1	0	0	0	0	0	0	0	0	0	0	0
tri-[2-(1,3-dimethylthioureido)-ethyl]-amine	CN=C(NC)SCCN(CCSC(=NC)NC)CCSC(=NC)NC	0	0	0	0	0	0	0	1	0	1	0	0	0	0	0	0	1	0	0	0	0	0	0	0	1	0	0	0	1	0	1	0	0	0	0	0	0	0	0	0	0	0	0	0	0	0	0	0
caffeic acid amides 21	O=NOc1ccc(NC(=O)/C=C/c2ccc(O)c(O)c2)cc1	0	0	0	0	0	0	0	0	0	0	0	1	1	0	0	0	1	1	0	0	0	0	0	0	1	0	0	0	1	0	0	0	0	0	1	1	1	0	0	0	0	0	0	0	0	0	0	0
caffeic acid amides 24	CCNC(=O)/C=C/c1ccc(O)cc1	0	0	0	0	0	0	0	1	0	1	0	1	1	0	0	0	1	1	0	0	0	0	0	0	1	0	0	0	0	0	0	0	0	0	1	1	0	0	0	0	0	0	0	0	0	0	0	0
triazole and benzotriazole derivatives 4	c1ccc(C(c2ccccc2)(c2ccccc2)n2nnc3ccccc32)cc1	0	0	0	0	0	0	0	0	0	0	0	0	1	0	0	0	0	1	1	1	0	0	0	0	0	0	0	0	0	1	0	0	1	0	0	0	0	0	0	0	0	0	0	0	0	0	0	0
pyrazoline derivatives A1	O=C(CSc1nc2ccccc2[nH]1)N1N=C(c2ccco2)CC1c1ccc(Cl)cc1	0	0	0	0	0	0	0	0	0	1	0	0	1	1	0	0	1	1	1	0	0	0	0	0	0	1	0	0	1	1	1	0	0	0	0	1	0	1	0	0	0	0	0	0	0	0	0	0
pyrazoline derivatives A4	O=NOc1ccc2[nH]c(SCC(=O)N3N=C(c4ccco4)CC3c3ccc(Cl)cc3)nc2c1	0	0	0	0	0	0	0	0	0	1	0	0	1	1	0	0	1	1	1	0	0	0	0	0	0	1	0	0	1	1	1	0	0	0	0	1	1	1	0	0	0	0	0	0	0	0	0	0
5,6,7,8-tetrahydroimidazo[1,2-a]pyridine derivatives 2A	Cc1ccc(/C=N/NC(=O)c2cn3c(n2)CCCC3)cc1	0	0	0	0	0	0	0	1	0	1	0	1	1	0	0	0	1	1	0	0	0	0	0	0	1	0	0	0	1	1	0	0	1	0	0	1	0	0	0	0	0	0	0	0	0	0	0	0
5,6,7,8-tetrahydroimidazo[1,2-a]pyridine derivatives 2D	O=C(N/N=C/c1ccc2c(c1)OCO2)c1cn2c(n1)CCCC2	0	0	0	0	0	0	0	0	0	1	0	1	1	0	0	0	1	1	0	0	0	0	0	0	1	0	0	0	1	1	0	0	1	0	0	1	1	0	0	0	0	0	0	0	0	0	0	0
5,6,7,8-tetrahydroimidazo[1,2-a]pyridine derivatives 2E	O=C(N/N=C/c1ccc([N+](=O)[O-])cc1)c1cn2c(n1)CCCC2	0	0	0	0	0	0	0	0	0	1	0	1	1	0	0	0	1	1	0	0	0	0	0	0	1	0	0	0	1	1	0	1	1	0	0	1	0	0	0	0	0	0	0	0	0	0	0	0
4-aryl-5-isopropoxycarbonyl-6-methyl-3,4-dihydropyrimidinones 4h	CC1=C(C(=O)OC(C)C)C(c2ccccc2)NC(=S)N1	0	0	0	0	0	0	0	1	0	0	0	0	1	1	0	0	1	1	0	0	0	0	0	0	1	0	0	0	1	0	0	0	0	0	0	1	1	0	0	0	0	0	0	0	0	0	0	0
Grisofulvin	COC1=CC(=O)C[C@@H](C)[C@]12Oc1c(Cl)c(OC)cc(OC)c1C2=O	0	0	0	0	0	0	0	1	0	1	0	1	1	1	0	0	1	1	0	1	0	0	0	0	0	0	0	0	0	0	0	0	0	0	0	1	1	0	0	0	0	0	0	0	0	0	0	0
arylamidrazones 9b	CC(=N\NC(=O)c1oc2ccccc2c1C)/C(Cl)=N/Nc1ccc([N+](=O)[O-])cc1	0	0	0	0	0	0	0	1	0	0	0	0	1	0	0	0	1	1	1	0	0	0	0	0	1	0	0	0	1	0	0	1	0	0	0	1	0	1	0	0	0	0	0	0	0	0	0	0
2-styryl benzimidazoles 6	O=[N+]([O-])c1ccc2nc(/C=C/c3cccc(O)c3)[nH]c2c1	0	0	0	0	0	0	0	0	0	0	0	1	1	0	0	0	0	1	1	0	0	0	0	0	0	1	0	0	0	1	0	1	0	0	1	1	0	0	0	0	0	0	0	0	0	0	0	0
Amathamide A	COc1cc(/C=C/NC(=O)C2CCCN2C)c(Br)cc1Br	0	0	0	0	0	0	0	1	0	1	0	1	1	1	0	0	1	1	0	0	0	0	0	0	0	0	0	0	1	0	1	0	0	0	0	1	1	0	0	0	0	0	0	0	0	0	0	0
bis-imidazole derivatives 1f	COc1ccc(C(=O)C(Cn2ccnc2)Cn2ccnc2)cc1	0	0	0	0	0	0	0	1	0	1	0	0	1	1	0	0	1	1	0	0	0	0	0	0	0	0	0	0	0	1	0	0	1	0	0	1	1	0	0	0	0	0	0	0	0	0	0	0
bis-imidazole derivatives 1g	O=C(c1ccc([N+](=O)[O-])cc1)C(Cn1ccnc1)Cn1ccnc1	0	0	0	0	0	0	0	0	0	1	0	0	1	1	0	0	1	1	0	0	0	0	0	0	0	0	0	0	0	1	0	1	1	0	0	1	0	0	0	0	0	0	0	0	0	0	0	0
benzothiazole class 6E	CC(=O)Oc1ccccc1-c1nn2c(Nc3nc4ccc(Cl)cc4s3)nnc2s1	0	0	0	0	0	0	0	1	0	0	0	0	1	0	0	0	1	1	1	0	0	0	0	0	1	0	0	0	0	1	0	0	1	0	0	1	1	0	0	0	0	0	0	0	0	0	0	0
benzothiazole class 6G	O=[N+]([O-])c1ccc(-c2nn3c(Nc4nc5ccc(Cl)cc5s4)nnc3s2)cc1	0	0	0	0	0	0	0	0	0	0	0	0	1	0	0	0	0	1	1	0	0	0	0	0	1	0	0	0	0	1	0	1	1	0	0	1	0	0	0	0	0	0	0	0	0	0	0	0
new substituted purine derivatives 5	CCn1c(NCC(C)C)nc2c(N)ncnc21	0	0	0	0	0	0	0	1	0	1	0	0	1	1	0	0	0	1	1	0	0	1	0	0	1	0	0	0	0	1	0	0	1	0	0	0	0	0	0	0	0	0	0	0	0	0	0	0
indole-3-aldehyde hydrazide/hydrazone derivatives 1K	COc1ccc(C(=O)N/N=C/c2c[nH]c3ccccc23)cc1	0	0	0	0	0	0	0	1	0	0	0	1	1	0	0	0	1	1	1	0	0	0	0	0	1	1	0	0	1	0	0	0	0	0	0	1	1	0	0	0	0	0	0	0	0	0	0	0
hydrazone derivatives 2A	CCC/C(=N\Nc1nc(-c2ccc(C)cc2)cs1)c1ccccc1	0	0	0	0	0	0	0	1	0	1	0	0	1	0	0	0	1	1	1	0	0	0	0	0	1	0	0	0	1	1	0	0	0	0	0	0	0	0	0	0	0	0	0	0	0	0	0	0
imidazopyridine derivatives 2a	CC(=O)Nc1cn2c([N+](=O)[O-])c(C(=O)N/N=C/c3ccccc3)nc2cc1C	0	0	0	0	0	0	0	1	0	0	0	1	1	0	0	0	1	1	1	0	0	0	0	0	1	0	0	0	1	1	0	1	1	0	0	1	0	0	0	0	0	0	0	0	0	0	0	0
benzoxazoles 1A	CC(C)(C)c1ccc(-c2nc3ccc([N+](=O)[O-])cc3o2)cc1	0	0	0	0	0	0	0	1	0	0	0	0	1	0	0	0	0	1	1	1	0	0	0	0	0	0	0	0	0	1	0	1	0	0	0	1	0	1	0	0	0	0	0	0	0	0	0	0
benzoxazoles 2A	CC(C)(C)c1ccc(-c2nc3ccc(N)cc3o2)cc1	0	0	0	0	0	0	0	1	0	0	0	0	1	0	0	0	0	1	1	1	0	1	0	0	0	0	0	0	0	1	0	0	0	0	0	0	0	1	0	0	0	0	0	0	0	0	0	0
benzoxazoles 2B	Nc1ccc2nc(-c3ccc(F)cc3)oc2c1	0	0	0	0	0	0	0	0	0	0	0	0	1	0	0	0	0	1	1	0	0	1	0	0	0	0	0	0	0	1	0	0	0	0	0	0	0	1	1	0	0	0	0	0	0	0	0	0
benzoxazoles 2D	CCc1ccc(-c2nc3ccc(N)cc3o2)cc1	0	0	0	0	0	0	0	1	0	1	0	0	1	0	0	0	0	1	1	0	0	1	0	0	0	0	0	0	0	1	0	0	0	0	0	0	0	1	0	0	0	0	0	0	0	0	0	0
new benzoxazoles 3H	CCS(=O)(=O)c1ccc2oc(-c3ccc([N+](=O)[O-])cc3)nc2c1	0	0	0	0	0	0	0	1	0	1	0	0	1	0	0	0	0	1	1	0	0	0	0	0	0	0	0	0	0	1	0	1	0	0	0	1	0	1	0	0	0	0	0	0	0	0	0	0
dibenzofuran bis(bibenzyl)s 1	Oc1cc2c3c(c1)oc1cc(ccc13)CCc1ccc(O)c(c1)Oc1ccc(cc1)CC2	0	0	0	0	0	0	0	0	0	1	0	0	1	0	0	0	0	1	1	0	0	0	0	0	0	0	0	0	0	0	0	0	0	0	1	0	1	1	0	0	0	0	0	0	0	0	0	0
dibenzofuran bis(bibenzyl)s 7	COc1ccc2cc1Oc1ccc(cc1)CCc1cccc(C)c1Oc1cccc(c1)CC2	0	0	0	0	0	0	0	1	0	1	0	0	1	0	0	0	0	1	0	0	0	0	0	0	0	0	0	0	0	0	0	0	0	0	0	0	1	0	0	0	0	0	0	0	0	0	0	0
dibenzofuran bis(bibenzyl)s 8	Oc1cccc(CCc2ccc(Oc3cc(CCc4cccc(O)c4)ccc3O)cc2)c1	0	0	0	0	0	0	0	0	0	1	0	0	1	0	0	0	0	1	0	0	0	0	0	0	0	0	0	0	0	0	0	0	0	0	1	0	1	0	0	0	0	0	0	0	0	0	0	0
benzoxazoles 3	CCc1ccc(-c2nc3cc(NC(=O)CN4CCOCC4)ccc3o2)cc1	0	0	0	0	0	0	0	1	0	1	0	0	1	0	0	0	1	1	1	0	0	0	0	0	1	0	0	0	0	1	1	0	0	0	0	1	1	1	0	0	0	0	0	0	0	0	0	0
substituted isoxazolecarbaldehydes 1M	O=Cc1cc(-c2ccc([N+](=O)[O-])cc2)no1	0	0	0	0	0	0	0	0	0	0	0	1	1	0	0	0	0	1	1	0	0	0	0	0	0	0	0	0	0	1	0	1	0	0	0	1	0	1	0	0	0	0	0	0	0	0	0	0
substituted isoxazolecarbaldehydes 2B	Cc1ccc(-c2noc(C)c2C=O)cc1	0	0	0	0	0	0	0	1	0	0	0	1	1	0	0	0	0	1	1	0	0	0	0	0	0	0	0	0	0	1	0	0	0	0	0	1	0	1	0	0	0	0	0	0	0	0	0	0
ketoxime derivatives 2	CC1(c2ccccc2)CC(C(=O)c2cc3ccccc3o2)C1	0	0	0	0	0	0	0	1	0	1	0	0	1	1	0	0	1	1	1	1	0	0	0	0	0	0	0	0	0	0	0	0	0	0	0	1	0	1	0	0	0	0	0	0	0	0	0	0
ketoxime derivatives 5B	CC1(c2ccccc2)CC(C(=NOC(=O)Cc2ccccc2)c2cc3ccccc3o2)C1	0	0	0	0	0	0	0	1	0	1	0	0	1	1	0	0	1	1	1	1	0	0	0	0	0	0	0	0	1	0	0	0	0	0	0	1	1	1	0	0	0	0	0	0	0	0	0	0
ketoxime derivatives 6A	CC1(c2ccccc2)CC(C(=NOCc2ccccc2)c2cc3ccccc3o2)C1	0	0	0	0	0	0	0	1	0	1	0	0	1	1	0	0	1	1	1	1	0	0	0	0	0	0	0	0	1	0	0	0	0	0	0	0	1	1	0	0	0	0	0	0	0	0	0	0
ketoxime derivatives 6B	CON=C(c1cc2ccccc2o1)C1CC(C)(c2ccccc2)C1	0	0	0	0	0	0	0	1	0	1	0	0	1	1	0	0	1	1	1	1	0	0	0	0	0	0	0	0	1	0	0	0	0	0	0	0	1	1	0	0	0	0	0	0	0	0	0	0
ketoxime derivatives 7B	CC1(c2ccccc2)CC(C(=NOCC(O)CN=[N+]=[N-])c2cc3ccccc3o2)C1	0	0	0	0	0	0	0	1	0	1	0	0	1	1	0	0	1	1	1	1	0	0	0	0	0	0	0	0	1	0	0	0	0	0	1	0	1	1	0	0	0	0	0	0	0	0	0	0
ketoxime derivatives 7F	CC1(c2ccccc2)CC(C(=NOCC(O)CN2CCOCC2)c2cc3ccccc3o2)C1	0	0	0	0	0	0	0	1	0	1	0	0	1	1	0	0	1	1	1	1	0	0	0	0	0	0	0	0	1	0	1	0	0	0	1	0	1	1	0	0	0	0	0	0	0	0	0	0
benzo[b]thiophene series 1A	Cc1sc2c(C)c(Nc3ccccc3Cl)ccc2c1C	0	0	0	0	0	0	0	1	0	0	0	0	1	0	0	0	0	1	1	0	0	0	0	0	1	0	0	0	0	0	0	0	0	0	0	0	0	0	0	0	0	0	0	0	0	0	0	0
synthetic chalcones 8	O=C(/C=C/c1ccccc1O)c1ccccc1	0	0	0	0	0	0	0	0	0	0	0	1	1	0	0	0	1	1	0	0	0	0	0	0	0	0	0	0	0	0	0	0	0	0	1	1	0	0	0	0	0	0	0	0	0	0	0	0
synthetic chalcones 11	O=C(/C=C/c1ccc(O)c(O)c1)c1ccccc1	0	0	0	0	0	0	0	0	0	0	0	1	1	0	0	0	1	1	0	0	0	0	0	0	0	0	0	0	0	0	0	0	0	0	1	1	0	0	0	0	0	0	0	0	0	0	0	0
synthetic chalcones 23	O=C(/C=C/c1ccccc1O)c1ccc(Cl)cc1	0	0	0	0	0	0	0	0	0	0	0	1	1	0	0	0	1	1	0	0	0	0	0	0	0	0	0	0	0	0	0	0	0	0	1	1	0	0	0	0	0	0	0	0	0	0	0	0
synthetic chalcones 26	O=C(/C=C/c1ccc(O)c(O)c1)c1ccc(Cl)cc1	0	0	0	0	0	0	0	0	0	0	0	1	1	0	0	0	1	1	0	0	0	0	0	0	0	0	0	0	0	0	0	0	0	0	1	1	0	0	0	0	0	0	0	0	0	0	0	0
synthetic chalcones 31	COc1cccc(/C=C/C(=O)c2ccc(Cl)cc2)c1	0	0	0	0	0	0	0	1	0	0	0	1	1	0	0	0	1	1	0	0	0	0	0	0	0	0	0	0	0	0	0	0	0	0	0	1	1	0	0	0	0	0	0	0	0	0	0	0
synthetic chalcones 18	O=C(/C=C/c1ccc2c(c1)OCO2)c1ccc(Cl)cc1	0	0	0	0	0	0	0	0	0	1	0	1	1	0	0	0	1	1	0	0	0	0	0	0	0	0	0	0	0	0	0	0	0	0	0	1	1	0	0	0	0	0	0	0	0	0	0	0
pyrazoline derivatives 6A	c1ccc(-c2csc(N3N=C(c4cccs4)CC3c3ccncc3)n2)cc1	0	0	0	0	0	0	0	0	0	1	0	0	1	1	0	0	1	1	1	0	0	0	0	0	0	0	0	0	1	1	1	0	0	0	0	0	0	0	0	0	0	0	0	0	0	0	0	0
pyrazoline derivatives 6C	COc1ccc(-c2csc(N3N=C(c4cccs4)CC3c3ccncc3)n2)cc1	0	0	0	0	0	0	0	1	0	1	0	0	1	1	0	0	1	1	1	0	0	0	0	0	0	0	0	0	1	1	1	0	0	0	0	0	1	0	0	0	0	0	0	0	0	0	0	0
1H/-imidazoles 5a	CCCCC(O)(Cn1ccnc1)c1ccc(Cl)cc1Cl	0	0	0	0	0	0	0	1	0	1	0	0	1	0	0	0	0	1	0	1	0	0	0	0	0	0	0	0	0	1	0	0	1	0	1	0	0	0	0	0	0	0	0	0	0	0	0	0
(2-benzofuryl)carboxamido]benzoxazoles 3	O=C(Nc1ccc2oc(-c3ccccc3Br)nc2c1)c1cc2ccccc2o1	0	0	0	0	0	0	0	0	0	0	0	0	1	0	0	0	1	1	1	0	0	0	0	0	1	0	0	0	0	1	0	0	0	0	0	1	0	1	0	0	0	0	0	0	0	0	0	0
(2-benzofuryl)carboxamido]benzoxazoles 7	CC(C)(C)c1ccc(-c2nc3cc(NC(=O)c4cc5ccccc5o4)ccc3o2)cc1	0	0	0	0	0	0	0	1	0	0	0	0	1	0	0	0	1	1	1	1	0	0	0	0	1	0	0	0	0	1	0	0	0	0	0	1	0	1	0	0	0	0	0	0	0	0	0	0
lexitropsins 3	CC(C)c1sc(NC(=O)c2cc(NC(=O)c3cc(NC=O)cn3C)cn2C)nc1C(=O)NCCCN(C)C	0	0	0	0	0	0	0	1	0	1	0	1	1	1	0	0	1	1	0	0	0	0	0	0	1	0	0	0	0	1	1	0	1	0	0	1	0	0	0	0	0	0	0	0	0	0	0	0
phenylacetamides 1A	CC(C)(C)c1ccc(C(=O)Nc2ccc([N+](=O)[O-])cc2O)cc1	0	0	0	0	0	0	0	1	0	0	0	0	1	0	0	0	1	1	0	1	0	0	0	0	1	0	0	0	0	0	0	1	0	0	1	1	0	0	0	0	0	0	0	0	0	0	0	0
phenylacetamides 2A	CC(C)(C)c1ccc(C(=O)Nc2ccc(N)cc2O)cc1	0	0	0	0	0	0	0	1	0	0	0	0	1	0	0	0	1	1	0	1	0	1	0	0	1	0	0	0	0	0	0	0	0	0	1	1	0	0	0	0	0	0	0	0	0	0	0	0
phenylacetamides 2B	Nc1ccc(NC(=O)c2ccccc2)c(O)c1	0	0	0	0	0	0	0	0	0	0	0	0	1	0	0	0	1	1	0	0	0	1	0	0	1	0	0	0	0	0	0	0	0	0	1	1	0	0	0	0	0	0	0	0	0	0	0	0
fumitremorgin C	COc1ccc2c3c([nH]c2c1)[C@H](C=C(C)C)N1C(=O)[C@@H]2CCCN2C(=O)[C@@H]1C3	0	0	0	0	0	0	0	1	0	1	0	1	1	1	0	0	1	1	1	0	0	0	0	0	0	1	0	0	0	0	1	0	0	0	0	1	1	0	0	0	0	0	0	0	0	0	0	0
Caryophyllene oxide	C=C1CC[C@H]2O[C@]2(C)CC[C@@H]2[C@@H]1CC2(C)C	0	0	0	0	0	0	0	1	1	1	0	0	0	1	0	0	1	0	0	1	0	0	0	0	0	0	0	0	0	0	0	0	0	0	0	0	1	0	0	0	0	0	0	0	0	0	0	0
multisubstituted benzazole derivatives 6a	c1ccc(OCc2nc3ccccc3s2)cc1	0	0	0	0	0	0	0	0	0	1	0	0	1	0	0	0	0	1	1	0	0	0	0	0	0	0	0	0	0	1	0	0	0	0	0	0	1	0	0	0	0	0	0	0	0	0	0	0
multisubstituted benzazole derivatives 7n	c1ccc(NCc2nc3ccccc3[nH]2)cc1	0	0	0	0	0	0	0	0	0	1	0	0	1	0	0	0	0	1	1	0	0	0	0	0	1	1	0	0	0	1	0	0	0	0	0	0	0	0	0	0	0	0	0	0	0	0	0	0
Flurbiprofen	CC(C(=O)O)c1ccc(-c2ccccc2)c(F)c1	0	0	0	0	0	0	0	1	0	0	0	0	1	1	0	0	1	1	1	0	0	0	0	0	0	0	0	0	0	0	0	0	0	0	1	1	0	0	1	0	0	0	0	0	0	0	0	0
keisslone	CC(=O)[C@@H]1[C@H](O)[C@@H](O)C(=O)C=C[C@H]1C	0	0	0	0	0	0	0	1	0	0	0	1	0	1	0	0	1	0	0	0	0	0	0	0	0	0	0	0	0	0	0	0	0	0	1	1	0	0	0	0	0	0	0	0	0	0	0	0
Cassine	CC(=O)CCCCCCCCCC[C@H]1CC[C@@H](O)[C@@H](C)N1	0	0	0	0	0	0	0	1	0	1	0	0	0	1	0	0	1	0	0	0	0	0	0	0	1	0	0	0	0	0	0	0	0	0	1	1	0	0	0	0	0	0	0	0	0	0	0	0
3-n-butyl-4,5-dihydrophthalide	CCCCC1OC(=O)C2=C1CCC=C2	0	0	0	0	0	0	0	1	0	1	0	1	0	1	0	0	1	0	0	0	0	0	0	0	0	0	0	0	0	0	0	0	0	0	0	1	1	0	0	0	0	0	0	0	0	0	0	0
aloe-emodin	O=C1c2cccc(O)c2C(=O)c2c(O)cc(CO)cc21	0	0	0	0	0	0	0	0	0	1	0	0	1	0	0	0	1	1	0	0	0	0	0	0	0	0	0	0	0	0	0	0	0	0	1	1	0	0	0	0	0	0	0	0	0	0	0	0
Arteannuin B	C=C1C(=O)O[C@@]23[C@H]1CC[C@@H](C)[C@@H]2CC[C@@]1(C)O[C@H]13	0	0	0	0	0	0	0	1	1	1	0	0	0	1	0	0	1	0	0	1	0	0	0	0	0	0	0	0	0	0	0	0	0	0	0	1	1	0	0	0	0	0	0	0	0	0	0	0
psoralen	O=c1ccc2cc3ccoc3cc2o1	0	0	0	0	0	0	0	0	0	0	0	1	1	0	0	0	1	1	1	0	0	0	0	0	0	0	0	0	0	0	0	0	0	0	0	1	1	1	0	0	0	0	0	0	0	0	0	0
trifluoperazine	CN1CCN(CCCN2c3ccccc3Sc3ccc(C(F)(F)F)cc32)CC1	0	0	0	0	0	0	0	1	0	1	0	0	1	0	0	0	0	1	0	1	0	0	0	0	0	0	0	0	0	0	1	0	0	0	0	0	0	0	1	0	0	0	0	0	0	0	0	0
3-Nitrocoumarin	O=c1oc2ccccc2cc1[N+](=O)[O-]	1	0	0	0	0	0	0	0	0	0	0	1	1	0	0	0	1	1	0	0	0	0	0	0	0	0	0	0	0	0	0	1	0	0	0	1	1	0	0	0	0	0	0	0	0	0	0	0
2,3,5-trimethylbenzo[b]thiophene 3	Cc1cc2c(C)c(C)sc2cc1N	0	0	0	0	0	0	0	1	0	0	0	0	1	0	0	0	0	1	1	0	0	1	0	0	0	0	0	0	0	0	0	0	0	0	0	0	0	0	0	0	0	0	0	0	0	0	0	0
oxadiazoline-2-thiones 2	S=c1[nH]nc(C23CC4CC(CC(C4)C2)C3)o1	0	0	0	0	0	0	0	0	0	1	0	0	0	1	0	0	0	1	0	1	0	0	0	0	0	0	0	0	0	1	0	0	0	0	0	0	0	1	0	0	0	0	0	0	0	0	0	0
Delta-3-Carene	CC1=CCC2C(C1)C2(C)C	0	0	0	0	0	0	0	1	0	1	0	1	0	1	0	0	1	0	0	1	0	0	0	0	0	0	0	0	0	0	0	0	0	0	0	0	0	0	0	0	0	0	0	0	0	0	0	0
acetic acid ethyl esters 3D	CCOC(=O)Cc1csc(NC(=O)CSC(=S)N2CCCC2)n1	0	0	0	0	0	0	0	1	0	1	0	0	1	0	0	0	1	1	0	0	0	0	0	0	1	0	0	0	0	1	1	0	0	0	0	1	1	0	0	0	0	0	0	0	0	0	0	0
non-azole inhibitors 2A	CCCCCC1(C)C/C(=N\O)c2ccc(O)cc2O1	0	0	0	0	0	0	0	1	0	1	0	0	1	0	0	0	1	1	0	1	0	0	0	0	0	0	0	0	1	0	0	0	0	0	1	0	1	0	0	0	0	0	0	0	0	0	0	0
4-arylhydrazono-2-pyrazoline-5-one derivatives 7	CC1=NNC(=O)/C1=N\Nc1ccc(C(=O)N/N=C/c2ccc(F)cc2)cc1	0	0	0	0	0	0	0	1	0	0	0	1	1	0	0	0	1	1	0	0	0	0	0	0	1	0	0	0	1	0	0	0	0	0	0	1	0	0	1	0	0	0	0	0	0	0	0	0
4-arylhydrazono-2-pyrazoline-5-one derivatives 8	CCn1c(-c2ccc(N/N=C3\C(=O)NN=C3C)cc2)n[nH]c1=S	0	0	0	0	0	0	0	1	0	1	0	0	1	0	0	0	1	1	1	0	0	0	0	0	1	0	0	0	1	1	0	0	1	0	0	1	0	0	0	0	0	0	0	0	0	0	0	0
4-arylhydrazono-2-pyrazoline-5-one derivatives 11	CC1=NNC(=O)/C1=N\Nc1ccc(-c2n[nH]c(=O)n2-c2ccccc2)cc1	0	0	0	0	0	0	0	1	0	0	0	0	1	0	0	0	1	1	1	0	0	0	0	0	1	0	0	0	1	1	0	0	1	0	1	1	0	0	0	0	0	0	0	0	0	0	0	0
4-arylhydrazono-2-pyrazoline-5-one derivatives 12	CC1=NNC(=O)/C1=N\Nc1ccc(-c2n[nH]c(=S)o2)cc1	0	0	0	0	0	0	0	1	0	0	0	0	1	0	0	0	1	1	1	0	0	0	0	0	1	0	0	0	1	1	0	0	0	0	0	1	0	1	0	0	0	0	0	0	0	0	0	0
4-arylhydrazono-2-pyrazoline-5-one derivatives 13	CC1=NN(CCO)C(=O)/C1=N\Nc1ccc(C(=O)N/N=C/c2ccc(F)cc2)cc1	0	0	0	0	0	0	0	1	0	1	0	1	1	0	0	0	1	1	0	0	0	0	0	0	1	0	0	0	1	0	1	0	0	0	1	1	0	0	1	0	0	0	0	0	0	0	0	0
4-arylhydrazono-2-pyrazoline-5-one derivatives 14	CCn1c(-c2ccc(N/N=C3\C(=O)N(CCO)N=C3C)cc2)n[nH]c1=S	0	0	0	0	0	0	0	1	0	1	0	0	1	0	0	0	1	1	1	0	0	0	0	0	1	0	0	0	1	1	1	0	1	0	1	1	0	0	0	0	0	0	0	0	0	0	0	0
1,2,4-triazole derivatives 4A	O=[N+]([O-])c1cn(CCc2n[nH]c(Nc3ccccc3)n2)cn1	0	0	0	0	0	0	0	0	0	1	0	0	1	0	0	0	0	1	0	0	0	0	0	0	1	1	0	0	0	1	0	1	1	0	0	1	0	0	0	0	0	0	0	0	0	0	0	0
1,2,4-triazole derivatives 4C	c1ccc(Nc2nc(CCn3cnc4ccccc43)n[nH]2)cc1	0	0	0	0	0	0	0	0	0	1	0	0	1	0	0	0	0	1	1	0	0	0	0	0	1	1	0	0	0	1	0	0	1	0	0	0	0	0	0	0	0	0	0	0	0	0	0	0
farnesoic acid derivatives 5C	CC(C)=CCC/C(C)=C/CC/C(C)=C/C(=O)N(C)C	0	0	0	0	0	0	0	1	0	1	0	1	0	0	0	0	1	0	0	0	0	0	0	0	0	0	0	0	0	0	1	0	0	0	0	1	0	0	0	0	0	0	0	0	0	0	0	0
dihydroxythiobenzamides 4	CCOC(=O)c1c[nH]nc1NC(=S)c1ccc(O)cc1O	0	0	0	0	0	0	0	1	0	1	0	0	1	0	0	0	1	1	0	0	0	0	0	0	1	1	0	0	0	1	0	0	0	0	1	1	1	0	0	0	0	0	0	0	0	0	0	0
dihydroxythiobenzamides 5	Oc1ccc(C(=S)NC2=NN(c3ccccc3)CC2)c(O)c1	0	0	0	0	0	0	0	0	0	1	0	0	1	0	0	0	1	1	0	0	0	0	0	0	1	0	0	0	1	0	1	0	0	0	1	0	0	0	0	0	0	0	0	0	0	0	0	0
tetrahydrobenzothienopyrimidines 5A	C/C(=N/N)c1ccc(Nc2nc(C)nc3sc4c(c23)CCCC4)cc1	0	0	0	0	0	0	0	1	0	1	0	0	1	0	0	0	1	1	1	0	0	1	0	0	1	0	0	0	1	1	0	0	0	0	0	0	0	0	0	0	0	0	0	0	0	0	0	0
tetrahydrobenzothienopyrimidines 13B	Cc1nc(Nc2ccc(C3=NOC(c4ccc([N+](=O)[O-])cc4)C3)cc2)c2c3c(sc2n1)CCCC3	0	0	0	0	0	0	0	1	0	1	0	0	1	1	0	0	1	1	1	0	0	0	0	0	1	0	0	0	1	1	0	1	0	0	0	1	1	0	0	0	0	0	0	0	0	0	0	0
tetrahydrobenzothienopyrimidines 15E	Cc1nc(Nc2ccc(C3=NN(c4ccc([N+](=O)[O-])cc4[N+](=O)[O-])C(c4ccc([N+](=O)[O-])cc4)C3)cc2)c2c3c(sc2n1)CCCC3	0	0	0	0	0	0	0	1	0	1	0	0	1	1	0	0	1	1	1	0	0	0	0	0	1	0	0	0	1	1	1	1	0	0	0	1	0	0	0	0	0	0	0	0	0	0	0	0
tetrahydrobenzothienopyrimidines 15G	Cc1nc(Nc2ccc(C3=NN(c4ccccc4)C(c4ccc(Br)cc4)C3)cc2)c2c3c(sc2n1)CCCC3	0	0	0	0	0	0	0	1	0	1	0	0	1	1	0	0	1	1	1	0	0	0	0	0	1	0	0	0	1	1	1	0	0	0	0	0	0	0	0	0	0	0	0	0	0	0	0	0
tetrahydrobenzothienopyrimidines 17C	Cc1nc(Nc2ccc(C3=NC(=O)NC(c4ccc(Br)cc4)C3)cc2)c2c3c(sc2n1)CCCC3	0	0	0	0	0	0	0	1	0	1	0	0	1	1	0	0	1	1	1	0	0	0	0	0	1	0	0	0	1	1	0	0	0	0	0	1	0	0	0	0	0	0	0	0	0	0	0	0
		0	0	0	0	0	0	0	1	0	1	0	0.0736991	0	1	0	0	1	0	0	0	0	0	0	0	0.926301	0	0	0	0	0	0.0736991	0	0	0	1	1	0	0	0	0	0	0	0	0	0	0	0	0
		0	0	0	0	0	0	0	0.348923	0	0.348923	0.651077	1	1	0	0	0.651077	1	1	0	0	0	0	0	0	0	0	0	0	0	0	0	0	0	0	0	1	1	0	0	0	0	0	0	0	0	0	0	0
		0	0	0	0	0	0	0	0	0	0	0	1	1	0	0	0	1	1	0.91496	0	0	0	0	0	0	0	0	0	0	0	0	0	0	0	0	1	1	0.91496	0	0	0	0	0	0	0	0	0	0
		0	0	0	0	0	0	0	1	0	1	0	1	0.149961	0	0	0	1	0.149961	0	1	0	0	0	0	0	0	0	0	0	0	0	0	0	0	0	1	0	0	0	0	0	0	0	0	0	0	0	0
		0	0	0	0	0	0	0	1	0.449451	1	0	1	0	1	0	0	1	0	0	0	0	0	0	0	0	0	0	0	0	0	0	0	0	0	1	1	0.550549	0	0	0	0	0	0	0	0	0	0	0
		0	0	0	0	0	0	0	0.90459	0	1	0	1	1	0	0	0	1	1	0	0	0	0	0	0	0	0	0	0	0	0	0	0	0	0	1	1	1	0	0	0	0	0	0	0	0	0	0	0
		0	0	0	0	0	0	0	0.629182	0	0	0	0.370818	1	0	0	0	0.629182	1	0.370818	0.629182	0	0	0	0	0.629182	0	0	0	0	0.370818	0	1	0	0	0.629182	1	0	0.370818	0	0	0	0	0	0	0	0	0	0
		0	0	0	0	0	0	0	0.668841	0	0	0	1	1	0	0	0	1	1	0	0	0	0	0	0	0	0	0	0	0	0	0	0	0	0	1	1	0.668841	0	0	0	0	0	0	0	0	0	0	0
		0	0	0	0	0	0	0	1	0	1	0	0	1	1	0	0	1	1	1	1	0	0	0	0	0	0	0	0	0.334078	0	0	0	0	0	0	0.665922	0.334078	1	0	0	0	0	0	0	0	0	0	0
		0	0	0	0	0	0	0	1	0.591298	1	0	1	0	1	0	0	1	0	0	0	0	0	0	0	0	0	0	0	0	0	0	0	0	0	0.408702	1	0	0	0	0	0	0	0	0	0	0	0	0
		0	0	0	0	0	0	0	1	0	1	0.725278	1	0	1	0	0.725278	1	0	0	0.725278	0	0	0	0	0	0	0	0	0	0	0	0	0	0	0	1	1	0	0	0	0	0	0	0	0	0	0	0
		0	0	0	0	0	0	0	0	0	0	0	0	1	0	0	0	0	0.438757	1	0	0	0	0	0	0.438757	0	0	0	0	1	0	0	0	0	0.438757	0	0	0	0	0	0	0	0	0	0	0	0	0
		0	0	0	0	0	0	0	1	1	1	0	1	1	0	0	0	0.617073	1	0	0	0	0	0	0	0	0	0	0	0	0	0	0	0	0	0	0.617073	1	0	0	0	0	0	0	0	0	0	0	0
		0	0	0	0	0	0	0	0	0	1	0	0	1	1	0	0	1	1	1	0	0	0	0	0	0	0.0282879	0	0	1	1	1	0	0	0	0	0.0282879	0	0.0282879	0	0	0	0	0	0	0	0	0	0
		0	0	0	0	0	0	0	0.848914	0	1	0	0	1	0	0	0	0	1	1	0	0	0	0	0	0	0.151086	0	0	0	0.848914	0	0	0	0	0	0	0	0	0	0	0	0	0	0	0	0	0	0
		0	0	0	0	0	0	0	1	0.72173	0.27827	0	0.72173	1	1	0	0	1	1	0	0.27827	0	0	0	0	0	0	0	0	0	0	0	0	0	0	0	1	1	0	0	0	0	0	0	0	0	0	0	0
		0	0	0	0	0	0	0	0.764015	0	1	0	0.764015	1	0	0	0	0	1	0.235985	0	0	0	0	0	0	0	0	0	0.764015	1	0	0	0	0	0	0	1	0	0	0	0	0	0	0	0	0	0	0
		0	0	0	0	0	0	0	0	0	1	0	0	1	1	0	0	0	1	0	0	0	0	0	0	0.743932	0	0	0	0	0	0	0	0	0	0	0	1	0	0.743932	0	0	0	0	0	0	0	0	0
		0	0	0	0	0	0	0	0	0	0.959566	0	1	1	0	0	0	1	1	0	0	0	0	0	0	0	0	0	0	0	0	0	0	0	0	0.0404336	1	0.959566	0	0	0	0	0	0	0	0	0	0	0
		0	0	0	0	0	0	0	1	0.289337	1	0	1	0.289337	1	0	0	1	0.289337	0	0.289337	0	0	0	0	0.289337	0	0	0	0	0	0	0	0	0	1	1	0	0	0	0	0	0	0	0	0	0	0	0
		0	0	0	0	0	0	0	0	0	0.889109	0	1	1	0	0	0	1	1	0	0	0	0	0	0	0	0	0	0	0	0	0	0	0	0	0.110891	1	0.889109	0	0	0	0	0	0	0	0	0	0	0
		0	0	0	0	0	0	0	0.439337	0	0.439337	0	0	1	0	0	0	0	1	1	0	0	1	0	0	0.560663	0	0	0	0	1	0	0	0	0	0	0	0	0	0	0	0	0	0	0	0	0	0	0
		0	0	0	0	0	0	0	1	0	1	0	0	1	1	0	0	0	1	0.798281	0	0	0	0	0	1	0	0	0	0	0.798281	0.798281	0	0	0	0	0	0	0	0	0	0	0	0	0	0	0	0	0
		0	0	0	0	0	0	0	0	0	0	0	0.104236	1	0	0	0	0	1	0.895764	0	0	0	0	0	0	0	0	0	0	0	0	0	0	0	1	0	0	0	0	0	0	0	0	0	0	0	0	0
		0	0	0	0	0	0	0	1	0	0	0	0.47537	1	0	0	0	1	1	1	0	0	0	0	0	1	0	0	0	1	0.47537	0	1	0.47537	0	0	1	0	0.52463	0	0	0	0	0	0	0	0	0	0
		0	0	0	0	0	0	0	1	0	1	0	0.563276	1	0	0	0	0.436724	1	1	0	0	0	0	0	0	0	0	0	0.563276	0	0	0	0	0	0.563276	0.436724	1	1	0	0	0	0	0	0	0	0	0	0
		0	0	0	0	0	0	0	1	0	0.304484	0	0	1	0.695516	0	0.695516	1	1	0	1	0	0	0	0	1	0	0.695516	0	0	0	0	0	0	0	0	1	0	0	0.695516	0	0	0	0	0	0	0	0	0
		0	0	0	0	0	0	0	0.139331	0	1	0	0.860669	1	1	0	0	1	1	0.860669	0.860669	0	0	0	0	0	0	0	0	0	0	0	0	0	0	1	1	0.139331	0	0	0	0	0	0	0	0	0	0	0
		0	0	0	0	0	0	0	1	0	1	0	0.604417	0.395583	0	0	0	1	0.395583	0	0	0	0	0	0	1	0	0	0	0	0	0	0	0	0	0	1	0	0	0	0	0	0	0	0	0	0	0	0
		0	0	0	0	0	0	0	1	0	1	0	1	0	1	0	0	1	0	0	1	0	0	0	0	0	0	0	0	0	0	0	0	0	0	0	0	0	0	0	0	0	0	0	0	0	0	0	0
		0	0	0	0	0	0	0	0.796939	0	0	0	0	1	0	0	0	1	1	0	1	0	0	0	0	1	0	0	0	0	1	0	0	0	0	0.203061	1	0	0.796939	1	0	0	0	0	0	0	0	0	0
		0	0	0	0	0	0	0	1	0	1	0	1	0	0	0	0	1	0	0	0	0	0	0	0	0.0571464	0	0	0	0	0	0	0	0	0	0	1	0	0	0	0	0	0	0	0	0	0	0	0
		0	0	0	0	0	0	0	0	0	0.401135	0	1	1	0	0	0	0	1	0.598865	0	0	0	0	0	0	0.598865	0	0	0	0	0	0	0	0	0.598865	1	0.401135	0.401135	0	0	0	0	0	0	0	0	0	0
		0	0	0	0	0	0	0	1	0	0.694785	0	1	1	0.305215	0	0	1	1	0	0	0	0	0	0	0	0	0	0	0	0	0	0	0	0	0.694785	1	0.305215	0	0	0	0	0	0	0	0	0	0	0
		0	0	0	0	0	0	0	0	0	1	0	0	1	0.119532	0	0	0	1	0	0	0	0	0	0	0	0	0	0	0	0	0	0	0	0	1	0	1	0	0	0	0	0	0	0	0	0	0	0
		0	0	0	0	0	0	0	1	0	0	0	0.624354	1	0	0	0	1	1	0.375646	0	0	0	0	0	0	0	0	0	0	0	0	0	0	0	0.375646	1	0.624354	0	0	0	0	0	0	0	0	0	0	0
		0	0	0	0	0	0	0	1	0	0.704366	0.704366	0	1	0	0	0.704366	0	1	0	0	0	0	0	0	0	0	0	0	0	0	0.704366	0	0	0	0	0	1	0	0	0	0	0	0	0	0	0	0	0
		0	0	0	0	0	0	0	1	0	1	0	1	0	0	0	0	1	0	0	1	0	0	0	0	0	0	0	0	0	0	0	0	0	0	0.105494	1	0	0	0	0	0	0	0	0	0	0	0	0
		0	0	0	0	0	0	0	0	0	0	0	0	1	0	0	0	0	0.543465	1	0	0	0.543465	0	0	0	0	0	0	0	1	0	0	0	0	0	0	0	1	0.543465	0	0	0	0	0	0	0	0	0
		0	0	0	0	0	0	0	0.21844	0	0	0	1	1	0	0	0.78156	0	1	0	0	0	0	0	0	0	0	0	0	0	0	0	0	0	0	0	0.78156	0.21844	0	0	0	0	0	0	0	0	0	0	0
		0	0	0	0	0	0	0	1	0	1	0	1	0	0.41651	0	0	1	0	0	1	0	0	0	0	0	0	0	0	0	0	0	0	0	0	0.58349	0.58349	0	0	0	0	0	0	0	0	0	0	0	0
		0	0	0	0	0	0	0	0.88328	0	1	0	0	1	0.88328	0	0	0	1	0.88328	0	0	0	0	0	0.88328	0	0	0	0	0.88328	1	0	0	0	1	0	0	0	0	0	0	0	0	0	0	0	0	0
		0	0	0	0	0	0	0	0.324345	0	0	0	0	1	0	0	0	1	1	1	0.324345	0	0	0	0	1	0	0	0	0	1	0	0	0	0	0	1	0	1	0	0	0	0	0	0	0	0	0	0
		0	0	0	0	0	0	0	0.122088	0	0.877912	0	0.877912	1	0	0	0	1	1	0.122088	0	0	0	0	0	1	0	0	0	0.877912	1	0	0	1	0	0	1	1	0	0	0	0	0	0	0	0	0	0	0
		0	0	0	0	0	0	0	1	0	1	0	1	0.356298	0	0	0	1	0.356298	0	0	0	0	0	0	0	0	0	0	0	0	0	0	0	0	0	1	1	0	0	0	0	0	0	0	0	0	0	0
		0	0	0	0	0	0	0	0.0931716	0	1	0	0	1	1	0	0	0.0931716	1	0	0	0	1	0	0	1	0	0	0	0	0	0.0931716	0	0	0	1	1	0.0931716	0	0	0	0	0	0	0	0	0	0	0
		0	0	0	0	0	0	0	1	0.272132	1	0	0.727868	0	1	0	0	1	0	0	1	0	0	0	0	0	0	0	0	0	0	0	0	0	0	0	0	0	0	0	0	0	0	0	0	0	0	0	0
		0	0	0	0	0	0	0	0.64769	0	0	0	0.35231	1	0	0	0	0.64769	1	1	0	0	0	0	0	0	1	0	0	0	0	0	0	0	0	1	1	0	0	0	0	0	0	0	0	0	0	0	0
		0	0	0	0	0	0	0	1	0	1	0	1	0	1	0	0	1	0	0	1	0	0	0	0	0	0	0	0	0	0	0	0	0	0	0.000520377	0	0	0	0	0	0	0	0	0	0	0	0	0
		0	0	0	0	0	0	0	0	0	0.647431	0	0	1	0	0	0	1	1	1	0	0	1	0	0	0	0	0	0	0	1	0	0	0.647431	0	0	1	0.647431	0	0	0	0	0	0	0	0	0	0	0
		0	0	0	0	0	0	0	1	0	1	0	1	0	1	0	0	1	0	0	1	0	0	0	0	0	0	0	0	0	0	0	0	0	0	0.304781	0	0	0	0	0	0	0	0	0	0	0	0	0
		0	0	0	0	0	0	0	0	0	0	0	0.835344	1	0	0	0	1	1	0.835344	0	0	0.164656	0	0	1	1	0	0	0.835344	1	0	0	0	0	0	1	0	0	0	0	0	0	0	0	0	0	0	0
		0	0	0	0	0	0	0	1	0	1	0	0	1	0.465911	0	0	1	1	1	0	0	0	0	0	1	0	0	0	1	1	0	0	0	0	0	0.465911	0	0	0	0	0	0	0	0	0	0	0	0
		0	0	0	0	0	0	0	1	0	0.51517	0	0	1	0	0	0	0	1	1	0.48483	0	0	0	0	0	0	0	0	0	1	0	1	0	0	0	1	0	1	0	0	0	0	0	0	0	0	0	0
		0	0	0	0	0	0	0	1	0	0	0	0.692436	1	0.307564	0	0	1	1	0.692436	0	0	0	0	0	0	0	0	0	0	1	0	0	1	0	0	1	1	0	0	0	0	0	0	0	0	0	0	0
		0	0	0	0	0	0	0	1	0	0	0	1	0.730588	1	0	0	1	0.730588	0	0.730588	0	0	0	0	0	0	0	0	0	0	0	0	0	0	1	1	0.730588	0	0	0	0	0	0	0	0	0	0	0
		0	0	0	0	0	0	0	1	0	0.755874	0	1	0.755874	1	0	0	1	0.755874	0	0	0	0	0	0	0	0	0	0	0.755874	0	1	0	0	0	0	1	0.755874	0	0	0	0	0	0	0	0	0	0	0
		0	0	0	0	0	0	0	1	0	1	0	0.168291	1	1	0	0	1	1	0	0	0	0.831709	0	0	0.831709	0	0	0	1	0	1	0	0	0	0	1	1	0	0	0	0	0	0	0	0	0	0	0
		0	0	0	0	0	0	0	1	0	0.218764	0	0.218764	0.781236	1	0	0	1	0.781236	0	0	0	0	0	0	0.781236	0	0	0	0.781236	0	0	0	0	0	0	1	1	0	0	0	0	0	0	0	0	0	0	0
		0	0	0	0	0	0	0	1	0	0.441898	0	0.441898	1	0	0	0	1	1	0.558102	0	0	0	0	0	1	0	0	0	1	0.558102	0.441898	0	0.558102	0	1	1	0	0	0.441898	0	0	0	0	0	0	0	0	0
		0	0	0	0	0	0	0	1	0.596164	1	0	0.403836	0	1	0	0	1	0	0	1	0	0	0	0	0	0	0	0	0	0	0	0	0	0	0	0	0	0	0	0	0	0	0	0	0	0	0	0
		0	0	0	0	0	0	0	0	0	1	0	0	1	1	0	0	0	1	0	0	0	0	0	0	0	0	0	0	0	0	0	0	0	0	0.935108	0	1	0	0	0	0	0	0	0	0	0	0	0
		0	0	0	0	0	0	0	0.746085	0	0.253915	0	1	0	0.746085	0	0	1	0	0	0	0	0	0	0	0	0	0	0	0	0	0.746085	0	0	0	0	1	0	0	0	0	0	0	0	0	0	0	0	0
		0	0	0	0	0	0	0	0	0	1	0	0	1	0	0	0.753124	0	1	1	0	0	0.246876	0	0	0	1	0.753124	0	0	0	0	0	0	0	0.246876	0	0	0	0	0	0	0	0	0	0	0	0	0
		0	0	0	0	0	0	0	0	0	1	0	0	1	0	0	0	0.303696	1	0	0	0	0	0	0	0	0	0	0	0	0	0	0	0	0	0.696304	0.303696	1	0	0	0	0	0	0	0	0	0	0	0
		0	0	0	0	0	0	0	0.712271	0	0.287729	0	0.287729	1	0.287729	0	0	1	1	1	0.287729	0	0	0	0	0	0	0	0	0	0	0	0	0	0	1	1	0	0	0	0	0	0	0	0	0	0	0	0
		0	0	0	0	0	0	0	0	0	1	0	0	1	0	0	0	0	1	0	0	0	0	0	0	0	0	0	0	0	0	1	0	0	0	0	0	0	0	0	0	0	0	0	0	0	0	0	0
		0	0	0	0	0	0	0	1	0	1	0	1	0	1	0	0	1	0	0	1	0	0	0	0	0	0	0	0	0	0	0	0	0	0	0.99774	0.00225951	1	0	0	0	0	0	0	0	0	0	0	0
		0	0	0	0	0	0	0	0.733219	0	1	0	1	1	0	0	0	1	1	0	0	0	0	0	0	0.733219	0.733219	0	0	0	0.733219	1	0.733219	0	0	0	1	0.266781	0	0	0	0	0	0	0	0	0	0	0
		0	0	0	0	0	0	0	1	0	1	0	0	0	1	0	0	0	0	0	1	0	0	0	0	0	0	0	0	0	0	0	0	0	0	0.023385	0	1	0	0	0	0	0	0	0	0	0	0	0
		0	0	0	0	0	0	0	0	0	0	0	0	1	0	0	0	0.588963	1	1	0	0	0.588963	0	0	0	0	0	0	0	1	0	0	0	0	0.411037	0.588963	0	0	0	0	0	0	0	0	0	0	0	0
		0	0	0	0	0	0	0	1	0	1	0	1	0	1	0	0	0.966949	0	0	0.966949	0	0.966949	0	0	0	0	0	0	0.966949	0	0	0	0	0	1	0.966949	0	0	0	0	0	0	0	0	0	0	0	0
		0	0	0	0	0	0	0	0	0	0	0	0.654929	1	0	0	0	1	1	1	0	0	0	0	0	1	0.654929	0	0	0.654929	1	0	0	0	0	0	1	0	0.345071	0	0	0	0	0	0	0	0	0	0
		0	0	0	0	0	0	0	1	0	1	0	1	1	0.365649	0	0	1	1	0	0	0	0	0	0	0	0	0	0	0	0	0	0	0	0	1	1	1	0	0	0	0	0	0	0	0	0	0	0
		0	0	0	0	0	0	0	1	1	1	0	0.680705	0	1	0	0	1	0	0	0.319295	0	0	0	0	0	0	0	0	0	0	0	0	0	0	0.319295	1	1	0	0	0	0	0	0	0	0	0	0	0
		0	0	0	0	0	0	0	1	0	0	0	0	1	0	0	0	1	1	1	0	0	0	0	0	0	0.530935	0	0	0	0	0	0	0.469065	0	1	1	0.530935	0	0	0	0	0	0	0	0	0	0	0
		0	0	0	0	0	0	0	1	0	1	0	0.552217	0	1	0	0	0	0	0	1	0	0	0	0	0	0	0	0	0	0	0	0	0	0	1	0	0	0	0	0	0	0	0	0	0	0	0	0
		0	0	0	0	0	0	0	1	0	1	0	1	0	1	0	0	1	0	0	1	0	0	0	0	0	0	0	0	0	0	0	0	0	0	0	0	0	0	0	0	0	0	0	0	0	0	0	0
		0	0	0	0	0	0	0	0	0	0.592697	0	0	1	0	0	0	0	1	1	0.407303	0	0	0	0	0.592697	0.592697	0	0	0	1	0	0	1	0	0	0	0	0	0	0	0	0	0	0	0	0	0	0
		0	0	0	0	0	0	0	1	0	0	0	1	1	0	0	0	1	1	0	0	0	0	0	0	0	0	0	0	0	0	0	0	0	0	1	1	1	0	0	0	0	0	0	0	0	0	0	0
		0	0	0	0	0	0	0	0.630346	0	0.630346	0.369654	1	1	0	0	0.369654	1	1	0	0	0	0	0	0	0	0	0	0	0	0	0	0	0	0	0	1	1	0	0	0	0	0	0	0	0	0	0	0
		0	0	0	0	0	0	0	0	0	0	0	0	1	0	0	0	1	1	0.75784	0	0	1	0	0	0	0	0	0	0	1	0	0	0	0	0	1	0	0	0	0	0	0	0	0	0	0	0	0
		0	0	0	0	0	0	0	1	0	0	0	0.19686	1	0	0	0	1	1	1	0	0	0	0	0	0	0.80314	0	0	0	0.19686	0	0	0.19686	0	0.80314	1	1	0	0	0	0	0	0	0	0	0	0	0
		0	0	0	0	0	0	0	1	0	1	0	0.529699	1	1	0	0	1	1	0	0	0	0	0	0	0	0	0	0	0	0	0	0	0	0	0.470301	1	1	0	0	0	0	0	0	0	0	0	0	0
		0	0	0	0	0	0	0	0.983423	0	1	0	1	0	0	0	0	1	0	0	0	0	0	0	0	0	0	0	0	0	0	0	0	0	0	0	1	0	0	0	0	0	0	0	0	0	0	0	0
		0	0	0	0	0	0	0	1	0	0.601176	0	0	1	0	0	0	0	1	1	0.398824	0	1	0	0	0	0	0	0	0	1	0	0	0	0	0	0	0	1	0	0	0	0	0	0	0	0	0	0
		0	0	0	0	0	0	0	1	0	1	0	0	1	1	0	0	1	1	1	0	0	0	0	0	1	0	0	0	1	1	0.816432	0	0	0	0	0.183568	0	0	0	0	0	0	0	0	0	0	0	0
		0	0	0	0	0	0	0	1	0	1	0	0.798345	0.201655	0	0	0	1	1	0.201655	0	0	0	0	0	1	0	0	0	0	1	0	0	0	0	0	1	1	0.201655	0	0	0	0	0	0	0	0	0	0
		0	0	0	0	0	0	0	0	0	1	0	0	1	0	0	0	0	0.150718	0	1	0	0	0	0	0	0	0	0	0	1	0	0	0.849282	0	1	1	0	0	0	0	0	0	0	0	0	0	0	0
		0	0	0	0	0	0	0	0	0	1	0	0	1	0	0	0	0.508199	1	0	0.491801	0	0	0	0	0	0	0	0	0	0.491801	0	0	0	0	1	1	0	0	0	0	0	0	0	0	0	0	0	0
		0	0	0	0	0	0	0	1	0	1	0	0.695813	1	0	0	0	1	1	0.304187	0	0	0	0	0	0.304187	0	0	0	0.695813	1	0	0	0	0	0	1	1	1	0	0	0	0	0	0	0	0	0	0
		0	0	0	0	0	0	0	1	0	1	0	0.858359	1	0	0	0.141641	0	1	1	0	0	0	0	0	0	0	0.141641	0	0.858359	0	0	0	0	0	0.858359	0	1	1	0	0	0	0	0	0	0	0	0	0
		0	0	0	0	0	0	0	1	0	1	0	1	0	1	0	0	1	0	0	0	0	0.325959	0	0	0.325959	0	0	0	0	0	1	0	0	0	0.674041	1	0.325959	0	0	0	0	0	0	0	0	0	0	0
		0	0	0	0	0	0	0	1	0	0	0	0	1	0	0	0	0	1	1	0	0	0.779759	0	0	0.220241	0	0	0	0	0	0	0	0	0	0	0	0	0	0	0	0	0	0	0	0	0	0	0
		0	0	0	0	0	0	0	1	0	1	0	0	1	0	0	0	1	1	1	0	0	0	0	0	1	0	0	0	1	1	0.28885	0	1	0	0.28885	1	0	0	0	0	0	0	0	0	0	0	0	0
		0	0	0	0	0	0	0	0.809501	0	1	0	1	1	0	0	0	1	1	0	0	0	0	0	0	1	0	0	0	1	1	0	0.190499	1	0	0	1	0	0	0	0	0	0	0	0	0	0	0	0
		0	0	0	0	0	0	0	1	0	1	0	1	0.651334	0	0	0	1	0.651334	0	0	0	0	0	0	0	0	0	0	0	0	0	0	0	0	0	1	0.651334	0	0	0	0	0	0	0	0	0	0	0
		0	0	0	0	0	0	0	1	0	1	0	0.903823	0.0961766	0	0	0	1	1	0	0	0	0	0	0	1	0	0	0	0	1	0	0	0	0	0	1	1	0	0	0	0	0	0	0	0	0	0	0
		0	0	0	0	0	0	0	0.0594767	0	1	0	0	1	0	0	0	1	1	0	0	0	0	0	0	1	0	0	0	0	0	0	0	0	0	0.940523	1	0.0594767	0	0	0	0	0	0	0	0	0	0	0
		0	0	0	0	0	0	0	1	0	0.397572	0	0	1	0	0	0	0	1	1	0.602428	0	0.602428	0	0	0	0	0	0	0	1	0	0	0	0	0	0	0	0.602428	0	0	0	0	0	0	0	0	0	0
		0	0	0	0	0	0	0	1	0.482249	1	0	1	0	0.482249	0	0	1	0	0	0.517751	0	0	0	0	0	0	0	0	0	0	0	0	0	0	0	1	0	0	0	0	0	0	0	0	0	0	0	0
		0	0	0	0	0	0	0	0.83771	0	1	0	0	1	0	0	0	0	1	0	0.83771	0	0	0	0	0	0	0	0	0	1	0	0	1	0	1	0	0	0	0	0	0	0	0	0	0	0	0	0
		0	0	0	0	0	0	0	1	0	0	0	0.67569	1	0	0	0	0	1	0	0	0	0	0	0	0	0	0	0	0	0	0	0	0	0	0	0	1	0	0	0	0	0	0	0	0	0	0	0
		0	0	0	0	0	0	0	1	0	1	0	0.735216	0	0	0	0	0.735216	0	0	0	0	0	0	0	0	0	0	0	0	0	0	0	0	0	0.735216	0	0	0	0	0	0	0	0	0	0	0	0	0
		0	0	0	0	0	0	0	1	0	1	0	0	1	1	0	0	1	1	1	0	0	0	0	0	1	0	0	0	1	1	1	0.790928	0	0	0	0.790928	0	0	0	0	0	0	0	0	0	0	0	0
		0	0	0	0	0	0	0	0.541448	0	1	0	1	1	0	0	0	1	1	0	0	0	0	0	0	0	0	0	0	0	0	0	0	0	0	1	1	1	0	0	0	0	0	0	0	0	0	0	0
		0	0	0	0	0	0	0	1	0	1	0	1	0.304216	0	0	0	1	0.304216	0	1	0	0	0	0	0	0	0	0	0	0	0	0	0	0	0	1	0	0	0	0	0	0	0	0	0	0	0	0
		0	0	0	0	0	0	0	0	0	1	0	1	1	0	0	0	0	1	0	0	0	0	0	0	0	0	0	0	0	0	0	0	0	0	0.22855	1	0.77145	1	0	0	0	0	0	0	0	0	0	0
		0	0	0	0	0	0	0	0	0	1	0	0	1	1	0	0	1	1	1	0	0	0	0	0	0	1	0	0	1	1	1	0	0	0	0	1	0.825045	1	0	0	0	0	0	0	0	0	0	0
		0	0	0	0	0	0	0	0	0	1	0	0	1	0	0	0	0	1	1	0	0	0	0	0	0.0178317	1	0	0	0	0.0178317	0	0	0	0	0	0	0	0	0	0	0	0	0	0	0	0	0	0
		0	0	0	0	0	0	0	1	0	1	0	0	0.516636	0	0	0	1	1	0.516636	0	0	0	0	0	1	0	0	0	0	1	1	0	0	0	0	1	1	0.516636	0	0	0	0	0	0	0	0	0	0
		0	0	0	0	0	0	0	0	0.739171	0.739171	0	1	1	0	0	0	0.260829	1	0	0	0	0	0	0	0	0	0	0	0	0	0	0	0	0	1	0.260829	0	0	0	0	0	0	0	0	0	0	0	0
		0	0	0	0	0	0	0	0.0037463	0	0	0	0	1	0	0	0	1	1	0	0.0037463	0	1	0	0	1	0	0	0	0	0	0	0	0	0	1	1	0	0	0	0	0	0	0	0	0	0	0	0
		0	0	0	0	0	0	0	1	0	1	0	0	0	1	0	0	0	0	0	1	0	0	0	0	0	0	0	0	0	0	0	0	0	0	0.965419	0	1	0	0	0	0	0	0	0	0	0	0	0
		0	0	0	0	0	0	0	0	0	1	0	0	1	0	0	0	0	1	1	0	0	0	0	0	0	0.558293	0	0	0	0.441707	0	0	0	0	0	0	0.441707	0	0	0	0	0	0	0	0	0	0	0
		0	0	0	0	0	0	0	0.117364	0	1	0	0	1	0	0	0	1	1	0	0	0	0	0	0	1	0	0	0	0	0	0	0	0	0	0.882636	1	0	0	0	0	0	0	0	0	0	0	0	0
		0	0	0	0	0	0	0	0.811293	0.188707	1	0	0.811293	0	1	0	0	1	0	0	0	0	0	0	0	0	0	0	0	0	0	0	0	0	0	0	1	1	0	0	0	0	0	0	0	0	0	0	0
		0	0	0	0	0	0	0	1	0.721129	0.278871	0	1	1	0.721129	0	0	1	1	0	0	0	0	0	0	0	0	0	0	0	0	0	0	0	0	0.278871	1	1	0	0	0	0	0	0	0	0	0	0	0
		0	0	0	0	0	0	0	1	0.299642	1	0	1	0	0	0	0	1	0	0	0.299642	0	0	0	0	0	0	0	0	0	0	0	0	0	0	0.299642	0.700358	0	0	0	0	0	0	0	0	0	0	0	0
		0	0	0	0	0	0	0	1	0	1	0	0	1	0	0	0	0	1	0	0.846661	0	0	0	0	0	0	0	0	0	0	1	0	0	0	0	0	0	0	0.846661	0	0	0	0	0	0	0	0	0
		0	0	0	0	0	0	0	1	0.856324	1	0	0.856324	0	1	0	0	1	0	0	0.143676	0	0	0	0	0	0	0	0	0	0	0	0	0	0	1	1	0	0	0	0	0	0	0	0	0	0	0	0
		0	0	0	0	0	0	0	0.595492	0	1	0	0	0.595492	0.595492	0	0	0.595492	0.595492	0	0	0	0	0	0	1	0	0	0	0	0	0.595492	0	0	0	0	0.595492	1	0	0.595492	0	0	0	0	0	0	0	0	0
		0	0	0	0	0	0	0	0.11223	0	1	0	0	1	0.11223	0	0	0	1	0.11223	0	0	0	0	0	0	0	0	0	0	0	1	0	0	0	0	0	0.11223	0	0	0	0	0	0	0	0	0	0	0
		0	0	0	0	0	0	0	0	0	0	0	1	1	0	0	0	0	1	0.149072	0	0	0	0	0	0	0.149072	0	0	0	0	0	0	0	0	1	1	0	0	0	0	0	0	0	0	0	0	0	0
		0	0	0	0	0	0	0	0.935635	0	1	0	1	1	0.064365	0	0	1	1	0	0	0	0	0	0	1	0	0	0	0	0	0.064365	0	0	0	1	1	0.064365	0	0	0	0	0	0	0	0	0	0	0
		0	0	0	0	0	0	0	0	0	0.785341	0	0	1	0	0	0	0	1	1	0	0	0	0	0	0.214659	0.785341	0	0	0	0	0	0	0	0	0	0	0	0	0	0	0	0	0	0	0	0	0	0
		0	0	0	0	0	0	0	1	0	1	0	1	0	1	0	0	1	0	0	1	0	0	0	0	0	0	0	0	0	0	0	0	0	0	0.331012	0	0	0	0	0	0	0	0	0	0	0	0	0
		0	0	0	0	0	0	0	1	0	1	0	1	0	0	0	0	1	0	0	0	0	0	0	0	1	0	0	0	0	0	0	0	0	0	0	1	0	0	0	0	0	0	0	0	0	0	0	0
		0	0	0	0	0	0	0	1	0	0.627717	0	0.627717	1	0	0	0	1	1	0	0	0	0	0	0	0.627717	1	0	0	0	1	1	0.627717	0	0	0	1	0	0	0	0	0	0	0	0	0	0	0	0
		0	0	0	0	0	0	0	1	0	0	0	0	1	0	0	0	1	1	1	0	0	0	0	0	1	0	0	0	1	1	0	0	0.940133	0	0.940133	1	0	0.0598666	0	0	0	0	0	0	0	0	0	0
		0	0	0	0	0	0	0	0.0263362	0	0	0	0.973664	1	0	0	0	0	1	0	0	0	0	0	0	0	0	0	0	0	0	0	0	0	0	1	0	0	0	0	0	0	0	0	0	0	0	0	0
		0	0	0	0	0	0	0	1	0	1	0	0	1	1	0	0	1	1	1	0	0	0	0	0	1	0	0	0	1	1	0.283921	1	0	0	0	1	0.716079	0	0	0	0	0	0	0	0	0	0	0
		0	0	0	0	0	0	0	1	0	1	0	1	0	0	0	0	1	0	0	0	0	0	0	0	0	0	0	0	0	0	0.694636	0	0	0	0	1	0	0	0	0	0	0	0	0	0	0	0	0
		0	0	0	0	0	0	0	0.514386	0	1	0	0	1	0	0	0	0	1	0	0	0	0	0	0	0	0	0	0	0.514386	1	1	0	1	0	0	0.514386	0.514386	0	0.485614	0	0	0	0	0	0	0	0	0
		0	0	0	0	0	0	0	1	0	1	0	1	0	1	0	0	0.551576	0	0	1	0	0.551576	0	0	0	0	0	0	0.551576	0	0	0	0	0	1	0.551576	0	0	0	0	0	0	0	0	0	0	0	0
		0	0	0	0	0	0	0	1	0.994457	1	0	0.994457	1	1	0	0	1	1	0	0.994457	0	0.00554254	0	0	1	0	0	0	0.00554254	0	1	0	0	0	0.994457	1	1	0	0	0	0	0	0	0	0	0	0	0
		0	0	0	0	0	0	0	1	1	1	0	0	0	1	0	0	1	0	0	1	0	0	0	0	0	0	0	0	0	0	0	0	0	0	0.175925	0	0	0	0	0	0	0	0	0	0	0	0	0
		0	0	0	0	0	0	0	0.0180754	0	1	0	1	1	0	0	0	1	1	0	0	0	0	0	0	1	0	0	0	1	1	0	0	1	0	0	1	0.981925	0	0	0	0	0	0	0	0	0	0	0
		0	0	0	0	0	0	0	0.493894	0	1	0	0	1	0.506106	0	0	1	1	0.506106	0	0	0	0	0	0	0.506106	0	0	0.493894	0	1	0	0	0	0	1	0	0	0	0	0	0	0	0	0	0	0	0
		0	0	0	0	0	0	0	1	0	1	0	1	0	0	0	0	1	0	0	0	0	0	0	0.821177	1	0	0	0	0.821177	0	0	0	0	0	0	0.178823	0	0	0	0	0	0	0	0	0	0	0	0
		0	0	0	0	0	0	0	0	0	0.366469	0	0.633531	1	0	0	0	0	1	0.633531	0	0	0	0	0	0.366469	1	0	0	0	1	0	1	0.366469	0	0.633531	1	0	0	0	0	0	0	0	0	0	0	0	0
		0	0	0	0	0	0	0	0	0	1	0	1	1	0	0	0	1	1	0	0	0	0	0	0	0	0	0	0	0	0	1	0	0	0	0	1	1	0	0	0	0	0	0	0	0	0	0	0
		0	0	0	0	0	0	0	0	0	0.27906	0	0.72094	1	0	0	0	1	1	0	0	0	0	0	0	0	0	0	0	0	0	0	0	0	0	0.72094	1	0	0	0	0	0	0	0	0	0	0	0	0
		0	0	0	0	0	0	0	0.691939	0	1	0	0	1	0.691939	0	0	0.691939	1	1	0	0	0	0	0	0	0	0	0	0.691939	1	0.691939	0	0	0	0	0	1	0	0	0	0	0	0	0	0	0	0	0
		0	0	0	0	0	0	0	1	0	1	0	0	0.54254	0.45746	0	0	1	1	0	0	0	0	0	0	1	0	0	0	0.45746	1	0	0	0	0	0.45746	1	1	0	0	0	0	0	0	0	0	0	0	0
		0	0	0	0	0	0	0	1	0	1	0	1	0.508814	1	0	0	1	1	0.491186	0.491186	0	0	0	0	0.491186	0	0	0	0.491186	0	0.491186	0	0	0	0.491186	1	1	0	0	0	0	0	0	0	0	0	0	0
		0	0	0	0	0	0	0	0	0	1	0	1	1	0.363667	0	0	1	1	0	0	0	0	0	0	0.363667	0	0	0	0	0	1	0	0	0	0.363667	1	1	0	0	0	0	0	0	0	0	0	0	0
		0	0	0	0	0	0	0	0.749538	0	0	0	0	1	0	0	0	0	0.749538	1	0	0	0.749538	0	0	0	0	0	0	0	0.250462	0	0	0	0	0	0	0	0	0	0	0	0	0	0	0	0	0	0
[truncated: 5,000 more columns]

## Sheet: Table 4
Supplementary Table 4. The final machine learning dataset after feature selection (variance > 0.1, Pearson correlation coefficient < 0.85).
name	SMILES	classification	EStateFP7	EStateFP8	EStateFP9	EStateFP11	EStateFP12	EStateFP13	EStateFP15	EStateFP16	EStateFP18	EStateFP19	EStateFP21	EStateFP23	EStateFP24	EStateFP25	EStateFP26	EStateFP28	EStateFP29	EStateFP30	EStateFP31	EStateFP32	EStateFP34	EStateFP35	EStateFP36	EStateFP37	EStateFP38	EStateFP48	EStateFP49	EStateFP50	EStateFP51	EStateFP53	EStateFP54	EStateFP70	MACCSFP11	MACCSFP13	MACCSFP16	MACCSFP17	MACCSFP19	MACCSFP23	MACCSFP24	MACCSFP25	MACCSFP26	MACCSFP28	MACCSFP32	MACCSFP36	MACCSFP37	MACCSFP38	MACCSFP40
Dioscin	C[C@@H]1O[C@@H](O[C@H]2[C@H](O)[C@@H](O[C@@H]3O[C@@H](C)[C@H](O)[C@@H](O)[C@H]3O)[C@H](O[C@H]3CC[C@@]4(C)C(=CC[C@H]5[C@@H]6C[C@@H]7O[C@]8(CC[C@@H](C)CO8)[C@@H](C)[C@@H]7[C@@]6(C)CC[C@@H]54)C3)O[C@@H]2CO)[C@H](O)[C@H](O)[C@H]1O	1	1	0	1	1	0	1	0	1	0	1	0	0	0	0	0	0	0	0	0	0	1	0	1	0	0	0	0	0	0	0	0	0	0	0	0	0	0	0	0	0	1	0	0	0	0	0	0
Isoquercitrin	O=c1c(O[C@@H]2O[C@H](CO)[C@@H](O)[C@H](O)[C@H]2O)c(-c2ccc(O)c(O)c2)oc2cc(O)cc(O)c12	1	0	0	1	0	1	1	0	1	0	0	0	0	0	0	0	0	0	0	0	0	1	1	1	0	0	0	0	0	0	0	0	0	0	0	0	0	0	0	0	0	0	0	0	0	0	0	0
Efinaconazole	C=C1CCN([C@H](C)[C@](O)(Cn2cncn2)c2ccc(F)cc2F)CC1	1	1	1	1	0	1	1	0	1	0	1	0	0	0	0	0	0	1	1	0	1	1	0	0	0	1	0	0	0	0	0	0	0	0	0	1	0	0	0	0	0	0	0	0	0	0	0	0
Alexidine Dihydrochloride	CCCCC(CC)CN=C(N)NC(N)=NCCCCCCN=C(N)NC(N)=NCC(CC)CCCC	1	1	0	1	0	0	1	0	1	0	0	1	1	1	0	0	1	0	0	0	0	0	0	0	0	0	0	0	0	0	0	0	0	0	0	0	0	0	0	0	1	0	0	0	0	0	0	0
divaricatic acid	CCCc1cc(OC(=O)c2c(O)cc(OC)cc2CCC)cc(O)c1C(=O)O	1	1	0	1	0	1	0	0	1	0	0	0	0	0	0	0	0	0	0	0	0	1	1	1	0	0	0	0	0	0	0	0	0	0	0	0	0	0	0	0	0	0	0	0	0	0	0	0
VT-1598	N#Cc1ccc(COc2ccc(C#Cc3ccc(C(F)(F)[C@](O)(Cn4cnnn4)c4ccc(F)cc4F)nc3)cc2)cc1	1	0	0	1	0	1	0	1	0	0	1	0	0	0	0	1	0	1	0	0	1	1	0	1	0	1	0	0	0	0	0	0	0	0	0	1	1	0	0	0	0	0	0	0	0	0	0	0
valinomycin	CC(C)[C@@H]1NC(=O)[C@H](C)OC(=O)[C@@H](C(C)C)NC(=O)[C@@H](C(C)C)OC(=O)[C@H](C(C)C)NC(=O)[C@H](C)OC(=O)[C@@H](C(C)C)NC(=O)[C@@H](C(C)C)OC(=O)[C@H](C(C)C)NC(=O)[C@H](C)OC(=O)[C@@H](C(C)C)NC(=O)[C@@H](C(C)C)OC1=O	1	1	0	0	0	0	1	0	1	0	0	0	0	1	0	0	0	0	0	0	0	0	1	1	0	0	0	0	0	0	0	0	0	0	0	0	0	0	0	0	0	0	0	0	0	0	0	0
Valproic Acid	CCCC(CCC)C(=O)O	1	1	0	1	0	0	1	0	1	0	0	0	0	0	0	0	0	0	0	0	0	1	1	0	0	0	0	0	0	0	0	0	0	0	0	0	0	0	0	0	0	0	0	0	0	0	0	0
Glabridin	CC1(C)C=Cc2c(ccc3c2OC[C@@H](c2ccc(O)cc2O)C3)O1	1	1	0	1	1	1	1	0	0	0	1	0	0	0	0	0	0	0	0	0	0	1	0	1	0	0	0	0	0	0	0	0	0	0	0	0	0	0	0	0	0	0	0	0	0	0	0	0
Beauvericin	CC(C)[C@H]1OC(=O)[C@H](Cc2ccccc2)N(C)C(=O)[C@@H](C(C)C)OC(=O)[C@H](Cc2ccccc2)N(C)C(=O)[C@@H](C(C)C)OC(=O)[C@H](Cc2ccccc2)N(C)C1=O	1	1	0	1	0	1	1	0	1	0	0	0	0	0	0	0	0	0	1	0	0	0	1	1	0	0	0	0	0	0	0	0	0	0	0	0	0	0	0	0	0	0	0	0	0	0	0	0
pseudolaric acid B	COC(=O)C1=CC[C@]23CC[C@H]([C@@]2(OC(C)=O)CC1)[C@@](C)(/C=C/C=C(\C)C(=O)O)OC3=O	1	1	0	1	1	0	1	0	1	0	1	0	0	0	0	0	0	0	0	0	0	1	1	1	0	0	0	0	0	0	0	0	0	0	0	0	0	1	0	0	0	0	0	0	0	0	0	0
Papyriflavonol A	CC(C)=CCc1cc(-c2oc3cc(O)c(CC=C(C)C)c(O)c3c(=O)c2O)cc(O)c1O	1	1	0	1	1	1	1	0	1	0	0	0	0	0	0	0	0	0	0	0	0	1	1	1	0	0	0	0	0	0	0	0	0	0	0	0	0	0	0	0	0	0	0	0	0	0	0	0
Amentoflavone	O=c1cc(-c2ccc(O)c(-c3c(O)cc(O)c4c(=O)cc(-c5ccc(O)cc5)oc34)c2)oc2cc(O)cc(O)c12	1	0	0	0	1	1	0	0	1	1	0	0	0	0	0	0	0	0	0	0	0	1	1	1	0	0	0	0	0	0	0	0	0	0	0	0	0	0	0	0	0	0	0	0	0	0	0	0
4-hydroxylonchocarpin	CC1(C)C=Cc2c(ccc(C(=O)/C=C/c3ccc(O)cc3)c2O)O1	1	1	0	0	1	1	0	0	1	0	1	0	0	0	0	0	0	0	0	0	0	1	1	1	0	0	0	0	0	0	0	0	0	0	0	0	0	0	0	0	0	0	0	0	0	0	0	0
kanzonol C	CC1(C)C=Cc2c(ccc3cc(-c4ccc(O)cc4O)c(=O)oc23)O1	1	1	0	0	1	1	0	0	1	0	1	0	0	0	0	0	0	0	0	0	0	1	1	1	0	0	0	0	0	0	0	0	0	0	0	0	0	0	0	0	0	0	0	0	0	0	0	0
isobavachalcone	CC(C)=CCc1c(O)ccc(C(=O)/C=C/c2ccc(O)cc2)c1O	1	1	0	1	1	1	0	0	1	0	0	0	0	0	0	0	0	0	0	0	0	1	1	0	0	0	0	0	0	0	0	0	0	0	0	0	0	0	0	0	0	0	0	0	0	0	0	0
malachite green	CN(C)c1ccc(C(=C2C=CC(=[N+](C)C)C=C2)c2ccccc2)cc1	1	1	0	0	1	1	0	0	1	0	0	0	0	0	0	0	0	0	1	0	0	0	0	0	0	0	0	0	0	0	0	0	0	0	0	0	0	0	0	0	0	0	0	0	0	0	0	0
fungichromin	CCCCC[C@@H](O)[C@H]1C(=O)O[C@H](C)[C@@H](O)/C=C/C=C/C=C/C=C/C=C(\C)[C@@H](O)[C@H](O)[C@H](O)C[C@H](O)C[C@H](O)C[C@H](O)C[C@H](O)C[C@@H]1O	1	1	0	1	1	0	1	0	1	0	0	0	0	0	0	0	0	0	0	0	0	1	1	1	0	0	0	0	0	0	0	0	0	0	0	0	0	0	0	0	0	0	0	0	0	0	0	0
glycyrol	COc1c(CC=C(C)C)c(O)cc2oc(=O)c3c4ccc(O)cc4oc3c12	1	1	0	1	1	1	0	0	1	1	0	0	0	0	0	0	0	0	0	0	0	1	1	1	1	0	0	0	0	0	0	0	0	0	0	0	0	0	0	0	0	0	0	0	0	0	0	0
Shikonin	CC(C)=CC[C@@H](O)C1=CC(=O)c2c(O)ccc(O)c2C1=O	1	1	0	1	1	1	1	0	1	0	0	0	0	0	0	0	0	0	0	0	0	1	1	0	0	0	0	0	0	0	0	0	0	0	0	0	0	0	0	0	0	0	0	0	0	0	0	0
pentamidine	N=C(N)c1ccc(OCCCCCOc2ccc(C(=N)N)cc2)cc1	1	0	0	1	0	1	0	0	1	0	0	1	1	0	0	0	0	0	0	0	0	0	0	1	0	0	0	0	0	0	0	0	0	0	0	0	0	0	0	0	0	0	0	0	0	0	1	0
auranofin	CC(=O)OCC1OC([S-])C(OC(C)=O)C(OC(C)=O)C1OC(C)=O.CCP(CC)CC.[Au+]	1	1	0	1	0	0	1	0	1	0	0	0	0	0	0	0	0	0	0	0	0	0	1	1	0	0	0	0	0	0	0	0	0	0	0	0	0	0	0	0	0	0	0	0	0	0	0	0
Plumbagin	CC1=CC(=O)c2c(O)cccc2C1=O	1	1	0	0	1	1	0	0	1	0	0	0	0	0	0	0	0	0	0	0	0	1	1	0	0	0	0	0	0	0	0	0	0	0	0	0	0	0	0	0	0	0	0	0	0	0	0	0
violacein	O=C1N=c2ccccc2=C1c1cc(-c2c[nH]c3ccc(O)cc23)[nH]c1O	1	0	0	0	0	1	0	0	1	1	0	0	0	0	1	0	1	0	0	0	0	1	1	0	0	0	0	0	0	0	0	0	0	0	0	0	0	0	0	0	0	1	0	0	0	0	0	0
2, 4-di-tert-butylphenol	CC(C)(C)c1ccc(O)c(C(C)(C)C)c1	1	1	0	0	0	1	0	0	0	0	1	0	0	0	0	0	0	0	0	0	0	1	0	0	0	0	0	0	0	0	0	0	0	0	0	0	0	0	0	0	0	0	0	0	0	0	0	0
diorcinol D	CC(C)=CCc1c(C)cc(O)cc1Oc1cc(C)cc(O)c1	1	1	0	1	1	1	0	0	1	0	0	0	0	0	0	0	0	0	0	0	0	1	0	1	0	0	0	0	0	0	0	0	0	0	0	0	0	0	0	0	0	0	0	0	0	0	0	0
magnolol	C=CCc1ccc(O)c(-c2cc(CC=C)ccc2O)c1	1	0	1	1	1	1	0	0	0	1	0	0	0	0	0	0	0	0	0	0	0	1	0	0	0	0	0	0	0	0	0	0	0	0	0	0	0	0	0	0	0	0	0	0	0	0	0	0
clotrimazole	Clc1ccccc1C(c1ccccc1)(c1ccccc1)n1ccnc1	1	0	0	0	0	1	0	0	0	0	1	0	0	0	0	0	0	1	0	0	1	0	0	0	0	0	0	0	0	0	0	1	0	0	0	0	0	0	0	0	0	0	0	0	0	0	0	0
econazole	Clc1ccc(COC(Cn2ccnc2)c2ccc(Cl)cc2Cl)cc1	1	0	0	1	0	1	1	0	0	0	0	0	0	0	0	0	0	1	0	0	1	0	0	1	0	0	0	0	0	0	0	1	0	0	0	0	0	0	0	0	0	0	0	0	0	0	0	0
T-2307	N=C(N)c1ccc(OCCCC2CCN(CCCOc3ccc(C(=N)N)cc3)CC2)cc1	1	0	0	1	0	1	1	0	1	0	0	1	1	0	0	0	0	0	1	0	0	0	0	1	0	0	0	0	0	0	0	0	0	0	0	0	0	0	0	0	0	0	0	0	0	0	1	0
Lorazepam	O=C1Nc2ccc(Cl)cc2C(c2ccccc2Cl)=NC1O	1	0	0	0	0	1	1	0	1	0	0	0	0	1	0	0	1	0	0	0	0	1	1	0	0	0	0	0	0	0	0	1	0	0	0	0	0	1	0	0	0	0	0	0	0	0	0	0
Miltefosine	CCCCCCCCCCCCCCCCOP(=O)([O-])OCC[N+](C)(C)C	1	1	0	1	0	0	0	0	0	0	0	0	0	0	0	0	0	0	0	0	0	0	1	1	0	0	0	0	0	0	0	0	0	0	0	1	0	0	0	0	0	0	0	0	0	0	0	0
Posaconazole	CC[C@@H]([C@H](C)O)n1ncn(-c2ccc(N3CCN(c4ccc(OC[C@@H]5CO[C@@](Cn6cncn6)(c6ccc(F)cc6F)C5)cc4)CC3)cc2)c1=O	1	1	0	1	1	1	1	0	1	0	1	0	0	0	0	0	1	1	1	0	1	1	1	1	0	1	0	0	0	0	0	0	0	0	0	1	0	0	0	0	0	0	0	0	0	1	0	0
9, 10-dihydrophenanthrene-2-carboxylic acid	O=C(O)c1ccc2c(c1)CCc1ccccc1-2	1	0	0	1	0	1	0	0	1	1	0	0	0	0	0	0	0	0	0	0	0	1	1	0	0	0	0	0	0	0	0	0	0	0	0	0	0	0	0	0	0	0	0	0	0	0	0	0
Curcumin	COc1cc(/C=C/C(=O)CC(=O)/C=C/c2ccc(O)c(OC)c2)ccc1O	1	1	0	1	1	1	0	0	1	0	0	0	0	0	0	0	0	0	0	0	0	1	1	1	0	0	0	0	0	0	0	0	0	0	0	0	0	0	0	0	0	0	0	0	0	0	0	0
Caspofungin	CC[C@H](C)C[C@H](C)CCCCCCCCC(=O)N[C@H]1C[C@@H](O)[C@@H](NCCN)NC(=O)[C@@H]2[C@@H](O)CCN2C(=O)[C@H]([C@H](O)CCN)NC(=O)[C@H]([C@H](O)[C@@H](O)c2ccc(O)cc2)NC(=O)[C@@H]2C[C@@H](O)CN2C(=O)[C@H]([C@@H](C)O)NC1=O	1	1	0	1	0	1	1	0	1	0	0	1	0	1	0	0	0	0	1	0	0	1	1	0	0	0	0	0	0	0	0	0	0	0	0	0	0	0	0	0	0	0	0	0	0	0	1	0
nystatin	C[C@@H]1OC(=O)CC(O)CC(O)CC(O)CCC(O)C(O)C[C@]2(O)CC(O)C(C(=O)O)C(CC(O[C@H]3O[C@H](C)[C@@H](O)[C@H](N)[C@@H]3O)/C=C/C=C/C=C/C=C/CC/C=C/C=C/[C@H](C)[C@@H](O)[C@H]1C)O2	1	1	0	1	1	0	1	0	1	0	1	1	0	0	0	0	0	0	0	0	0	1	1	1	0	0	0	0	0	0	0	0	0	0	0	0	0	0	0	0	0	0	0	0	0	0	0	0
Floricolin C	COC1=C(c2ccccc2O)C(=O)C=C(c2ccccc2)C1=O	1	1	0	0	1	1	0	0	1	0	0	0	0	0	0	0	0	0	0	0	0	1	1	1	0	0	0	0	0	0	0	0	0	0	0	0	0	0	0	0	0	0	0	0	0	0	0	0
[truncated: 1,018 more rows]
[truncated: 580 more columns]

## Sheet: Table 5 
Actual and predicted antifungal activity by ensemble model in validation set 1
[truncated: 213 more rows]
[truncated: 582 more columns]

[truncated: 4 more sheets: Table 6, Table 7, Table 8 , Table 9]
